# Supplementary material for: Comparative Analysis of PacBio and Oxford Nanopore Sequencing Technologies for Transcriptomic Landscape Identification of Penaeus monodon
Source: Life (Basel). 2021 Aug 23;11(8):862. doi: 10.3390/life11080862 (PMC8399832; doi:10.3390/life11080862)
Supplement: Supplementary file 1 [file life-11-00862-s001.zip]

Archive with 30 entries (29 files):
- Suppl_Material/
- __MACOSX/._Suppl_Material
- Suppl_Material/Suppl_Table_9.xlsx
- __MACOSX/Suppl_Material/._Suppl_Table_9.xlsx
- Suppl_Material/Suppl_Table_5.xlsx
- __MACOSX/Suppl_Material/._Suppl_Table_5.xlsx
- Suppl_Material/Suppl_Table_4.xlsx
- __MACOSX/Suppl_Material/._Suppl_Table_4.xlsx
- Suppl_Material/Suppl_Table_8.xlsx
- __MACOSX/Suppl_Material/._Suppl_Table_8.xlsx
- Suppl_Material/Suppl_Table_3.xlsx
- __MACOSX/Suppl_Material/._Suppl_Table_3.xlsx
- Suppl_Material/suppl_Figure_4.tif
- __MACOSX/Suppl_Material/._suppl_Figure_4.tif
- Suppl_Material/Suppl_Figure_1.tif
- __MACOSX/Suppl_Material/._Suppl_Figure_1.tif
- Suppl_Material/Suppl_Table_2.xlsx
- __MACOSX/Suppl_Material/._Suppl_Table_2.xlsx
- Suppl_Material/Suppl_Figure_3.tif
- __MACOSX/Suppl_Material/._Suppl_Figure_3.tif
- Suppl_Material/Suppl_Table_1.xlsx
- __MACOSX/Suppl_Material/._Suppl_Table_1.xlsx
- Suppl_Material/isoforms.zip
- __MACOSX/Suppl_Material/._isoforms.zip
- Suppl_Material/Suppl_Figure_2.tiff
- __MACOSX/Suppl_Material/._Suppl_Figure_2.tiff
- Suppl_Material/Suppl_Table_7.xlsx
- __MACOSX/Suppl_Material/._Suppl_Table_7.xlsx
- Suppl_Material/Suppl_Table_6.xlsx
- __MACOSX/Suppl_Material/._Suppl_Table_6.xlsx
