# Supplementary material for: Comparative Analysis of PacBio and Oxford Nanopore Sequencing Technologies for Transcriptomic Landscape Identification of Penaeus monodon
Source: Life (Basel). 2021 Aug 23;11(8):862. doi: 10.3390/life11080862 (PMC8399832; doi:10.3390/life11080862)
Supplement: Supplementary file 1 [file life-11-00862-s001.zip › Suppl_Material/Suppl_Table_9.xlsx]

## Sheet: Sheet1
FHP_ON_1		FHP_PB		FIN_ON_1		FIN_PB_1		FOV_ON		FOV_PB		MHP_ON		MHP_PB		MIN_ON		MIN_PB		MTT_ON		MTT_PB
FHP_ON_1		FHP_ON_1		FIN_ON_1		FIN_PB_1	K09533	FOV_ON_1		FOV_PB_0	K12172	MHP_ON_1		MHP_PB_1		MIN_ON_1		MIN_PB_1	K06115	MTT_ON_1		MTT_PB_1	K10413
FHP_ON_2		FHP_ON_2		FIN_ON_2		FIN_PB_2		FOV_ON_2		FOV_PB_1	K10593	MHP_ON_2		MHP_PB_2		MIN_ON_2		MIN_PB_2		MTT_ON_2		MTT_PB_2	K12172
FHP_ON_3		FHP_ON_3		FIN_ON_3		FIN_PB_3	K06115	FOV_ON_3		FOV_PB_2		MHP_ON_3		MHP_PB_3		MIN_ON_3		MIN_PB_3	K06271	MTT_ON_3		MTT_PB_3	K10593
FHP_ON_4		FHP_ON_4		FIN_ON_4		FIN_PB_4		FOV_ON_4		FOV_PB_3		MHP_ON_4		MHP_PB_4		MIN_ON_4		MIN_PB_4	K06271	MTT_ON_4		MTT_PB_4
FHP_ON_5		FHP_ON_5		FIN_ON_5		FIN_PB_5	K06271	FOV_ON_5		FOV_PB_4	K10357	MHP_ON_5		MHP_PB_5		MIN_ON_5		MIN_PB_5	K04437	MTT_ON_5		MTT_PB_5	K11840
FHP_ON_6		FHP_ON_6		FIN_ON_6		FIN_PB_6	K04498	FOV_ON_6		FOV_PB_5		MHP_ON_6		MHP_PB_6	K06114	MIN_ON_6		MIN_PB_6	K04498	MTT_ON_6		MTT_PB_6	K11840
FHP_ON_7		FHP_ON_7		FIN_ON_7		FIN_PB_7	K04437	FOV_ON_7		FOV_PB_6		MHP_ON_7		MHP_PB_7		MIN_ON_7		MIN_PB_7	K10593	MTT_ON_7		MTT_PB_7	K14437
FHP_ON_8		FHP_ON_8		FIN_ON_8		FIN_PB_8		FOV_ON_8		FOV_PB_7	K06114	MHP_ON_8		MHP_PB_8		MIN_ON_8		MIN_PB_8	K16307	MTT_ON_8		MTT_PB_8
FHP_ON_9		FHP_ON_9		FIN_ON_9		FIN_PB_9	K11840	FOV_ON_9		FOV_PB_8	K06640	MHP_ON_9		MHP_PB_9		MIN_ON_9		MIN_PB_9		MTT_ON_9		MTT_PB_9
FHP_ON_10		FHP_ON_10		FIN_ON_10		FIN_PB_10	K10593	FOV_ON_10		FOV_PB_9	K05110	MHP_ON_10		MHP_PB_10		MIN_ON_10		MIN_PB_10	K06114	MTT_ON_10		MTT_PB_10	K16307
FHP_ON_11		FHP_ON_11		FIN_ON_11		FIN_PB_11	K10593	FOV_ON_11		FOV_PB_10	K08775	MHP_ON_11		MHP_PB_11		MIN_ON_11		MIN_PB_11		MTT_ON_11		MTT_PB_11
FHP_ON_12		FHP_ON_12		FIN_ON_12		FIN_PB_12		FOV_ON_12		FOV_PB_11		MHP_ON_12		MHP_PB_12	K06560	MIN_ON_12		MIN_PB_12	K10590	MTT_ON_12		MTT_PB_12	K04498
FHP_ON_13		FHP_ON_13		FIN_ON_13		FIN_PB_13	K04437	FOV_ON_13		FOV_PB_12	K18763	MHP_ON_13		MHP_PB_13	K05665	MIN_ON_13		MIN_PB_13	K10421	MTT_ON_13		MTT_PB_13
FHP_ON_14		FHP_ON_14		FIN_ON_14		FIN_PB_14	K07203	FOV_ON_14		FOV_PB_13	K11447	MHP_ON_14		MHP_PB_14	K04646	MIN_ON_14		MIN_PB_14	K21852	MTT_ON_14		MTT_PB_14	K06115
FHP_ON_15		FHP_ON_15		FIN_ON_15		FIN_PB_15	K10357	FOV_ON_15		FOV_PB_14	K21852	MHP_ON_15		MHP_PB_15		MIN_ON_15		MIN_PB_15	K09855	MTT_ON_15		MTT_PB_15	K11367
FHP_ON_16		FHP_ON_16		FIN_ON_16		FIN_PB_16		FOV_ON_16		FOV_PB_15	K12856	MHP_ON_16		MHP_PB_16		MIN_ON_16		MIN_PB_16	K17582	MTT_ON_16		MTT_PB_16
FHP_ON_17		FHP_ON_17		FIN_ON_17		FIN_PB_17		FOV_ON_17		FOV_PB_16		MHP_ON_17		MHP_PB_17	K10636	MIN_ON_17		MIN_PB_17	K08836	MTT_ON_17		MTT_PB_17
FHP_ON_18		FHP_ON_18		FIN_ON_18		FIN_PB_18	K04352	FOV_ON_18		FOV_PB_17	K18405	MHP_ON_18		MHP_PB_18		MIN_ON_18		MIN_PB_18	K14007	MTT_ON_18		MTT_PB_18	K07203
FHP_ON_19		FHP_ON_19		FIN_ON_19		FIN_PB_19		FOV_ON_19		FOV_PB_18	K14317	MHP_ON_19		MHP_PB_19	K15728	MIN_ON_19		MIN_PB_19	K06653	MTT_ON_19		MTT_PB_19	K06114
FHP_ON_20		FHP_ON_20		FIN_ON_20		FIN_PB_20	K11584	FOV_ON_20		FOV_PB_19		MHP_ON_20		MHP_PB_20		MIN_ON_20		MIN_PB_20		MTT_ON_20		MTT_PB_20	K04352
FHP_ON_21		FHP_ON_21		FIN_ON_21		FIN_PB_21	K10590	FOV_ON_21		FOV_PB_20	K16449	MHP_ON_21		MHP_PB_21		MIN_ON_21		MIN_PB_21		MTT_ON_21		MTT_PB_21	K07203
FHP_ON_22		FHP_ON_22		FIN_ON_22		FIN_PB_22	K11540	FOV_ON_22		FOV_PB_21	K04646	MHP_ON_22		MHP_PB_22	K20222	MIN_ON_22		MIN_PB_22	K12856	MTT_ON_22		MTT_PB_22	K16542
FHP_ON_23		FHP_ON_23		FIN_ON_23		FIN_PB_23		FOV_ON_23		FOV_PB_22		MHP_ON_23		MHP_PB_23	K13138	MIN_ON_23		MIN_PB_23		MTT_ON_23		MTT_PB_23
FHP_ON_24		FHP_ON_24		FIN_ON_24		FIN_PB_24		FOV_ON_24		FOV_PB_23	K04646	MHP_ON_24		MHP_PB_24	K15728	MIN_ON_24		MIN_PB_24		MTT_ON_24		MTT_PB_24	K10421
FHP_ON_25		FHP_ON_25		FIN_ON_25		FIN_PB_25	K11447	FOV_ON_25		FOV_PB_24		MHP_ON_25	K14026	MHP_PB_25	K12391	MIN_ON_25		MIN_PB_25		MTT_ON_25		MTT_PB_25	K04437
FHP_ON_26		FHP_ON_26		FIN_ON_26		FIN_PB_26		FOV_ON_26		FOV_PB_25		MHP_ON_26		MHP_PB_26	K07207	MIN_ON_26		MIN_PB_26	K03260	MTT_ON_26		MTT_PB_26
FHP_ON_27		FHP_ON_27		FIN_ON_27		FIN_PB_27	K08836	FOV_ON_27		FOV_PB_26	K11757	MHP_ON_27		MHP_PB_27		MIN_ON_27		MIN_PB_27		MTT_ON_27		MTT_PB_27	K06640
FHP_ON_28		FHP_ON_28		FIN_ON_28		FIN_PB_28		FOV_ON_28		FOV_PB_27	K24437	MHP_ON_28		MHP_PB_28		MIN_ON_28		MIN_PB_28	K04592	MTT_ON_28		MTT_PB_28	K06069
FHP_ON_29		FHP_ON_29		FIN_ON_29		FIN_PB_29	K16803	FOV_ON_29		FOV_PB_28		MHP_ON_29		MHP_PB_29	K11824	MIN_ON_29		MIN_PB_29	K04646	MTT_ON_29		MTT_PB_29	K10421
FHP_ON_30		FHP_ON_30		FIN_ON_30		FIN_PB_30	K11592	FOV_ON_30		FOV_PB_30	K24437	MHP_ON_30		MHP_PB_30		MIN_ON_30		MIN_PB_30	K23625	MTT_ON_30		MTT_PB_30	K11540
FHP_ON_31		FHP_ON_31		FIN_ON_31		FIN_PB_31	K11765	FOV_ON_31		FOV_PB_31	K05853	MHP_ON_31		MHP_PB_31	K04646	MIN_ON_31		MIN_PB_31	K14944	MTT_ON_31		MTT_PB_31	K08268
FHP_ON_32		FHP_ON_32		FIN_ON_32		FIN_PB_32	K24643	FOV_ON_32		FOV_PB_32	K24437	MHP_ON_32		MHP_PB_32		MIN_ON_32		MIN_PB_32		MTT_ON_32		MTT_PB_32	K18739
FHP_ON_33		FHP_ON_33		FIN_ON_33		FIN_PB_33	K12856	FOV_ON_33		FOV_PB_33	K11644	MHP_ON_33		MHP_PB_33	K11886	MIN_ON_33		MIN_PB_33		MTT_ON_33		MTT_PB_33
FHP_ON_34		FHP_ON_34		FIN_ON_34		FIN_PB_34	K14317	FOV_ON_34		FOV_PB_34	K22659	MHP_ON_34		MHP_PB_34	K17083	MIN_ON_34		MIN_PB_34	K17751	MTT_ON_34		MTT_PB_34	K08775
FHP_ON_35		FHP_ON_35		FIN_ON_35		FIN_PB_35	K24627	FOV_ON_35		FOV_PB_35		MHP_ON_35	K24730	MHP_PB_35	K06813	MIN_ON_35		MIN_PB_35		MTT_ON_35		MTT_PB_35	K10141
FHP_ON_36		FHP_ON_36		FIN_ON_36		FIN_PB_36		FOV_ON_36		FOV_PB_36	K12854	MHP_ON_36		MHP_PB_36	K17335	MIN_ON_36		MIN_PB_36		MTT_ON_36		MTT_PB_36	K18763
FHP_ON_37		FHP_ON_37		FIN_ON_37		FIN_PB_37		FOV_ON_37		FOV_PB_37		MHP_ON_37		MHP_PB_37	K16794	MIN_ON_37		MIN_PB_37	K13218	MTT_ON_37		MTT_PB_37	K21867
FHP_ON_38		FHP_ON_38		FIN_ON_38	K13157	FIN_PB_38		FOV_ON_38		FOV_PB_38		MHP_ON_38		MHP_PB_38	K06826	MIN_ON_38		MIN_PB_38		MTT_ON_38		MTT_PB_38	K08836
FHP_ON_39		FHP_ON_39		FIN_ON_39		FIN_PB_39	K11765	FOV_ON_39		FOV_PB_39	K06265	MHP_ON_39		MHP_PB_39		MIN_ON_39		MIN_PB_39		MTT_ON_39		MTT_PB_39	K21852
FHP_ON_40		FHP_ON_40		FIN_ON_40		FIN_PB_40	K04646	FOV_ON_40		FOV_PB_40	K05746	MHP_ON_40		MHP_PB_40	K00698	MIN_ON_40		MIN_PB_40	K05658	MTT_ON_40		MTT_PB_40	K11592
FHP_ON_41		FHP_ON_41		FIN_ON_41		FIN_PB_41		FOV_ON_41		FOV_PB_42		MHP_ON_41		MHP_PB_41		MIN_ON_41		MIN_PB_41	K20353	MTT_ON_41		MTT_PB_41	K16307
FHP_ON_42		FHP_ON_42		FIN_ON_42		FIN_PB_42	K04646	FOV_ON_42		FOV_PB_43		MHP_ON_42		MHP_PB_42	K05046	MIN_ON_42		MIN_PB_42	K10636	MTT_ON_42		MTT_PB_42	K21852
FHP_ON_43	K14772	FHP_ON_43	K14772	FIN_ON_43		FIN_PB_43		FOV_ON_43		FOV_PB_44		MHP_ON_43		MHP_PB_43		MIN_ON_43		MIN_PB_43		MTT_ON_43		MTT_PB_43	K12856
FHP_ON_44		FHP_ON_44		FIN_ON_44		FIN_PB_44		FOV_ON_44		FOV_PB_45		MHP_ON_44	K13293	MHP_PB_44	K06826	MIN_ON_44		MIN_PB_44	K11267	MTT_ON_44		MTT_PB_44
FHP_ON_45		FHP_ON_45		FIN_ON_45		FIN_PB_45		FOV_ON_45		FOV_PB_46		MHP_ON_45		MHP_PB_45	K00698	MIN_ON_45		MIN_PB_45		MTT_ON_45		MTT_PB_45	K07520
FHP_ON_46		FHP_ON_46		FIN_ON_46		FIN_PB_46		FOV_ON_46		FOV_PB_47	K24437	MHP_ON_46		MHP_PB_46	K10356	MIN_ON_46		MIN_PB_46		MTT_ON_46	K02947	MTT_PB_46	K18040
FHP_ON_47		FHP_ON_47		FIN_ON_47		FIN_PB_47	K11089	FOV_ON_47		FOV_PB_48	K15728	MHP_ON_47		MHP_PB_47		MIN_ON_47		MIN_PB_47		MTT_ON_47		MTT_PB_47
FHP_ON_48		FHP_ON_48		FIN_ON_48		FIN_PB_48		FOV_ON_48		FOV_PB_49	K24437	MHP_ON_48		MHP_PB_48	K23704	MIN_ON_48		MIN_PB_48	K10636	MTT_ON_48		MTT_PB_48
FHP_ON_49		FHP_ON_49		FIN_ON_49		FIN_PB_49		FOV_ON_49		FOV_PB_51		MHP_ON_49		MHP_PB_49	K11798	MIN_ON_49		MIN_PB_49		MTT_ON_49		MTT_PB_49
FHP_ON_50		FHP_ON_50		FIN_ON_50		FIN_PB_50		FOV_ON_50		FOV_PB_53		MHP_ON_50		MHP_PB_50		MIN_ON_50		MIN_PB_50	K20493	MTT_ON_50		MTT_PB_50	K03260
FHP_ON_51		FHP_ON_51		FIN_ON_51		FIN_PB_51	K24626	FOV_ON_51		FOV_PB_55	K24437	MHP_ON_51		MHP_PB_51	K23858	MIN_ON_51		MIN_PB_51		MTT_ON_51		MTT_PB_51	K17536
FHP_ON_52		FHP_ON_52		FIN_ON_52		FIN_PB_52	K13218	FOV_ON_52		FOV_PB_56		MHP_ON_52		MHP_PB_52	K01958	MIN_ON_52	K24730	MIN_PB_52	K22659	MTT_ON_52		MTT_PB_52
FHP_ON_53		FHP_ON_53		FIN_ON_53		FIN_PB_53		FOV_ON_53		FOV_PB_58	K24437	MHP_ON_53		MHP_PB_53		MIN_ON_53		MIN_PB_53	K13676	MTT_ON_53		MTT_PB_53	K11862
FHP_ON_54		FHP_ON_54		FIN_ON_54		FIN_PB_54		FOV_ON_54		FOV_PB_59		MHP_ON_54		MHP_PB_54		MIN_ON_54		MIN_PB_54		MTT_ON_54		MTT_PB_54	K11862
FHP_ON_55		FHP_ON_55		FIN_ON_55		FIN_PB_55	K17751	FOV_ON_55		FOV_PB_60	K24437	MHP_ON_55		MHP_PB_55	K13908	MIN_ON_55		MIN_PB_55	K00901	MTT_ON_55		MTT_PB_55
FHP_ON_56		FHP_ON_56		FIN_ON_56		FIN_PB_56	K17573	FOV_ON_56	K14772	FOV_PB_61		MHP_ON_56		MHP_PB_56	K17086	MIN_ON_56		MIN_PB_56	K05746	MTT_ON_56		MTT_PB_56
FHP_ON_57		FHP_ON_57		FIN_ON_57	K14772	FIN_PB_57	K24437	FOV_ON_57	K14772	FOV_PB_62		MHP_ON_57		MHP_PB_57	K07881	MIN_ON_57		MIN_PB_57	K24058	MTT_ON_57		MTT_PB_57	K01537
FHP_ON_58		FHP_ON_58		FIN_ON_58		FIN_PB_58	K10636	FOV_ON_58		FOV_PB_63		MHP_ON_58		MHP_PB_58	K22377	MIN_ON_58		MIN_PB_58		MTT_ON_58		MTT_PB_58	K14297
FHP_ON_59		FHP_ON_59		FIN_ON_59		FIN_PB_59	K02359	FOV_ON_59		FOV_PB_68		MHP_ON_59		MHP_PB_59		MIN_ON_59		MIN_PB_59		MTT_ON_59		MTT_PB_59
FHP_ON_60		FHP_ON_60		FIN_ON_60		FIN_PB_60	K24437	FOV_ON_60		FOV_PB_70		MHP_ON_60		MHP_PB_60	K06084	MIN_ON_60		MIN_PB_60	K05746	MTT_ON_60		MTT_PB_60
FHP_ON_61		FHP_ON_61		FIN_ON_61		FIN_PB_61		FOV_ON_61		FOV_PB_71	K24437	MHP_ON_61		MHP_PB_61	K01539	MIN_ON_61		MIN_PB_61		MTT_ON_61		MTT_PB_61
FHP_ON_62	K24730	FHP_ON_62	K24730	FIN_ON_62		FIN_PB_62		FOV_ON_62		FOV_PB_73		MHP_ON_62		MHP_PB_62	K10951	MIN_ON_62		MIN_PB_62	K21066	MTT_ON_62		MTT_PB_62	K20685
FHP_ON_63		FHP_ON_63		FIN_ON_63		FIN_PB_63		FOV_ON_63		FOV_PB_75		MHP_ON_63		MHP_PB_63	K20053	MIN_ON_63		MIN_PB_63	K07928	MTT_ON_63		MTT_PB_63	K04646
FHP_ON_64		FHP_ON_64		FIN_ON_64		FIN_PB_64	K05666	FOV_ON_64		FOV_PB_77		MHP_ON_64		MHP_PB_64	K08875	MIN_ON_64		MIN_PB_64	K06813	MTT_ON_64		MTT_PB_64	K04646
FHP_ON_65		FHP_ON_65		FIN_ON_65		FIN_PB_65	K05746	FOV_ON_65		FOV_PB_78		MHP_ON_65		MHP_PB_65		MIN_ON_65		MIN_PB_65	K10352	MTT_ON_65		MTT_PB_65	K02295
FHP_ON_66		FHP_ON_66		FIN_ON_66		FIN_PB_66	K05746	FOV_ON_66		FOV_PB_79	K24437	MHP_ON_66		MHP_PB_66	K12200	MIN_ON_66		MIN_PB_66	K14310	MTT_ON_66		MTT_PB_66	K18040
FHP_ON_67		FHP_ON_67		FIN_ON_67		FIN_PB_67		FOV_ON_67		FOV_PB_80		MHP_ON_67		MHP_PB_67		MIN_ON_67		MIN_PB_67		MTT_ON_67		MTT_PB_67	K10626
FHP_ON_68		FHP_ON_68		FIN_ON_68		FIN_PB_68		FOV_ON_68		FOV_PB_81	K16680	MHP_ON_68		MHP_PB_68		MIN_ON_68		MIN_PB_68	K20222	MTT_ON_68	K14772	MTT_PB_68
FHP_ON_69		FHP_ON_69		FIN_ON_69		FIN_PB_69	K03260	FOV_ON_69		FOV_PB_82		MHP_ON_69		MHP_PB_69		MIN_ON_69		MIN_PB_69		MTT_ON_69		MTT_PB_69
FHP_ON_70		FHP_ON_70		FIN_ON_70		FIN_PB_70	K06094	FOV_ON_70		FOV_PB_85	K24437	MHP_ON_70		MHP_PB_70	K11594	MIN_ON_70		MIN_PB_70	K06237	MTT_ON_70		MTT_PB_70	K11089
FHP_ON_71		FHP_ON_71		FIN_ON_71		FIN_PB_71	K22659	FOV_ON_71		FOV_PB_87		MHP_ON_71		MHP_PB_71		MIN_ON_71		MIN_PB_71	K13207	MTT_ON_71		MTT_PB_71	K17751
FHP_ON_72		FHP_ON_72		FIN_ON_72		FIN_PB_72		FOV_ON_72	K24730	FOV_PB_89		MHP_ON_72		MHP_PB_72	K21772	MIN_ON_72		MIN_PB_72	K13138	MTT_ON_72		MTT_PB_72
FHP_ON_73		FHP_ON_73		FIN_ON_73		FIN_PB_73		FOV_ON_73		FOV_PB_90		MHP_ON_73		MHP_PB_73	K16687	MIN_ON_73		MIN_PB_73		MTT_ON_73		MTT_PB_73	K17751
FHP_ON_74		FHP_ON_74		FIN_ON_74		FIN_PB_74	K24437	FOV_ON_74		FOV_PB_91		MHP_ON_74		MHP_PB_74		MIN_ON_74		MIN_PB_74	K17985	MTT_ON_74		MTT_PB_74
FHP_ON_75		FHP_ON_75		FIN_ON_75		FIN_PB_75	K10479	FOV_ON_75		FOV_PB_92	K24437	MHP_ON_75		MHP_PB_75		MIN_ON_75		MIN_PB_75	K14550	MTT_ON_75		MTT_PB_75
FHP_ON_76		FHP_ON_76		FIN_ON_76		FIN_PB_76	K15728	FOV_ON_76		FOV_PB_94		MHP_ON_76		MHP_PB_76	K04646	MIN_ON_76		MIN_PB_76	K12391	MTT_ON_76		MTT_PB_76
FHP_ON_77		FHP_ON_77		FIN_ON_77		FIN_PB_77		FOV_ON_77		FOV_PB_95		MHP_ON_77		MHP_PB_77	K18749	MIN_ON_77		MIN_PB_77	K07207	MTT_ON_77		MTT_PB_77	K10636
FHP_ON_78		FHP_ON_78		FIN_ON_78		FIN_PB_78	K05746	FOV_ON_78		FOV_PB_96		MHP_ON_78		MHP_PB_78		MIN_ON_78		MIN_PB_78		MTT_ON_78		MTT_PB_78
FHP_ON_79		FHP_ON_79		FIN_ON_79		FIN_PB_79	K24437	FOV_ON_79		FOV_PB_97		MHP_ON_79		MHP_PB_79		MIN_ON_79		MIN_PB_79	K20164	MTT_ON_79		MTT_PB_79	K06704
FHP_ON_80		FHP_ON_80		FIN_ON_80		FIN_PB_80	K24437	FOV_ON_80		FOV_PB_98		MHP_ON_80		MHP_PB_80	K05046	MIN_ON_80		MIN_PB_80	K05750	MTT_ON_80		MTT_PB_80	K03900
FHP_ON_81		FHP_ON_81		FIN_ON_81		FIN_PB_81		FOV_ON_81		FOV_PB_99	K24437	MHP_ON_81		MHP_PB_81		MIN_ON_81		MIN_PB_81	K11267	MTT_ON_81		MTT_PB_81
FHP_ON_82		FHP_ON_82		FIN_ON_82		FIN_PB_82		FOV_ON_82		FOV_PB_100		MHP_ON_82		MHP_PB_82		MIN_ON_82		MIN_PB_82		MTT_ON_82		MTT_PB_82	K03900
FHP_ON_83		FHP_ON_83		FIN_ON_83		FIN_PB_83	K24437	FOV_ON_83		FOV_PB_101		MHP_ON_83		MHP_PB_83		MIN_ON_83		MIN_PB_83		MTT_ON_83		MTT_PB_83
FHP_ON_84		FHP_ON_84		FIN_ON_84	K24730	FIN_PB_84	K05849	FOV_ON_84		FOV_PB_102		MHP_ON_84		MHP_PB_84		MIN_ON_84		MIN_PB_84	K03006	MTT_ON_84		MTT_PB_84	K03260
FHP_ON_85		FHP_ON_85		FIN_ON_85	K14303	FIN_PB_85	K17633	FOV_ON_85		FOV_PB_103		MHP_ON_85		MHP_PB_85		MIN_ON_85		MIN_PB_85	K17083	MTT_ON_85		MTT_PB_85	K08852
FHP_ON_86		FHP_ON_86		FIN_ON_86		FIN_PB_86	K21066	FOV_ON_86		FOV_PB_105		MHP_ON_86		MHP_PB_86	K14963	MIN_ON_86		MIN_PB_86	K13526	MTT_ON_86		MTT_PB_86	K11267
FHP_ON_87		FHP_ON_87		FIN_ON_87		FIN_PB_87	K24437	FOV_ON_87		FOV_PB_106		MHP_ON_87		MHP_PB_87		MIN_ON_87		MIN_PB_87		MTT_ON_87		MTT_PB_87	K22659
FHP_ON_88		FHP_ON_88		FIN_ON_88		FIN_PB_88		FOV_ON_88		FOV_PB_107		MHP_ON_88		MHP_PB_88	K14163	MIN_ON_88		MIN_PB_88		MTT_ON_88		MTT_PB_88	K12854
FHP_ON_89		FHP_ON_89		FIN_ON_89		FIN_PB_89	K24068	FOV_ON_89		FOV_PB_108	K24437	MHP_ON_89		MHP_PB_89		MIN_ON_89		MIN_PB_89		MTT_ON_89		MTT_PB_89	K06265
FHP_ON_90		FHP_ON_90		FIN_ON_90		FIN_PB_90		FOV_ON_90		FOV_PB_109	K24437	MHP_ON_90		MHP_PB_90	K12886	MIN_ON_90		MIN_PB_90	K11824	MTT_ON_90		MTT_PB_90
FHP_ON_91		FHP_ON_91		FIN_ON_91		FIN_PB_91	K11839	FOV_ON_91		FOV_PB_110		MHP_ON_91		MHP_PB_91	K05666	MIN_ON_91		MIN_PB_91	K04646	MTT_ON_91		MTT_PB_91	K13218
FHP_ON_92		FHP_ON_92		FIN_ON_92		FIN_PB_92		FOV_ON_92		FOV_PB_113	K24437	MHP_ON_92		MHP_PB_92	K16455	MIN_ON_92		MIN_PB_92		MTT_ON_92		MTT_PB_92	K06277
FHP_ON_93		FHP_ON_93		FIN_ON_93		FIN_PB_93	K14310	FOV_ON_93		FOV_PB_114	K24437	MHP_ON_93		MHP_PB_93		MIN_ON_93		MIN_PB_93	K16582	MTT_ON_93		MTT_PB_93	K05746
FHP_ON_94		FHP_ON_94		FIN_ON_94		FIN_PB_94	K11824	FOV_ON_94		FOV_PB_116		MHP_ON_94		MHP_PB_94		MIN_ON_94		MIN_PB_94	K14676	MTT_ON_94		MTT_PB_94	K12396
FHP_ON_95		FHP_ON_95		FIN_ON_95		FIN_PB_95		FOV_ON_95		FOV_PB_117	K11424	MHP_ON_95		MHP_PB_95	K18412	MIN_ON_95		MIN_PB_95		MTT_ON_95		MTT_PB_95
FHP_ON_96		FHP_ON_96		FIN_ON_96		FIN_PB_96		FOV_ON_96		FOV_PB_118	K24437	MHP_ON_96		MHP_PB_96		MIN_ON_96		MIN_PB_96	K06270	MTT_ON_96		MTT_PB_96	K13676
FHP_ON_97		FHP_ON_97		FIN_ON_97		FIN_PB_97		FOV_ON_97		FOV_PB_120		MHP_ON_97		MHP_PB_97		MIN_ON_97		MIN_PB_97	K17987	MTT_ON_97		MTT_PB_97
FHP_ON_98		FHP_ON_98		FIN_ON_98		FIN_PB_98	K18083	FOV_ON_98		FOV_PB_121	K24437	MHP_ON_98		MHP_PB_98		MIN_ON_98		MIN_PB_98		MTT_ON_98		MTT_PB_98	K19326
FHP_ON_99		FHP_ON_99		FIN_ON_99		FIN_PB_99	K24437	FOV_ON_99		FOV_PB_122	K24437	MHP_ON_99		MHP_PB_99		MIN_ON_99		MIN_PB_99		MTT_ON_99		MTT_PB_99	K05746
FHP_ON_100		FHP_ON_100		FIN_ON_100		FIN_PB_100	K20222	FOV_ON_100		FOV_PB_124		MHP_ON_100		MHP_PB_100	K14007	MIN_ON_100		MIN_PB_100	K16726	MTT_ON_100		MTT_PB_100	K18728
FHP_ON_101		FHP_ON_101		FIN_ON_101		FIN_PB_101		FOV_ON_101		FOV_PB_125	K14310	MHP_ON_101		MHP_PB_101		MIN_ON_101		MIN_PB_101	K20358	MTT_ON_101		MTT_PB_101	K15728
FHP_ON_102		FHP_ON_102		FIN_ON_102		FIN_PB_102		FOV_ON_102		FOV_PB_128		MHP_ON_102		MHP_PB_102	K14011	MIN_ON_102		MIN_PB_102		MTT_ON_102		MTT_PB_102
FHP_ON_103		FHP_ON_103		FIN_ON_103		FIN_PB_103		FOV_ON_103		FOV_PB_129	K24437	MHP_ON_103		MHP_PB_103		MIN_ON_103		MIN_PB_103		MTT_ON_103		MTT_PB_103	K16680
FHP_ON_104		FHP_ON_104		FIN_ON_104		FIN_PB_104	K00907	FOV_ON_104		FOV_PB_130		MHP_ON_104		MHP_PB_104		MIN_ON_104		MIN_PB_104	K06813	MTT_ON_104		MTT_PB_104	K11972
FHP_ON_105		FHP_ON_105		FIN_ON_105		FIN_PB_105		FOV_ON_105		FOV_PB_132		MHP_ON_105		MHP_PB_105		MIN_ON_105		MIN_PB_105		MTT_ON_105		MTT_PB_105	K12351
FHP_ON_106		FHP_ON_106		FIN_ON_106		FIN_PB_106		FOV_ON_106		FOV_PB_133		MHP_ON_106		MHP_PB_106	K13886	MIN_ON_106		MIN_PB_106		MTT_ON_106		MTT_PB_106
FHP_ON_107		FHP_ON_107		FIN_ON_107		FIN_PB_107		FOV_ON_107		FOV_PB_134	K24437	MHP_ON_107		MHP_PB_107	K06560	MIN_ON_107		MIN_PB_107	K05767	MTT_ON_107		MTT_PB_107	K01958
FHP_ON_108		FHP_ON_108		FIN_ON_108		FIN_PB_108		FOV_ON_108		FOV_PB_136	K24437	MHP_ON_108		MHP_PB_108	K12236	MIN_ON_108		MIN_PB_108	K17083	MTT_ON_108		MTT_PB_108	K24437
FHP_ON_109		FHP_ON_109		FIN_ON_109		FIN_PB_109		FOV_ON_109		FOV_PB_137	K24437	MHP_ON_109		MHP_PB_109	K04365	MIN_ON_109		MIN_PB_109	K17633	MTT_ON_109		MTT_PB_109	K13983
FHP_ON_110		FHP_ON_110		FIN_ON_110		FIN_PB_110		FOV_ON_110		FOV_PB_138		MHP_ON_110		MHP_PB_110	K14427	MIN_ON_110		MIN_PB_110		MTT_ON_110	K24730	MTT_PB_110	K19801
FHP_ON_111		FHP_ON_111		FIN_ON_111		FIN_PB_111		FOV_ON_111		FOV_PB_139		MHP_ON_111		MHP_PB_111		MIN_ON_111		MIN_PB_111	K19347	MTT_ON_111		MTT_PB_111	K16726
FHP_ON_112		FHP_ON_112		FIN_ON_112		FIN_PB_112	K01187	FOV_ON_112		FOV_PB_140	K24437	MHP_ON_112		MHP_PB_112	K14007	MIN_ON_112		MIN_PB_112		MTT_ON_112		MTT_PB_112	K13138
FHP_ON_113		FHP_ON_113		FIN_ON_113		FIN_PB_113		FOV_ON_113		FOV_PB_141		MHP_ON_113		MHP_PB_113		MIN_ON_113		MIN_PB_113	K16794	MTT_ON_113		MTT_PB_113
FHP_ON_114		FHP_ON_114		FIN_ON_114		FIN_PB_114	K14550	FOV_ON_114		FOV_PB_142		MHP_ON_114		MHP_PB_114	K02223	MIN_ON_114		MIN_PB_114	K17083	MTT_ON_114		MTT_PB_114	K05849
FHP_ON_115		FHP_ON_115		FIN_ON_115		FIN_PB_115	K16726	FOV_ON_115		FOV_PB_143		MHP_ON_115		MHP_PB_115	K24455	MIN_ON_115		MIN_PB_115	K08544	MTT_ON_115		MTT_PB_115
FHP_ON_116	K12828	FHP_ON_116	K12828	FIN_ON_116		FIN_PB_116	K17985	FOV_ON_116		FOV_PB_144		MHP_ON_116		MHP_PB_116	K08836	MIN_ON_116		MIN_PB_116	K19511	MTT_ON_116		MTT_PB_116	K24437
FHP_ON_117		FHP_ON_117		FIN_ON_117		FIN_PB_117		FOV_ON_117		FOV_PB_146	K24437	MHP_ON_117		MHP_PB_117	K12614	MIN_ON_117		MIN_PB_117		MTT_ON_117		MTT_PB_117	K17633
FHP_ON_118		FHP_ON_118		FIN_ON_118		FIN_PB_118		FOV_ON_118		FOV_PB_147		MHP_ON_118		MHP_PB_118	K12391	MIN_ON_118		MIN_PB_118	K01528	MTT_ON_118		MTT_PB_118
FHP_ON_119		FHP_ON_119		FIN_ON_119		FIN_PB_119		FOV_ON_119		FOV_PB_148		MHP_ON_119		MHP_PB_119	K24511	MIN_ON_119		MIN_PB_119	K05766	MTT_ON_119		MTT_PB_119
FHP_ON_120		FHP_ON_120		FIN_ON_120		FIN_PB_120	K13855	FOV_ON_120		FOV_PB_149	K24437	MHP_ON_120		MHP_PB_120	K01283	MIN_ON_120		MIN_PB_120	K03164	MTT_ON_120		MTT_PB_120
FHP_ON_121		FHP_ON_121		FIN_ON_121		FIN_PB_121		FOV_ON_121		FOV_PB_151		MHP_ON_121	K05765	MHP_PB_121	K18211	MIN_ON_121		MIN_PB_121	K19721	MTT_ON_121		MTT_PB_121	K16743
FHP_ON_122		FHP_ON_122		FIN_ON_122		FIN_PB_122		FOV_ON_122		FOV_PB_152		MHP_ON_122		MHP_PB_122	K04536	MIN_ON_122		MIN_PB_122	K06094	MTT_ON_122		MTT_PB_122	K24437
FHP_ON_123		FHP_ON_123		FIN_ON_123		FIN_PB_123		FOV_ON_123		FOV_PB_153		MHP_ON_123		MHP_PB_123		MIN_ON_123		MIN_PB_123		MTT_ON_123		MTT_PB_123
FHP_ON_124		FHP_ON_124		FIN_ON_124		FIN_PB_124		FOV_ON_124		FOV_PB_154		MHP_ON_124	K21286	MHP_PB_124		MIN_ON_124		MIN_PB_124	K14290	MTT_ON_124		MTT_PB_124	K19874
FHP_ON_125		FHP_ON_125		FIN_ON_125		FIN_PB_125		FOV_ON_125		FOV_PB_155		MHP_ON_125		MHP_PB_125		MIN_ON_125	K01489	MIN_PB_125	K22370	MTT_ON_125		MTT_PB_125	K14310
FHP_ON_126		FHP_ON_126		FIN_ON_126		FIN_PB_126	K01203	FOV_ON_126		FOV_PB_156	K15164	MHP_ON_126	K06130	MHP_PB_126		MIN_ON_126		MIN_PB_126	K07206	MTT_ON_126		MTT_PB_126	K20279
FHP_ON_127		FHP_ON_127		FIN_ON_127		FIN_PB_127		FOV_ON_127		FOV_PB_157		MHP_ON_127	K00033	MHP_PB_127	K10523	MIN_ON_127	K12828	MIN_PB_127	K06240	MTT_ON_127		MTT_PB_127	K07207
FHP_ON_128		FHP_ON_128		FIN_ON_128		FIN_PB_128		FOV_ON_128		FOV_PB_158		MHP_ON_128		MHP_PB_128	K17960	MIN_ON_128	K12828	MIN_PB_128		MTT_ON_128		MTT_PB_128	K00940
FHP_ON_129		FHP_ON_129		FIN_ON_129		FIN_PB_129		FOV_ON_129		FOV_PB_160		MHP_ON_129	K22525	MHP_PB_129		MIN_ON_129		MIN_PB_129		MTT_ON_129		MTT_PB_129	K20222
FHP_ON_130		FHP_ON_130		FIN_ON_130		FIN_PB_130		FOV_ON_130		FOV_PB_161	K23491	MHP_ON_130	K24031	MHP_PB_130		MIN_ON_130		MIN_PB_130	K10357	MTT_ON_130		MTT_PB_130
FHP_ON_131		FHP_ON_131		FIN_ON_131		FIN_PB_131	K20704	FOV_ON_131		FOV_PB_162	K24437	MHP_ON_131	K00827	MHP_PB_131	K06265	MIN_ON_131		MIN_PB_131		MTT_ON_131		MTT_PB_131
FHP_ON_132	K17757	FHP_ON_132	K17757	FIN_ON_132		FIN_PB_132	K23336	FOV_ON_132		FOV_PB_163	K24437	MHP_ON_132		MHP_PB_132	K14427	MIN_ON_132		MIN_PB_132		MTT_ON_132		MTT_PB_132	K20227
FHP_ON_133		FHP_ON_133		FIN_ON_133		FIN_PB_133		FOV_ON_133		FOV_PB_164		MHP_ON_133	K05850	MHP_PB_133	K05546	MIN_ON_133		MIN_PB_133	K05658	MTT_ON_133		MTT_PB_133	K20228
FHP_ON_134		FHP_ON_134		FIN_ON_134		FIN_PB_134		FOV_ON_134		FOV_PB_166		MHP_ON_134		MHP_PB_134		MIN_ON_134		MIN_PB_134	K00698	MTT_ON_134		MTT_PB_134
FHP_ON_135		FHP_ON_135		FIN_ON_135		FIN_PB_135		FOV_ON_135		FOV_PB_167		MHP_ON_135		MHP_PB_135	K04536	MIN_ON_135		MIN_PB_135	K04491	MTT_ON_135		MTT_PB_135
FHP_ON_136		FHP_ON_136		FIN_ON_136		FIN_PB_136		FOV_ON_136		FOV_PB_168		MHP_ON_136		MHP_PB_136		MIN_ON_136		MIN_PB_136	K11584	MTT_ON_136		MTT_PB_136	K12391
FHP_ON_137		FHP_ON_137		FIN_ON_137		FIN_PB_137	K24437	FOV_ON_137		FOV_PB_169		MHP_ON_137		MHP_PB_137	K16061	MIN_ON_137		MIN_PB_137		MTT_ON_137		MTT_PB_137	K10297
FHP_ON_138		FHP_ON_138		FIN_ON_138		FIN_PB_138	K03006	FOV_ON_138		FOV_PB_170		MHP_ON_138	K05048	MHP_PB_138		MIN_ON_138		MIN_PB_138	K14290	MTT_ON_138		MTT_PB_138	K17985
FHP_ON_139		FHP_ON_139		FIN_ON_139		FIN_PB_139		FOV_ON_139		FOV_PB_172		MHP_ON_139		MHP_PB_139	K04630	MIN_ON_139		MIN_PB_139	K05635	MTT_ON_139		MTT_PB_139
FHP_ON_140		FHP_ON_140		FIN_ON_140		FIN_PB_140	K20227	FOV_ON_140		FOV_PB_174		MHP_ON_140		MHP_PB_140	K17960	MIN_ON_140		MIN_PB_140		MTT_ON_140		MTT_PB_140
FHP_ON_141		FHP_ON_141		FIN_ON_141		FIN_PB_141		FOV_ON_141		FOV_PB_175		MHP_ON_141	K10694	MHP_PB_141		MIN_ON_141		MIN_PB_141		MTT_ON_141		MTT_PB_141	K16667
FHP_ON_142		FHP_ON_142		FIN_ON_142		FIN_PB_142	K06270	FOV_ON_142	K12828	FOV_PB_176	K24437	MHP_ON_142	K11826	MHP_PB_142	K08860	MIN_ON_142		MIN_PB_142	K10356	MTT_ON_142		MTT_PB_142	K14550
FHP_ON_143		FHP_ON_143		FIN_ON_143		FIN_PB_143	K05691	FOV_ON_143		FOV_PB_177		MHP_ON_143	K22037	MHP_PB_143		MIN_ON_143		MIN_PB_143		MTT_ON_143		MTT_PB_143	K21643
FHP_ON_144		FHP_ON_144		FIN_ON_144		FIN_PB_144	K04646	FOV_ON_144		FOV_PB_179	K13138	MHP_ON_144	K22037	MHP_PB_144		MIN_ON_144		MIN_PB_144		MTT_ON_144		MTT_PB_144	K13207
FHP_ON_145		FHP_ON_145		FIN_ON_145		FIN_PB_145	K01187	FOV_ON_145		FOV_PB_180		MHP_ON_145		MHP_PB_145	K15113	MIN_ON_145		MIN_PB_145		MTT_ON_145		MTT_PB_145	K00907
FHP_ON_146		FHP_ON_146		FIN_ON_146		FIN_PB_146	K00710	FOV_ON_146		FOV_PB_182		MHP_ON_146		MHP_PB_146	K03254	MIN_ON_146		MIN_PB_146	K15042	MTT_ON_146		MTT_PB_146	K16726
FHP_ON_147		FHP_ON_147		FIN_ON_147		FIN_PB_147	K16573	FOV_ON_147		FOV_PB_183		MHP_ON_147		MHP_PB_147	K16061	MIN_ON_147		MIN_PB_147	K13092	MTT_ON_147		MTT_PB_147	K05750
FHP_ON_148		FHP_ON_148		FIN_ON_148		FIN_PB_148	K04646	FOV_ON_148		FOV_PB_185	K24437	MHP_ON_148		MHP_PB_148	K00106	MIN_ON_148		MIN_PB_148	K10692	MTT_ON_148		MTT_PB_148
FHP_ON_149		FHP_ON_149		FIN_ON_149		FIN_PB_149	K12385	FOV_ON_149		FOV_PB_186		MHP_ON_149		MHP_PB_149	K03128	MIN_ON_149		MIN_PB_149	K03164	MTT_ON_149		MTT_PB_149
FHP_ON_150		FHP_ON_150		FIN_ON_150		FIN_PB_150	K21798	FOV_ON_150		FOV_PB_187	K23292	MHP_ON_150	K14303	MHP_PB_150		MIN_ON_150		MIN_PB_150	K20639	MTT_ON_150		MTT_PB_150
FHP_ON_151		FHP_ON_151		FIN_ON_151		FIN_PB_151	K20210	FOV_ON_151		FOV_PB_188		MHP_ON_151	K01251	MHP_PB_151	K07611	MIN_ON_151		MIN_PB_151	K24058	MTT_ON_151		MTT_PB_151
FHP_ON_152		FHP_ON_152		FIN_ON_152		FIN_PB_152	K14971	FOV_ON_152		FOV_PB_189	K03348	MHP_ON_152		MHP_PB_152	K23847	MIN_ON_152	K07819	MIN_PB_152		MTT_ON_152		MTT_PB_152
FHP_ON_153		FHP_ON_153		FIN_ON_153		FIN_PB_153	K10413	FOV_ON_153		FOV_PB_190	K07207	MHP_ON_153		MHP_PB_153		MIN_ON_153		MIN_PB_153	K10356	MTT_ON_153		MTT_PB_153	K11424
FHP_ON_154		FHP_ON_154		FIN_ON_154		FIN_PB_154		FOV_ON_154		FOV_PB_191	K23609	MHP_ON_154	K05757	MHP_PB_154	K13908	MIN_ON_154		MIN_PB_154		MTT_ON_154		MTT_PB_154
FHP_ON_155		FHP_ON_155		FIN_ON_155		FIN_PB_155	K24437	FOV_ON_155		FOV_PB_192		MHP_ON_155	K17292	MHP_PB_155	K00850	MIN_ON_155		MIN_PB_155		MTT_ON_155		MTT_PB_155	K03006
FHP_ON_156		FHP_ON_156		FIN_ON_156		FIN_PB_156		FOV_ON_156		FOV_PB_193		MHP_ON_156		MHP_PB_156	K12874	MIN_ON_156		MIN_PB_156	K11491	MTT_ON_156		MTT_PB_156	K11824
FHP_ON_157		FHP_ON_157		FIN_ON_157		FIN_PB_157		FOV_ON_157		FOV_PB_194		MHP_ON_157		MHP_PB_157	K24634	MIN_ON_157		MIN_PB_157	K17086	MTT_ON_157		MTT_PB_157	K16727
FHP_ON_158		FHP_ON_158		FIN_ON_158		FIN_PB_158		FOV_ON_158		FOV_PB_195		MHP_ON_158	K17405	MHP_PB_158	K16175	MIN_ON_158		MIN_PB_158	K00698	MTT_ON_158		MTT_PB_158	K23704
FHP_ON_159		FHP_ON_159		FIN_ON_159		FIN_PB_159		FOV_ON_159		FOV_PB_196		MHP_ON_159	K12343	MHP_PB_159		MIN_ON_159		MIN_PB_159	K04714	MTT_ON_159		MTT_PB_159
FHP_ON_160		FHP_ON_160		FIN_ON_160		FIN_PB_160	K16794	FOV_ON_160		FOV_PB_197		MHP_ON_160	K02138	MHP_PB_160	K18464	MIN_ON_160		MIN_PB_160	K24768	MTT_ON_160		MTT_PB_160	K00922
FHP_ON_161		FHP_ON_161		FIN_ON_161		FIN_PB_161	K12470	FOV_ON_161		FOV_PB_198	K14772	MHP_ON_161		MHP_PB_161	K14326	MIN_ON_161		MIN_PB_161	K06491	MTT_ON_161		MTT_PB_161
FHP_ON_162		FHP_ON_162		FIN_ON_162		FIN_PB_162		FOV_ON_162		FOV_PB_199		MHP_ON_162	K15112	MHP_PB_162		MIN_ON_162		MIN_PB_162	K07817	MTT_ON_162		MTT_PB_162	K16573
FHP_ON_163		FHP_ON_163		FIN_ON_163		FIN_PB_163	K17335	FOV_ON_163		FOV_PB_200	K24437	MHP_ON_163	K11655	MHP_PB_163	K10895	MIN_ON_163		MIN_PB_163	K06084	MTT_ON_163		MTT_PB_163	K17083
FHP_ON_164		FHP_ON_164		FIN_ON_164		FIN_PB_164	K04730	FOV_ON_164		FOV_PB_203		MHP_ON_164	K14862	MHP_PB_164		MIN_ON_164		MIN_PB_164	K11804	MTT_ON_164		MTT_PB_164
FHP_ON_165		FHP_ON_165		FIN_ON_165		FIN_PB_165		FOV_ON_165		FOV_PB_204		MHP_ON_165	K23605	MHP_PB_165	K09585	MIN_ON_165		MIN_PB_165	K23704	MTT_ON_165		MTT_PB_165	K07380
FHP_ON_166		FHP_ON_166		FIN_ON_166		FIN_PB_166	K17083	FOV_ON_166		FOV_PB_205	K24437	MHP_ON_166	K02728	MHP_PB_166		MIN_ON_166		MIN_PB_166	K06086	MTT_ON_166		MTT_PB_166	K14676
FHP_ON_167		FHP_ON_167		FIN_ON_167		FIN_PB_167	K16601	FOV_ON_167		FOV_PB_206		MHP_ON_167	K01312	MHP_PB_167		MIN_ON_167		MIN_PB_167	K17086	MTT_ON_167		MTT_PB_167	K04646
FHP_ON_168		FHP_ON_168		FIN_ON_168		FIN_PB_168		FOV_ON_168		FOV_PB_207	K03006	MHP_ON_168		MHP_PB_168	K24175	MIN_ON_168		MIN_PB_168		MTT_ON_168		MTT_PB_168	K23336
FHP_ON_169		FHP_ON_169		FIN_ON_169		FIN_PB_169		FOV_ON_169		FOV_PB_208		MHP_ON_169		MHP_PB_169	K15423	MIN_ON_169		MIN_PB_169	K23704	MTT_ON_169		MTT_PB_169	K00710
FHP_ON_170		FHP_ON_170		FIN_ON_170		FIN_PB_170	K09633	FOV_ON_170		FOV_PB_209		MHP_ON_170	K01132	MHP_PB_170	K15172	MIN_ON_170		MIN_PB_170	K00629	MTT_ON_170		MTT_PB_170	K04646
FHP_ON_171		FHP_ON_171		FIN_ON_171		FIN_PB_171		FOV_ON_171		FOV_PB_210		MHP_ON_171		MHP_PB_171		MIN_ON_171		MIN_PB_171	K13218	MTT_ON_171		MTT_PB_171	K17987
FHP_ON_172		FHP_ON_172		FIN_ON_172	K01489	FIN_PB_172	K13855	FOV_ON_172		FOV_PB_211	K14550	MHP_ON_172	K20967	MHP_PB_172		MIN_ON_172		MIN_PB_172	K06265	MTT_ON_172		MTT_PB_172
FHP_ON_173		FHP_ON_173		FIN_ON_173	K12828	FIN_PB_173	K24437	FOV_ON_173		FOV_PB_212	K11824	MHP_ON_173	K11492	MHP_PB_173		MIN_ON_173		MIN_PB_173		MTT_ON_173		MTT_PB_173	K14290
FHP_ON_174		FHP_ON_174		FIN_ON_174		FIN_PB_174	K14819	FOV_ON_174		FOV_PB_213		MHP_ON_174	K10523	MHP_PB_174	K05039	MIN_ON_174		MIN_PB_174	K06237	MTT_ON_174		MTT_PB_174	K11886
FHP_ON_175		FHP_ON_175		FIN_ON_175		FIN_PB_175	K15424	FOV_ON_175		FOV_PB_214		MHP_ON_175		MHP_PB_175	K00012	MIN_ON_175		MIN_PB_175		MTT_ON_175		MTT_PB_175
FHP_ON_176		FHP_ON_176		FIN_ON_176		FIN_PB_176	K24437	FOV_ON_176		FOV_PB_215		MHP_ON_176	K17254	MHP_PB_176	K03909	MIN_ON_176		MIN_PB_176	K23390	MTT_ON_176		MTT_PB_176	K03900
FHP_ON_177		FHP_ON_177		FIN_ON_177		FIN_PB_177	K05766	FOV_ON_177		FOV_PB_216		MHP_ON_177		MHP_PB_177	K01007	MIN_ON_177		MIN_PB_177	K14966	MTT_ON_177		MTT_PB_177	K20178
FHP_ON_178		FHP_ON_178		FIN_ON_178		FIN_PB_178	K13411	FOV_ON_178	K07819	FOV_PB_217	K17391	MHP_ON_178		MHP_PB_178	K08869	MIN_ON_178		MIN_PB_178	K00698	MTT_ON_178		MTT_PB_178	K10596
FHP_ON_179		FHP_ON_179		FIN_ON_179		FIN_PB_179	K01528	FOV_ON_179		FOV_PB_218		MHP_ON_179	K00939	MHP_PB_179		MIN_ON_179		MIN_PB_179	K24627	MTT_ON_179		MTT_PB_179	K14971
FHP_ON_180		FHP_ON_180		FIN_ON_180		FIN_PB_180		FOV_ON_180		FOV_PB_219		MHP_ON_180	K17425	MHP_PB_180	K11373	MIN_ON_180		MIN_PB_180	K01958	MTT_ON_180		MTT_PB_180	K21952
FHP_ON_181		FHP_ON_181		FIN_ON_181		FIN_PB_181	K01194	FOV_ON_181		FOV_PB_220	K12391	MHP_ON_181	K09404	MHP_PB_181	K05700	MIN_ON_181		MIN_PB_181	K13218	MTT_ON_181		MTT_PB_181	K21554
FHP_ON_182		FHP_ON_182		FIN_ON_182		FIN_PB_182		FOV_ON_182		FOV_PB_223		MHP_ON_182		MHP_PB_182		MIN_ON_182		MIN_PB_182		MTT_ON_182		MTT_PB_182	K16726
FHP_ON_183		FHP_ON_183		FIN_ON_183		FIN_PB_183		FOV_ON_183		FOV_PB_224		MHP_ON_183	K04677	MHP_PB_183	K05699	MIN_ON_183		MIN_PB_183	K20210	MTT_ON_183		MTT_PB_183	K03099
FHP_ON_184		FHP_ON_184		FIN_ON_184		FIN_PB_184	K06094	FOV_ON_184		FOV_PB_225		MHP_ON_184		MHP_PB_184		MIN_ON_184		MIN_PB_184	K17086	MTT_ON_184		MTT_PB_184	K09530
FHP_ON_185		FHP_ON_185		FIN_ON_185		FIN_PB_185	K19721	FOV_ON_185		FOV_PB_226	K14676	MHP_ON_185		MHP_PB_185	K14303	MIN_ON_185		MIN_PB_185		MTT_ON_185		MTT_PB_185
FHP_ON_186		FHP_ON_186		FIN_ON_186		FIN_PB_186	K21554	FOV_ON_186		FOV_PB_227	K20227	MHP_ON_186		MHP_PB_186	K17346	MIN_ON_186		MIN_PB_186	K10352	MTT_ON_186		MTT_PB_186
FHP_ON_187		FHP_ON_187		FIN_ON_187		FIN_PB_187	K07881	FOV_ON_187		FOV_PB_228	K20704	MHP_ON_187	K01868	MHP_PB_187	K03909	MIN_ON_187		MIN_PB_187	K21772	MTT_ON_187		MTT_PB_187
FHP_ON_188		FHP_ON_188		FIN_ON_188		FIN_PB_188		FOV_ON_188		FOV_PB_229		MHP_ON_188		MHP_PB_188	K03509	MIN_ON_188		MIN_PB_188		MTT_ON_188		MTT_PB_188
FHP_ON_189		FHP_ON_189		FIN_ON_189		FIN_PB_189	K21543	FOV_ON_189		FOV_PB_231		MHP_ON_189	K13219	MHP_PB_189		MIN_ON_189		MIN_PB_189		MTT_ON_189		MTT_PB_189	K04730
FHP_ON_190		FHP_ON_190		FIN_ON_190		FIN_PB_190	K14290	FOV_ON_190		FOV_PB_232		MHP_ON_190	K01191	MHP_PB_190	K17286	MIN_ON_190		MIN_PB_190	K08884	MTT_ON_190		MTT_PB_190	K01411
FHP_ON_191		FHP_ON_191		FIN_ON_191		FIN_PB_191	K06233	FOV_ON_191		FOV_PB_234	K04646	MHP_ON_191		MHP_PB_191		MIN_ON_191		MIN_PB_191	K17086	MTT_ON_191		MTT_PB_191	K05767
FHP_ON_192		FHP_ON_192		FIN_ON_192		FIN_PB_192	K17086	FOV_ON_192		FOV_PB_235		MHP_ON_192		MHP_PB_192		MIN_ON_192		MIN_PB_192	K07881	MTT_ON_192		MTT_PB_192	K05673
FHP_ON_193		FHP_ON_193		FIN_ON_193		FIN_PB_193	K11584	FOV_ON_193		FOV_PB_236		MHP_ON_193	K11650	MHP_PB_193	K20724	MIN_ON_193		MIN_PB_193	K06084	MTT_ON_193		MTT_PB_193	K13199
FHP_ON_194		FHP_ON_194		FIN_ON_194		FIN_PB_194	K00698	FOV_ON_194		FOV_PB_237		MHP_ON_194	K15161	MHP_PB_194		MIN_ON_194		MIN_PB_194		MTT_ON_194		MTT_PB_194
FHP_ON_195		FHP_ON_195		FIN_ON_195		FIN_PB_195	K09232	FOV_ON_195		FOV_PB_238	K24437	MHP_ON_195	K01940	MHP_PB_195	K24768	MIN_ON_195		MIN_PB_195	K10951	MTT_ON_195		MTT_PB_195
FHP_ON_196		FHP_ON_196		FIN_ON_196		FIN_PB_196		FOV_ON_196		FOV_PB_239	K05767	MHP_ON_196	K23663	MHP_PB_196		MIN_ON_196		MIN_PB_196	K14283	MTT_ON_196		MTT_PB_196	K11684
FHP_ON_197		FHP_ON_197		FIN_ON_197		FIN_PB_197	K10396	FOV_ON_197		FOV_PB_240		MHP_ON_197	K21412	MHP_PB_197		MIN_ON_197		MIN_PB_197	K24270	MTT_ON_197		MTT_PB_197	K16794
FHP_ON_198		FHP_ON_198		FIN_ON_198		FIN_PB_198	K21249	FOV_ON_198		FOV_PB_241	K24437	MHP_ON_198		MHP_PB_198	K02175	MIN_ON_198		MIN_PB_198		MTT_ON_198		MTT_PB_198	K18083
FHP_ON_199		FHP_ON_199		FIN_ON_199		FIN_PB_199		FOV_ON_199		FOV_PB_242	K24437	MHP_ON_199	K03626	MHP_PB_199	K00297	MIN_ON_199		MIN_PB_199		MTT_ON_199		MTT_PB_199	K05672
FHP_ON_200		FHP_ON_200		FIN_ON_200		FIN_PB_200		FOV_ON_200		FOV_PB_243	K14971	MHP_ON_200	K20703	MHP_PB_200	K06272	MIN_ON_200		MIN_PB_200	K22377	MTT_ON_200		MTT_PB_200	K19721
FHP_ON_201		FHP_ON_201		FIN_ON_201		FIN_PB_201	K14966	FOV_ON_201	K23345	FOV_PB_245	K14459	MHP_ON_201		MHP_PB_201	K14794	MIN_ON_201		MIN_PB_201	K17263	MTT_ON_201		MTT_PB_201	K20173
FHP_ON_202		FHP_ON_202		FIN_ON_202		FIN_PB_202		FOV_ON_202		FOV_PB_246	K16726	MHP_ON_202		MHP_PB_202	K16061	MIN_ON_202		MIN_PB_202		MTT_ON_202		MTT_PB_202	K17391
FHP_ON_203		FHP_ON_203		FIN_ON_203		FIN_PB_203	K24437	FOV_ON_203		FOV_PB_247	K16794	MHP_ON_203		MHP_PB_203	K11997	MIN_ON_203		MIN_PB_203		MTT_ON_203		MTT_PB_203	K01362
FHP_ON_204		FHP_ON_204		FIN_ON_204		FIN_PB_204		FOV_ON_204		FOV_PB_248	K10396	MHP_ON_204		MHP_PB_204	K08737	MIN_ON_204		MIN_PB_204	K11251	MTT_ON_204		MTT_PB_204
FHP_ON_205		FHP_ON_205		FIN_ON_205		FIN_PB_205	K06826	FOV_ON_205		FOV_PB_249	K20493	MHP_ON_205		MHP_PB_205	K00720	MIN_ON_205		MIN_PB_205	K24270	MTT_ON_205		MTT_PB_205
FHP_ON_206		FHP_ON_206		FIN_ON_206		FIN_PB_206		FOV_ON_206		FOV_PB_250		MHP_ON_206	K14317	MHP_PB_206		MIN_ON_206		MIN_PB_206		MTT_ON_206		MTT_PB_206
FHP_ON_207		FHP_ON_207		FIN_ON_207		FIN_PB_207	K08855	FOV_ON_207		FOV_PB_251		MHP_ON_207		MHP_PB_207	K07611	MIN_ON_207		MIN_PB_207		MTT_ON_207		MTT_PB_207
FHP_ON_208		FHP_ON_208		FIN_ON_208		FIN_PB_208		FOV_ON_208		FOV_PB_252	K01362	MHP_ON_208	K01128	MHP_PB_208		MIN_ON_208		MIN_PB_208		MTT_ON_208		MTT_PB_208	K06233
FHP_ON_209		FHP_ON_209		FIN_ON_209		FIN_PB_209	K17086	FOV_ON_209		FOV_PB_253		MHP_ON_209	K01507	MHP_PB_209		MIN_ON_209		MIN_PB_209		MTT_ON_209		MTT_PB_209	K03164
FHP_ON_210		FHP_ON_210		FIN_ON_210		FIN_PB_210	K20227	FOV_ON_210		FOV_PB_254		MHP_ON_210	K12272	MHP_PB_210	K11140	MIN_ON_210		MIN_PB_210	K20456	MTT_ON_210		MTT_PB_210
FHP_ON_211		FHP_ON_211		FIN_ON_211		FIN_PB_211		FOV_ON_211		FOV_PB_255	K06233	MHP_ON_211	K06057	MHP_PB_211	K02183	MIN_ON_211		MIN_PB_211	K14288	MTT_ON_211		MTT_PB_211	K01528
FHP_ON_212		FHP_ON_212		FIN_ON_212		FIN_PB_212		FOV_ON_212		FOV_PB_256		MHP_ON_212		MHP_PB_212	K23600	MIN_ON_212		MIN_PB_212		MTT_ON_212		MTT_PB_212	K19721
FHP_ON_213	K15153	FHP_ON_213	K15153	FIN_ON_213		FIN_PB_213	K06265	FOV_ON_213		FOV_PB_257	K13411	MHP_ON_213	K00078	MHP_PB_213	K13203	MIN_ON_213		MIN_PB_213	K08875	MTT_ON_213		MTT_PB_213	K24475
FHP_ON_214		FHP_ON_214		FIN_ON_214		FIN_PB_214		FOV_ON_214		FOV_PB_258	K14966	MHP_ON_214		MHP_PB_214	K07611	MIN_ON_214		MIN_PB_214	K12200	MTT_ON_214		MTT_PB_214
FHP_ON_215		FHP_ON_215		FIN_ON_215		FIN_PB_215	K19721	FOV_ON_215		FOV_PB_259	K10396	MHP_ON_215		MHP_PB_215	K19192	MIN_ON_215		MIN_PB_215	K22985	MTT_ON_215		MTT_PB_215	K17633
FHP_ON_216		FHP_ON_216		FIN_ON_216		FIN_PB_216		FOV_ON_216		FOV_PB_260	K01324	MHP_ON_216	K05730	MHP_PB_216	K23600	MIN_ON_216		MIN_PB_216	K14311	MTT_ON_216		MTT_PB_216	K24475
FHP_ON_217		FHP_ON_217		FIN_ON_217		FIN_PB_217		FOV_ON_217		FOV_PB_261	K13855	MHP_ON_217		MHP_PB_217	K12619	MIN_ON_217		MIN_PB_217	K24270	MTT_ON_217		MTT_PB_217
FHP_ON_218		FHP_ON_218		FIN_ON_218		FIN_PB_218	K23600	FOV_ON_218		FOV_PB_262		MHP_ON_218	K22376	MHP_PB_218	K01539	MIN_ON_218		MIN_PB_218		MTT_ON_218		MTT_PB_218	K12484
FHP_ON_219		FHP_ON_219		FIN_ON_219		FIN_PB_219		FOV_ON_219		FOV_PB_263	K24437	MHP_ON_219	K00357	MHP_PB_219	K09191	MIN_ON_219		MIN_PB_219	K04498	MTT_ON_219		MTT_PB_219
FHP_ON_220		FHP_ON_220		FIN_ON_220		FIN_PB_220	K23600	FOV_ON_220		FOV_PB_264	K14290	MHP_ON_220	K14693	MHP_PB_220		MIN_ON_220		MIN_PB_220	K16175	MTT_ON_220		MTT_PB_220	K14966
FHP_ON_221	K01228	FHP_ON_221	K01228	FIN_ON_221		FIN_PB_221		FOV_ON_221		FOV_PB_265		MHP_ON_221		MHP_PB_221	K11833	MIN_ON_221		MIN_PB_221	K18749	MTT_ON_221		MTT_PB_221	K22370
FHP_ON_222		FHP_ON_222		FIN_ON_222		FIN_PB_222	K08202	FOV_ON_222		FOV_PB_266	K14966	MHP_ON_222		MHP_PB_222	K18622	MIN_ON_222		MIN_PB_222	K13191	MTT_ON_222		MTT_PB_222
FHP_ON_223		FHP_ON_223		FIN_ON_223		FIN_PB_223	K13092	FOV_ON_223		FOV_PB_267	K16172	MHP_ON_223		MHP_PB_223	K07831	MIN_ON_223		MIN_PB_223	K13218	MTT_ON_223		MTT_PB_223	K15424
FHP_ON_224	K05765	FHP_ON_224	K05765	FIN_ON_224	K23345	FIN_PB_224	K14310	FOV_ON_224		FOV_PB_268	K15424	MHP_ON_224		MHP_PB_224	K17087	MIN_ON_224		MIN_PB_224	K01539	MTT_ON_224		MTT_PB_224
FHP_ON_225		FHP_ON_225		FIN_ON_225		FIN_PB_225		FOV_ON_225		FOV_PB_269		MHP_ON_225	K01285	MHP_PB_225		MIN_ON_225		MIN_PB_225	K17501	MTT_ON_225		MTT_PB_225	K10396
FHP_ON_226		FHP_ON_226		FIN_ON_226		FIN_PB_226	K24768	FOV_ON_226		FOV_PB_270		MHP_ON_226		MHP_PB_226	K00908	MIN_ON_226		MIN_PB_226	K10951	MTT_ON_226		MTT_PB_226	K11584
FHP_ON_227	K05765	FHP_ON_227	K05765	FIN_ON_227		FIN_PB_227	K19801	FOV_ON_227		FOV_PB_272		MHP_ON_227	K06115	MHP_PB_227	K00289	MIN_ON_227		MIN_PB_227		MTT_ON_227		MTT_PB_227
FHP_ON_228	K05765	FHP_ON_228	K05765	FIN_ON_228		FIN_PB_228	K11491	FOV_ON_228		FOV_PB_273	K11584	MHP_ON_228		MHP_PB_228		MIN_ON_228		MIN_PB_228		MTT_ON_228		MTT_PB_228	K07962
FHP_ON_229		FHP_ON_229		FIN_ON_229		FIN_PB_229	K17633	FOV_ON_229		FOV_PB_274	K01251	MHP_ON_229	K08517	MHP_PB_229		MIN_ON_229		MIN_PB_229		MTT_ON_229		MTT_PB_229	K04426
FHP_ON_230	K14610	FHP_ON_230	K14610	FIN_ON_230		FIN_PB_230	K13218	FOV_ON_230		FOV_PB_275	K10609	MHP_ON_230	K17278	MHP_PB_230	K00953	MIN_ON_230		MIN_PB_230	K17086	MTT_ON_230		MTT_PB_230	K10609
FHP_ON_231		FHP_ON_231		FIN_ON_231		FIN_PB_231	K10356	FOV_ON_231		FOV_PB_276	K18400	MHP_ON_231		MHP_PB_231	K04634	MIN_ON_231		MIN_PB_231		MTT_ON_231		MTT_PB_231
FHP_ON_232		FHP_ON_232		FIN_ON_232		FIN_PB_232		FOV_ON_232		FOV_PB_277	K01362	MHP_ON_232	K05755	MHP_PB_232	K04681	MIN_ON_232		MIN_PB_232	K16727	MTT_ON_232		MTT_PB_232
FHP_ON_233	K21286	FHP_ON_233	K21286	FIN_ON_233		FIN_PB_233		FOV_ON_233		FOV_PB_278	K24437	MHP_ON_233		MHP_PB_233		MIN_ON_233		MIN_PB_233	K22985	MTT_ON_233		MTT_PB_233
FHP_ON_234		FHP_ON_234		FIN_ON_234		FIN_PB_234	K11804	FOV_ON_234		FOV_PB_279		MHP_ON_234	K05849	MHP_PB_234	K01081	MIN_ON_234		MIN_PB_234	K00698	MTT_ON_234		MTT_PB_234	K11671
FHP_ON_235	K06130	FHP_ON_235	K06130	FIN_ON_235		FIN_PB_235	K02470	FOV_ON_235		FOV_PB_280	K24437	MHP_ON_235	K15105	MHP_PB_235		MIN_ON_235		MIN_PB_235	K09391	MTT_ON_235		MTT_PB_235
FHP_ON_236	K00033	FHP_ON_236	K00033	FIN_ON_236		FIN_PB_236	K17633	FOV_ON_236		FOV_PB_281		MHP_ON_236	K15377	MHP_PB_236	K05691	MIN_ON_236		MIN_PB_236	K24610	MTT_ON_236		MTT_PB_236	K07881
FHP_ON_237		FHP_ON_237		FIN_ON_237		FIN_PB_237		FOV_ON_237		FOV_PB_282		MHP_ON_237		MHP_PB_237	K20179	MIN_ON_237		MIN_PB_237		MTT_ON_237		MTT_PB_237	K00717
FHP_ON_238	K22525	FHP_ON_238	K22525	FIN_ON_238		FIN_PB_238		FOV_ON_238		FOV_PB_283		MHP_ON_238	K15280	MHP_PB_238	K13514	MIN_ON_238		MIN_PB_238	K17086	MTT_ON_238		MTT_PB_238
FHP_ON_239	K24031	FHP_ON_239	K24031	FIN_ON_239		FIN_PB_239	K23703	FOV_ON_239		FOV_PB_284	K06265	MHP_ON_239		MHP_PB_239		MIN_ON_239		MIN_PB_239	K17902	MTT_ON_239		MTT_PB_239
FHP_ON_240	K00827	FHP_ON_240	K00827	FIN_ON_240		FIN_PB_240	K24437	FOV_ON_240		FOV_PB_285		MHP_ON_240	K03032	MHP_PB_240		MIN_ON_240		MIN_PB_240		MTT_ON_240		MTT_PB_240	K03164
FHP_ON_241	K05128	FHP_ON_241	K05128	FIN_ON_241		FIN_PB_241		FOV_ON_241		FOV_PB_286		MHP_ON_241		MHP_PB_241		MIN_ON_241		MIN_PB_241	K04646	MTT_ON_241		MTT_PB_241	K15042
FHP_ON_242	K14536	FHP_ON_242	K14536	FIN_ON_242		FIN_PB_242	K15144	FOV_ON_242		FOV_PB_287		MHP_ON_242	K03469	MHP_PB_242	K17339	MIN_ON_242		MIN_PB_242	K05857	MTT_ON_242		MTT_PB_242	K15144
FHP_ON_243		FHP_ON_243		FIN_ON_243		FIN_PB_243	K01934	FOV_ON_243		FOV_PB_288	K17086	MHP_ON_243	K11765	MHP_PB_243		MIN_ON_243		MIN_PB_243	K11838	MTT_ON_243		MTT_PB_243	K23600
FHP_ON_244	K05850	FHP_ON_244	K05850	FIN_ON_244		FIN_PB_244	K00698	FOV_ON_244		FOV_PB_289	K11491	MHP_ON_244	K14821	MHP_PB_244	K17277	MIN_ON_244		MIN_PB_244		MTT_ON_244		MTT_PB_244
FHP_ON_245		FHP_ON_245		FIN_ON_245		FIN_PB_245	K14966	FOV_ON_245		FOV_PB_290		MHP_ON_245		MHP_PB_245	K17345	MIN_ON_245	K08597	MIN_PB_245	K20221	MTT_ON_245		MTT_PB_245
FHP_ON_246		FHP_ON_246		FIN_ON_246		FIN_PB_246	K00629	FOV_ON_246		FOV_PB_291		MHP_ON_246	K14281	MHP_PB_246		MIN_ON_246		MIN_PB_246		MTT_ON_246		MTT_PB_246
FHP_ON_247		FHP_ON_247		FIN_ON_247		FIN_PB_247	K23704	FOV_ON_247		FOV_PB_292		MHP_ON_247		MHP_PB_247	K09512	MIN_ON_247		MIN_PB_247	K18412	MTT_ON_247		MTT_PB_247
FHP_ON_248	K05048	FHP_ON_248	K05048	FIN_ON_248		FIN_PB_248	K08801	FOV_ON_248		FOV_PB_293	K24437	MHP_ON_248	K14801	MHP_PB_248	K10876	MIN_ON_248		MIN_PB_248	K01648	MTT_ON_248		MTT_PB_248	K08202
FHP_ON_249		FHP_ON_249		FIN_ON_249		FIN_PB_249		FOV_ON_249		FOV_PB_294	K24437	MHP_ON_249	K01639	MHP_PB_249	K12617	MIN_ON_249		MIN_PB_249		MTT_ON_249		MTT_PB_249	K19801
FHP_ON_250		FHP_ON_250		FIN_ON_250		FIN_PB_250	K20227	FOV_ON_250		FOV_PB_295	K11798	MHP_ON_250		MHP_PB_250		MIN_ON_250		MIN_PB_250	K01104	MTT_ON_250		MTT_PB_250
FHP_ON_251	K10694	FHP_ON_251	K10694	FIN_ON_251		FIN_PB_251	K14296	FOV_ON_251		FOV_PB_296	K23704	MHP_ON_251		MHP_PB_251		MIN_ON_251	K11317	MIN_PB_251	K01648	MTT_ON_251		MTT_PB_251	K09191
FHP_ON_252	K19681	FHP_ON_252	K19681	FIN_ON_252		FIN_PB_252		FOV_ON_252		FOV_PB_297		MHP_ON_252	K02950	MHP_PB_252		MIN_ON_252	K15276	MIN_PB_252	K17923	MTT_ON_252		MTT_PB_252
FHP_ON_253	K11826	FHP_ON_253	K11826	FIN_ON_253		FIN_PB_253	K24437	FOV_ON_253		FOV_PB_298		MHP_ON_253	K16794	MHP_PB_253	K01254	MIN_ON_253	K05765	MIN_PB_253	K12828	MTT_ON_253		MTT_PB_253	K15348
FHP_ON_254	K22037	FHP_ON_254	K22037	FIN_ON_254		FIN_PB_254	K24627	FOV_ON_254		FOV_PB_299		MHP_ON_254	K02914	MHP_PB_254		MIN_ON_254		MIN_PB_254	K04441	MTT_ON_254		MTT_PB_254
FHP_ON_255	K22037	FHP_ON_255	K22037	FIN_ON_255		FIN_PB_255		FOV_ON_255		FOV_PB_300	K17633	MHP_ON_255		MHP_PB_255		MIN_ON_255		MIN_PB_255		MTT_ON_255		MTT_PB_255
FHP_ON_256		FHP_ON_256		FIN_ON_256		FIN_PB_256		FOV_ON_256		FOV_PB_301	K02999	MHP_ON_256	K01052	MHP_PB_256	K05691	MIN_ON_256	K21286	MIN_PB_256	K14640	MTT_ON_256		MTT_PB_256	K08801
FHP_ON_257		FHP_ON_257		FIN_ON_257		FIN_PB_257		FOV_ON_257		FOV_PB_302	K24437	MHP_ON_257		MHP_PB_257	K10352	MIN_ON_257	K06130	MIN_PB_257		MTT_ON_257		MTT_PB_257
FHP_ON_258		FHP_ON_258		FIN_ON_258		FIN_PB_258		FOV_ON_258		FOV_PB_303		MHP_ON_258	K11168	MHP_PB_258	K12385	MIN_ON_258	K00033	MIN_PB_258	K11592	MTT_ON_258		MTT_PB_258	K03164
FHP_ON_259	K22037	FHP_ON_259	K22037	FIN_ON_259		FIN_PB_259		FOV_ON_259		FOV_PB_304		MHP_ON_259	K07432	MHP_PB_259	K15115	MIN_ON_259		MIN_PB_259		MTT_ON_259		MTT_PB_259	K20227
FHP_ON_260		FHP_ON_260		FIN_ON_260		FIN_PB_260	K08518	FOV_ON_260		FOV_PB_305		MHP_ON_260	K17686	MHP_PB_260		MIN_ON_260		MIN_PB_260	K12828	MTT_ON_260		MTT_PB_260
FHP_ON_261	K14303	FHP_ON_261	K14303	FIN_ON_261		FIN_PB_261	K03099	FOV_ON_261		FOV_PB_306	K11798	MHP_ON_261		MHP_PB_261	K14288	MIN_ON_261	K22525	MIN_PB_261		MTT_ON_261		MTT_PB_261	K17086
FHP_ON_262		FHP_ON_262		FIN_ON_262		FIN_PB_262		FOV_ON_262		FOV_PB_307	K18668	MHP_ON_262		MHP_PB_262	K08040	MIN_ON_262	K24031	MIN_PB_262	K03068	MTT_ON_262		MTT_PB_262	K24475
FHP_ON_263		FHP_ON_263		FIN_ON_263		FIN_PB_263	K02350	FOV_ON_263		FOV_PB_308	K10421	MHP_ON_263		MHP_PB_263	K07206	MIN_ON_263	K00827	MIN_PB_263	K14007	MTT_ON_263		MTT_PB_263
FHP_ON_264	K01251	FHP_ON_264	K01251	FIN_ON_264		FIN_PB_264		FOV_ON_264		FOV_PB_309		MHP_ON_264		MHP_PB_264	K09527	MIN_ON_264	K05850	MIN_PB_264		MTT_ON_264		MTT_PB_264	K21249
FHP_ON_265		FHP_ON_265		FIN_ON_265		FIN_PB_265	K18668	FOV_ON_265		FOV_PB_310		MHP_ON_265		MHP_PB_265	K02154	MIN_ON_265		MIN_PB_265	K16175	MTT_ON_265		MTT_PB_265	K04511
FHP_ON_266		FHP_ON_266		FIN_ON_266		FIN_PB_266	K07881	FOV_ON_266		FOV_PB_311	K06070	MHP_ON_266		MHP_PB_266	K15117	MIN_ON_266		MIN_PB_266		MTT_ON_266		MTT_PB_266
FHP_ON_267		FHP_ON_267		FIN_ON_267		FIN_PB_267		FOV_ON_267		FOV_PB_312	K20289	MHP_ON_267		MHP_PB_267		MIN_ON_267		MIN_PB_267	K06709	MTT_ON_267		MTT_PB_267	K11804
FHP_ON_268	K05757	FHP_ON_268	K05757	FIN_ON_268		FIN_PB_268	K07881	FOV_ON_268		FOV_PB_313	K03099	MHP_ON_268		MHP_PB_268	K24067	MIN_ON_268		MIN_PB_268	K11594	MTT_ON_268		MTT_PB_268	K24270
FHP_ON_269	K17292	FHP_ON_269	K17292	FIN_ON_269		FIN_PB_269		FOV_ON_269		FOV_PB_314		MHP_ON_269		MHP_PB_269		MIN_ON_269	K05048	MIN_PB_269	K18086	MTT_ON_269		MTT_PB_269	K23704
FHP_ON_270		FHP_ON_270		FIN_ON_270		FIN_PB_270	K23802	FOV_ON_270		FOV_PB_315		MHP_ON_270		MHP_PB_270	K20724	MIN_ON_270	K07298	MIN_PB_270	K17491	MTT_ON_270		MTT_PB_270	K21643
FHP_ON_271		FHP_ON_271		FIN_ON_271		FIN_PB_271	K21413	FOV_ON_271		FOV_PB_316		MHP_ON_271		MHP_PB_271		MIN_ON_271		MIN_PB_271		MTT_ON_271		MTT_PB_271
FHP_ON_272		FHP_ON_272		FIN_ON_272		FIN_PB_272		FOV_ON_272		FOV_PB_317	K23704	MHP_ON_272		MHP_PB_272	K18465	MIN_ON_272	K10694	MIN_PB_272		MTT_ON_272		MTT_PB_272
FHP_ON_273		FHP_ON_273		FIN_ON_273		FIN_PB_273	K09174	FOV_ON_273		FOV_PB_318		MHP_ON_273		MHP_PB_273	K11836	MIN_ON_273	K19681	MIN_PB_273	K20315	MTT_ON_273		MTT_PB_273	K01895
FHP_ON_274	K17405	FHP_ON_274	K17405	FIN_ON_274		FIN_PB_274	K14684	FOV_ON_274		FOV_PB_319	K24437	MHP_ON_274		MHP_PB_274		MIN_ON_274	K11826	MIN_PB_274		MTT_ON_274		MTT_PB_274	K17086
FHP_ON_275	K12343	FHP_ON_275	K12343	FIN_ON_275		FIN_PB_275		FOV_ON_275		FOV_PB_320	K11251	MHP_ON_275		MHP_PB_275	K12886	MIN_ON_275	K22037	MIN_PB_275	K19719	MTT_ON_275		MTT_PB_275	K13218
FHP_ON_276	K11462	FHP_ON_276	K11462	FIN_ON_276		FIN_PB_276		FOV_ON_276		FOV_PB_321	K13191	MHP_ON_276		MHP_PB_276	K01116	MIN_ON_276	K22037	MIN_PB_276	K06084	MTT_ON_276		MTT_PB_276
FHP_ON_277	K02138	FHP_ON_277	K02138	FIN_ON_277		FIN_PB_277		FOV_ON_277		FOV_PB_322	K22377	MHP_ON_277		MHP_PB_277	K10147	MIN_ON_277		MIN_PB_277		MTT_ON_277		MTT_PB_277	K00629
FHP_ON_278		FHP_ON_278		FIN_ON_278	K15619	FIN_PB_278		FOV_ON_278		FOV_PB_323	K08875	MHP_ON_278		MHP_PB_278		MIN_ON_278		MIN_PB_278		MTT_ON_278		MTT_PB_278	K20641
FHP_ON_279	K15595	FHP_ON_279	K15595	FIN_ON_279		FIN_PB_279		FOV_ON_279		FOV_PB_324		MHP_ON_279		MHP_PB_279	K04520	MIN_ON_279		MIN_PB_279	K18749	MTT_ON_279		MTT_PB_279	K02999
FHP_ON_280	K15112	FHP_ON_280	K15112	FIN_ON_280		FIN_PB_280	K22377	FOV_ON_280		FOV_PB_325		MHP_ON_280		MHP_PB_280	K07386	MIN_ON_280		MIN_PB_280	K05857	MTT_ON_280		MTT_PB_280	K24270
FHP_ON_281		FHP_ON_281		FIN_ON_281		FIN_PB_281		FOV_ON_281		FOV_PB_326	K14288	MHP_ON_281		MHP_PB_281	K09593	MIN_ON_281	K22037	MIN_PB_281	K20221	MTT_ON_281		MTT_PB_281	K18025
FHP_ON_282	K11655	FHP_ON_282	K11655	FIN_ON_282		FIN_PB_282	K08875	FOV_ON_282		FOV_PB_328	K22985	MHP_ON_282		MHP_PB_282		MIN_ON_282		MIN_PB_282		MTT_ON_282		MTT_PB_282	K23781
FHP_ON_283	K23605	FHP_ON_283	K23605	FIN_ON_283		FIN_PB_283	K20227	FOV_ON_283		FOV_PB_329	K14401	MHP_ON_283		MHP_PB_283		MIN_ON_283	K14303	MIN_PB_283	K04646	MTT_ON_283		MTT_PB_283	K01958
FHP_ON_284	K02728	FHP_ON_284	K02728	FIN_ON_284		FIN_PB_284	K11251	FOV_ON_284		FOV_PB_330	K04498	MHP_ON_284		MHP_PB_284	K00088	MIN_ON_284	K00717	MIN_PB_284		MTT_ON_284		MTT_PB_284	K11251
FHP_ON_285		FHP_ON_285		FIN_ON_285		FIN_PB_285		FOV_ON_285		FOV_PB_331		MHP_ON_285		MHP_PB_285		MIN_ON_285		MIN_PB_285		MTT_ON_285		MTT_PB_285	K06095
FHP_ON_286	K13293	FHP_ON_286	K13293	FIN_ON_286		FIN_PB_286		FOV_ON_286		FOV_PB_332	K24437	MHP_ON_286		MHP_PB_286		MIN_ON_286	K09312	MIN_PB_286	K02649	MTT_ON_286		MTT_PB_286
FHP_ON_287	K01312	FHP_ON_287	K01312	FIN_ON_287		FIN_PB_287	K17501	FOV_ON_287		FOV_PB_333	K06709	MHP_ON_287		MHP_PB_287	K04353	MIN_ON_287		MIN_PB_287		MTT_ON_287		MTT_PB_287
FHP_ON_288	K01132	FHP_ON_288	K01132	FIN_ON_288		FIN_PB_288		FOV_ON_288		FOV_PB_334	K22985	MHP_ON_288		MHP_PB_288	K16795	MIN_ON_288		MIN_PB_288	K03308	MTT_ON_288		MTT_PB_288	K23028
FHP_ON_289	K19948	FHP_ON_289	K19948	FIN_ON_289		FIN_PB_289		FOV_ON_289		FOV_PB_335		MHP_ON_289	K08592	MHP_PB_289	K24511	MIN_ON_289		MIN_PB_289		MTT_ON_289		MTT_PB_289	K20404
FHP_ON_290	K06961	FHP_ON_290	K06961	FIN_ON_290		FIN_PB_290	K24437	FOV_ON_290		FOV_PB_336		MHP_ON_290		MHP_PB_290		MIN_ON_290		MIN_PB_290	K14616	MTT_ON_290		MTT_PB_290	K05629
FHP_ON_291	K20967	FHP_ON_291	K20967	FIN_ON_291		FIN_PB_291	K24270	FOV_ON_291		FOV_PB_337		MHP_ON_291		MHP_PB_291		MIN_ON_291	K05757	MIN_PB_291		MTT_ON_291		MTT_PB_291	K13218
FHP_ON_292	K01772	FHP_ON_292	K01772	FIN_ON_292		FIN_PB_292	K01539	FOV_ON_292		FOV_PB_338		MHP_ON_292		MHP_PB_292		MIN_ON_292		MIN_PB_292	K04515	MTT_ON_292		MTT_PB_292
FHP_ON_293		FHP_ON_293		FIN_ON_293		FIN_PB_293		FOV_ON_293		FOV_PB_339	K23028	MHP_ON_293		MHP_PB_293	K20774	MIN_ON_293	K17292	MIN_PB_293	K23538	MTT_ON_293		MTT_PB_293
FHP_ON_294	K18416	FHP_ON_294	K18416	FIN_ON_294		FIN_PB_294		FOV_ON_294		FOV_PB_340		MHP_ON_294		MHP_PB_294		MIN_ON_294		MIN_PB_294		MTT_ON_294		MTT_PB_294	K06491
FHP_ON_295	K24678	FHP_ON_295	K24678	FIN_ON_295		FIN_PB_295	K24270	FOV_ON_295		FOV_PB_341	K02649	MHP_ON_295		MHP_PB_295	K23884	MIN_ON_295		MIN_PB_295		MTT_ON_295		MTT_PB_295	K00318
FHP_ON_296	K11835	FHP_ON_296	K11835	FIN_ON_296		FIN_PB_296	K10951	FOV_ON_296		FOV_PB_342	K15156	MHP_ON_296		MHP_PB_296	K01081	MIN_ON_296		MIN_PB_296	K20641	MTT_ON_296		MTT_PB_296	K06491
FHP_ON_297	K10523	FHP_ON_297	K10523	FIN_ON_297		FIN_PB_297	K22985	FOV_ON_297		FOV_PB_343		MHP_ON_297		MHP_PB_297		MIN_ON_297	K17405	MIN_PB_297	K15378	MTT_ON_297		MTT_PB_297
FHP_ON_298		FHP_ON_298		FIN_ON_298		FIN_PB_298		FOV_ON_298		FOV_PB_344	K01104	MHP_ON_298		MHP_PB_298		MIN_ON_298	K12343	MIN_PB_298		MTT_ON_298		MTT_PB_298	K02350
FHP_ON_299		FHP_ON_299		FIN_ON_299		FIN_PB_299	K01769	FOV_ON_299		FOV_PB_345	K13218	MHP_ON_299		MHP_PB_299	K16343	MIN_ON_299	K11462	MIN_PB_299		MTT_ON_299	K12828	MTT_PB_299
FHP_ON_300		FHP_ON_300		FIN_ON_300		FIN_PB_300	K14401	FOV_ON_300		FOV_PB_346	K18643	MHP_ON_300		MHP_PB_300		MIN_ON_300	K02138	MIN_PB_300	K01530	MTT_ON_300		MTT_PB_300	K18668
FHP_ON_301		FHP_ON_301		FIN_ON_301		FIN_PB_301	K20133	FOV_ON_301	K01183	FOV_PB_347		MHP_ON_301	K14443	MHP_PB_301	K18655	MIN_ON_301	K15595	MIN_PB_301		MTT_ON_301		MTT_PB_301
FHP_ON_302		FHP_ON_302		FIN_ON_302		FIN_PB_302	K01104	FOV_ON_302	K11317	FOV_PB_348	K04441	MHP_ON_302		MHP_PB_302	K06699	MIN_ON_302	K15112	MIN_PB_302	K20242	MTT_ON_302		MTT_PB_302	K14283
FHP_ON_303	K17254	FHP_ON_303	K17254	FIN_ON_303		FIN_PB_303	K14311	FOV_ON_303	K15276	FOV_PB_349		MHP_ON_303		MHP_PB_303	K07839	MIN_ON_303		MIN_PB_303		MTT_ON_303		MTT_PB_303
FHP_ON_304		FHP_ON_304		FIN_ON_304		FIN_PB_304	K18749	FOV_ON_304	K05765	FOV_PB_350	K13218	MHP_ON_304		MHP_PB_304	K17491	MIN_ON_304	K11655	MIN_PB_304	K09174	MTT_ON_304		MTT_PB_304	K03099
FHP_ON_305		FHP_ON_305		FIN_ON_305		FIN_PB_305		FOV_ON_305		FOV_PB_351	K00558	MHP_ON_305		MHP_PB_305	K04739	MIN_ON_305		MIN_PB_305	K16794	MTT_ON_305		MTT_PB_305	K06070
FHP_ON_306		FHP_ON_306		FIN_ON_306		FIN_PB_306		FOV_ON_306		FOV_PB_352		MHP_ON_306		MHP_PB_306	K03254	MIN_ON_306	K14862	MIN_PB_306		MTT_ON_306		MTT_PB_306	K14684
FHP_ON_307	K00939	FHP_ON_307	K00939	FIN_ON_307		FIN_PB_307	K17086	FOV_ON_307	K05765	FOV_PB_354		MHP_ON_307		MHP_PB_307		MIN_ON_307	K23605	MIN_PB_307		MTT_ON_307		MTT_PB_307	K07881
FHP_ON_308	K17425	FHP_ON_308	K17425	FIN_ON_308		FIN_PB_308	K12200	FOV_ON_308	K05765	FOV_PB_355	K09614	MHP_ON_308		MHP_PB_308	K24511	MIN_ON_308	K02728	MIN_PB_308		MTT_ON_308		MTT_PB_308	K17263
FHP_ON_309	K09404	FHP_ON_309	K09404	FIN_ON_309		FIN_PB_309		FOV_ON_309		FOV_PB_356	K16691	MHP_ON_309		MHP_PB_309		MIN_ON_309	K07377	MIN_PB_309	K19371	MTT_ON_309		MTT_PB_309	K06491
FHP_ON_310	K09404	FHP_ON_310	K09404	FIN_ON_310		FIN_PB_310	K20227	FOV_ON_310		FOV_PB_357	K20221	MHP_ON_310		MHP_PB_310		MIN_ON_310		MIN_PB_310		MTT_ON_310		MTT_PB_310
FHP_ON_311		FHP_ON_311		FIN_ON_311		FIN_PB_311	K24610	FOV_ON_311	K14610	FOV_PB_358		MHP_ON_311		MHP_PB_311		MIN_ON_311		MIN_PB_311		MTT_ON_311		MTT_PB_311
FHP_ON_312	K11876	FHP_ON_312	K11876	FIN_ON_312		FIN_PB_312	K09391	FOV_ON_312	K24185	FOV_PB_359	K20289	MHP_ON_312		MHP_PB_312	K09048	MIN_ON_312		MIN_PB_312	K04659	MTT_ON_312		MTT_PB_312	K03164
FHP_ON_313	K04677	FHP_ON_313	K04677	FIN_ON_313		FIN_PB_313	K23038	FOV_ON_313	K15168	FOV_PB_360		MHP_ON_313		MHP_PB_313	K24511	MIN_ON_313		MIN_PB_313		MTT_ON_313		MTT_PB_313
FHP_ON_314		FHP_ON_314		FIN_ON_314		FIN_PB_314		FOV_ON_314	K07418	FOV_PB_361		MHP_ON_314		MHP_PB_314	K24511	MIN_ON_314	K21068	MIN_PB_314	K20647	MTT_ON_314		MTT_PB_314
FHP_ON_315		FHP_ON_315		FIN_ON_315		FIN_PB_315	K07532	FOV_ON_315		FOV_PB_362	K13218	MHP_ON_315		MHP_PB_315		MIN_ON_315		MIN_PB_315	K13887	MTT_ON_315		MTT_PB_315	K22370
FHP_ON_316		FHP_ON_316		FIN_ON_316		FIN_PB_316	K06569	FOV_ON_316	K21286	FOV_PB_363		MHP_ON_316		MHP_PB_316	K04688	MIN_ON_316	K21068	MIN_PB_316	K16832	MTT_ON_316		MTT_PB_316	K18749
FHP_ON_317		FHP_ON_317		FIN_ON_317		FIN_PB_317	K16727	FOV_ON_317		FOV_PB_364	K24437	MHP_ON_317		MHP_PB_317	K06279	MIN_ON_317	K06961	MIN_PB_317	K12875	MTT_ON_317		MTT_PB_317	K18412
FHP_ON_318		FHP_ON_318		FIN_ON_318		FIN_PB_318	K17086	FOV_ON_318		FOV_PB_365		MHP_ON_318		MHP_PB_318		MIN_ON_318	K20967	MIN_PB_318	K10380	MTT_ON_318		MTT_PB_318
FHP_ON_319	K01868	FHP_ON_319	K01868	FIN_ON_319		FIN_PB_319		FOV_ON_319		FOV_PB_366		MHP_ON_319		MHP_PB_319	K00387	MIN_ON_319	K23912	MIN_PB_319		MTT_ON_319		MTT_PB_319
FHP_ON_320		FHP_ON_320		FIN_ON_320		FIN_PB_320	K17902	FOV_ON_320	K06130	FOV_PB_367		MHP_ON_320		MHP_PB_320	K08804	MIN_ON_320		MIN_PB_320		MTT_ON_320		MTT_PB_320	K22377
FHP_ON_321	K13219	FHP_ON_321	K13219	FIN_ON_321		FIN_PB_321	K14640	FOV_ON_321	K01013	FOV_PB_368		MHP_ON_321		MHP_PB_321	K24511	MIN_ON_321	K17700	MIN_PB_321	K14163	MTT_ON_321		MTT_PB_321	K17501
FHP_ON_322	K13219	FHP_ON_322	K13219	FIN_ON_322		FIN_PB_322	K22985	FOV_ON_322	K00033	FOV_PB_369	K20227	MHP_ON_322		MHP_PB_322	K01897	MIN_ON_322	K18416	MIN_PB_322		MTT_ON_322		MTT_PB_322
FHP_ON_323	K17619	FHP_ON_323	K17619	FIN_ON_323		FIN_PB_323		FOV_ON_323	K00033	FOV_PB_370		MHP_ON_323		MHP_PB_323	K22752	MIN_ON_323	K13578	MIN_PB_323	K10356	MTT_ON_323		MTT_PB_323	K23028
FHP_ON_324	K01191	FHP_ON_324	K01191	FIN_ON_324		FIN_PB_324	K21772	FOV_ON_324		FOV_PB_371		MHP_ON_324		MHP_PB_324	K17263	MIN_ON_324	K10523	MIN_PB_324	K14616	MTT_ON_324		MTT_PB_324	K14401
FHP_ON_325	K15524	FHP_ON_325	K15524	FIN_ON_325		FIN_PB_325	K00698	FOV_ON_325		FOV_PB_372	K04593	MHP_ON_325		MHP_PB_325		MIN_ON_325		MIN_PB_325	K05288	MTT_ON_325		MTT_PB_325	K14288
FHP_ON_326	K01191	FHP_ON_326	K01191	FIN_ON_326		FIN_PB_326	K15156	FOV_ON_326		FOV_PB_373		MHP_ON_326		MHP_PB_326	K24678	MIN_ON_326	K17254	MIN_PB_326	K06636	MTT_ON_326		MTT_PB_326	K05857
FHP_ON_327		FHP_ON_327		FIN_ON_327	K08597	FIN_PB_327		FOV_ON_327		FOV_PB_374	K11411	MHP_ON_327		MHP_PB_327		MIN_ON_327		MIN_PB_327	K04659	MTT_ON_327		MTT_PB_327	K04498
FHP_ON_328	K07292	FHP_ON_328	K07292	FIN_ON_328		FIN_PB_328		FOV_ON_328		FOV_PB_375		MHP_ON_328		MHP_PB_328		MIN_ON_328		MIN_PB_328	K19719	MTT_ON_328		MTT_PB_328
FHP_ON_329	K08037	FHP_ON_329	K08037	FIN_ON_329		FIN_PB_329		FOV_ON_329	K22525	FOV_PB_376		MHP_ON_329		MHP_PB_329	K05691	MIN_ON_329		MIN_PB_329	K10356	MTT_ON_329		MTT_PB_329	K08875
FHP_ON_330	K11650	FHP_ON_330	K11650	FIN_ON_330		FIN_PB_330		FOV_ON_330		FOV_PB_377		MHP_ON_330		MHP_PB_330	K17265	MIN_ON_330		MIN_PB_330	K01530	MTT_ON_330		MTT_PB_330
FHP_ON_331	K11650	FHP_ON_331	K11650	FIN_ON_331		FIN_PB_331	K11592	FOV_ON_331	K13157	FOV_PB_378	K17491	MHP_ON_331		MHP_PB_331	K17508	MIN_ON_331	K00939	MIN_PB_331	K11644	MTT_ON_331		MTT_PB_331	K13218
FHP_ON_332	K15161	FHP_ON_332	K15161	FIN_ON_332		FIN_PB_332		FOV_ON_332		FOV_PB_379		MHP_ON_332		MHP_PB_332		MIN_ON_332	K17425	MIN_PB_332	K16336	MTT_ON_332		MTT_PB_332	K22985
FHP_ON_333	K01940	FHP_ON_333	K01940	FIN_ON_333		FIN_PB_333	K20641	FOV_ON_333	K05128	FOV_PB_380		MHP_ON_333		MHP_PB_333	K18404	MIN_ON_333	K09404	MIN_PB_333	K08798	MTT_ON_333		MTT_PB_333
FHP_ON_334	K23663	FHP_ON_334	K23663	FIN_ON_334		FIN_PB_334	K16687	FOV_ON_334		FOV_PB_381		MHP_ON_334		MHP_PB_334	K03010	MIN_ON_334	K09404	MIN_PB_334	K13887	MTT_ON_334		MTT_PB_334	K05857
FHP_ON_335	K18081	FHP_ON_335	K18081	FIN_ON_335		FIN_PB_335	K18529	FOV_ON_335		FOV_PB_382		MHP_ON_335		MHP_PB_335	K22449	MIN_ON_335		MIN_PB_335	K23843	MTT_ON_335		MTT_PB_335
FHP_ON_336		FHP_ON_336		FIN_ON_336	K15276	FIN_PB_336	K16175	FOV_ON_336	K14536	FOV_PB_383	K06270	MHP_ON_336		MHP_PB_336	K04688	MIN_ON_336	K11876	MIN_PB_336		MTT_ON_336		MTT_PB_336
FHP_ON_337	K03626	FHP_ON_337	K03626	FIN_ON_337	K05765	FIN_PB_337		FOV_ON_337	K05850	FOV_PB_384		MHP_ON_337		MHP_PB_337	K00207	MIN_ON_337	K04677	MIN_PB_337	K06084	MTT_ON_337		MTT_PB_337
FHP_ON_338	K20703	FHP_ON_338	K20703	FIN_ON_338	K05765	FIN_PB_338	K13218	FOV_ON_338	K05850	FOV_PB_385	K18408	MHP_ON_338		MHP_PB_338	K12076	MIN_ON_338		MIN_PB_338		MTT_ON_338	K17757	MTT_PB_338	K02649
FHP_ON_339		FHP_ON_339		FIN_ON_339	K05765	FIN_PB_339	K10523	FOV_ON_339		FOV_PB_386	K23538	MHP_ON_339		MHP_PB_339		MIN_ON_339	K01868	MIN_PB_339	K18412	MTT_ON_339		MTT_PB_339	K24610
FHP_ON_340		FHP_ON_340		FIN_ON_340		FIN_PB_340	K11838	FOV_ON_340	K08803	FOV_PB_387		MHP_ON_340		MHP_PB_340		MIN_ON_340	K05291	MIN_PB_340	K10586	MTT_ON_340		MTT_PB_340	K17501
FHP_ON_341		FHP_ON_341		FIN_ON_341		FIN_PB_341		FOV_ON_341		FOV_PB_388		MHP_ON_341		MHP_PB_341	K00999	MIN_ON_341		MIN_PB_341	K07525	MTT_ON_341		MTT_PB_341
FHP_ON_342		FHP_ON_342		FIN_ON_342		FIN_PB_342	K18643	FOV_ON_342		FOV_PB_389	K11594	MHP_ON_342		MHP_PB_342	K05236	MIN_ON_342	K13219	MIN_PB_342		MTT_ON_342		MTT_PB_342	K13813
FHP_ON_343		FHP_ON_343		FIN_ON_343		FIN_PB_343	K06709	FOV_ON_343		FOV_PB_390	K17573	MHP_ON_343		MHP_PB_343	K16787	MIN_ON_343	K13219	MIN_PB_343	K14293	MTT_ON_343		MTT_PB_343
FHP_ON_344		FHP_ON_344		FIN_ON_344		FIN_PB_344		FOV_ON_344		FOV_PB_391	K10730	MHP_ON_344		MHP_PB_344	K00164	MIN_ON_344	K17619	MIN_PB_344		MTT_ON_344		MTT_PB_344	K09391
FHP_ON_345	K14317	FHP_ON_345	K14317	FIN_ON_345		FIN_PB_345		FOV_ON_345		FOV_PB_392	K20224	MHP_ON_345		MHP_PB_345		MIN_ON_345	K15507	MIN_PB_345		MTT_ON_345		MTT_PB_345	K16691
FHP_ON_346		FHP_ON_346		FIN_ON_346	K21286	FIN_PB_346		FOV_ON_346		FOV_PB_393		MHP_ON_346	K15203	MHP_PB_346	K20865	MIN_ON_346	K23438	MIN_PB_346		MTT_ON_346		MTT_PB_346	K22985
FHP_ON_347		FHP_ON_347		FIN_ON_347		FIN_PB_347		FOV_ON_347		FOV_PB_394	K14293	MHP_ON_347		MHP_PB_347		MIN_ON_347		MIN_PB_347	K04523	MTT_ON_347		MTT_PB_347
FHP_ON_348	K01128	FHP_ON_348	K01128	FIN_ON_348		FIN_PB_348		FOV_ON_348		FOV_PB_395	K24437	MHP_ON_348		MHP_PB_348		MIN_ON_348	K11650	MIN_PB_348	K02105	MTT_ON_348		MTT_PB_348	K00318
FHP_ON_349	K01507	FHP_ON_349	K01507	FIN_ON_349	K06130	FIN_PB_349	K04646	FOV_ON_349	K05048	FOV_PB_396		MHP_ON_349		MHP_PB_349	K20369	MIN_ON_349	K11650	MIN_PB_349	K14293	MTT_ON_349		MTT_PB_349
FHP_ON_350	K12272	FHP_ON_350	K12272	FIN_ON_350	K01013	FIN_PB_350	K18749	FOV_ON_350	K07298	FOV_PB_397	K14163	MHP_ON_350		MHP_PB_350	K06185	MIN_ON_350	K15161	MIN_PB_350		MTT_ON_350		MTT_PB_350	K06270
FHP_ON_351	K18587	FHP_ON_351	K18587	FIN_ON_351	K00033	FIN_PB_351	K16719	FOV_ON_351		FOV_PB_398	K16794	MHP_ON_351	K07561	MHP_PB_351	K01539	MIN_ON_351	K01940	MIN_PB_351		MTT_ON_351		MTT_PB_351
FHP_ON_352	K06057	FHP_ON_352	K06057	FIN_ON_352	K00033	FIN_PB_352		FOV_ON_352		FOV_PB_399	K19371	MHP_ON_352		MHP_PB_352	K04727	MIN_ON_352		MIN_PB_352	K04375	MTT_ON_352		MTT_PB_352	K23028
FHP_ON_353		FHP_ON_353		FIN_ON_353	K23491	FIN_PB_353	K18625	FOV_ON_353		FOV_PB_400	K13887	MHP_ON_353		MHP_PB_353	K09512	MIN_ON_353	K23663	MIN_PB_353	K16336	MTT_ON_353	K07819	MTT_PB_353	K11594
FHP_ON_354	K00078	FHP_ON_354	K00078	FIN_ON_354		FIN_PB_354	K11980	FOV_ON_354		FOV_PB_401	K20227	MHP_ON_354		MHP_PB_354	K05761	MIN_ON_354	K08463	MIN_PB_354	K20401	MTT_ON_354		MTT_PB_354	K17594
FHP_ON_355		FHP_ON_355		FIN_ON_355		FIN_PB_355	K19719	FOV_ON_355		FOV_PB_402		MHP_ON_355		MHP_PB_355		MIN_ON_355		MIN_PB_355	K10728	MTT_ON_355		MTT_PB_355
FHP_ON_356		FHP_ON_356		FIN_ON_356		FIN_PB_356	K14861	FOV_ON_356		FOV_PB_403	K12169	MHP_ON_356		MHP_PB_356	K17963	MIN_ON_356	K14801	MIN_PB_356		MTT_ON_356		MTT_PB_356	K16687
FHP_ON_357		FHP_ON_357		FIN_ON_357	K22525	FIN_PB_357		FOV_ON_357		FOV_PB_404	K17573	MHP_ON_357		MHP_PB_357		MIN_ON_357	K03626	MIN_PB_357		MTT_ON_357		MTT_PB_357
FHP_ON_358		FHP_ON_358		FIN_ON_358	K22525	FIN_PB_358	K20227	FOV_ON_358	K10694	FOV_PB_405		MHP_ON_358		MHP_PB_358		MIN_ON_358		MIN_PB_358	K18621	MTT_ON_358		MTT_PB_358	K17923
FHP_ON_359	K05730	FHP_ON_359	K05730	FIN_ON_359	K24031	FIN_PB_359	K22910	FOV_ON_359	K19681	FOV_PB_406		MHP_ON_359		MHP_PB_359	K00281	MIN_ON_359	K20703	MIN_PB_359	K09667	MTT_ON_359		MTT_PB_359	K21772
FHP_ON_360	K22376	FHP_ON_360	K22376	FIN_ON_360		FIN_PB_360		FOV_ON_360		FOV_PB_407	K14007	MHP_ON_360		MHP_PB_360	K12382	MIN_ON_360		MIN_PB_360		MTT_ON_360		MTT_PB_360
FHP_ON_361	K00357	FHP_ON_361	K00357	FIN_ON_361	K00827	FIN_PB_361		FOV_ON_361	K06626	FOV_PB_408	K24721	MHP_ON_361		MHP_PB_361	K10396	MIN_ON_361		MIN_PB_361		MTT_ON_361		MTT_PB_361	K11594
FHP_ON_362	K14693	FHP_ON_362	K14693	FIN_ON_362	K05128	FIN_PB_362	K05853	FOV_ON_362	K11826	FOV_PB_409		MHP_ON_362		MHP_PB_362	K21396	MIN_ON_362		MIN_PB_362	K07299	MTT_ON_362		MTT_PB_362
FHP_ON_363		FHP_ON_363		FIN_ON_363	K05850	FIN_PB_363		FOV_ON_363		FOV_PB_410	K10356	MHP_ON_363		MHP_PB_363	K00139	MIN_ON_363	K14317	MIN_PB_363	K13887	MTT_ON_363		MTT_PB_363
FHP_ON_364		FHP_ON_364		FIN_ON_364		FIN_PB_364		FOV_ON_364	K22037	FOV_PB_411	K08798	MHP_ON_364		MHP_PB_364	K11294	MIN_ON_364		MIN_PB_364	K01681	MTT_ON_364		MTT_PB_364
FHP_ON_365		FHP_ON_365		FIN_ON_365		FIN_PB_365		FOV_ON_365	K22037	FOV_PB_412		MHP_ON_365		MHP_PB_365		MIN_ON_365	K01128	MIN_PB_365		MTT_ON_365		MTT_PB_365	K01104
FHP_ON_366	K01285	FHP_ON_366	K01285	FIN_ON_366		FIN_PB_366		FOV_ON_366		FOV_PB_413		MHP_ON_366		MHP_PB_366	K03178	MIN_ON_366	K01507	MIN_PB_366	K01128	MTT_ON_366		MTT_PB_366	K11594
FHP_ON_367		FHP_ON_367		FIN_ON_367	K05048	FIN_PB_367	K12169	FOV_ON_367		FOV_PB_414		MHP_ON_367		MHP_PB_367		MIN_ON_367	K12272	MIN_PB_367	K02580	MTT_ON_367		MTT_PB_367	K11718
FHP_ON_368	K06115	FHP_ON_368	K06115	FIN_ON_368		FIN_PB_368		FOV_ON_368		FOV_PB_415	K05288	MHP_ON_368		MHP_PB_368		MIN_ON_368		MIN_PB_368		MTT_ON_368		MTT_PB_368	K21772
FHP_ON_369		FHP_ON_369		FIN_ON_369		FIN_PB_369	K11594	FOV_ON_369	K14303	FOV_PB_416	K11972	MHP_ON_369		MHP_PB_369		MIN_ON_369	K18587	MIN_PB_369	K04365	MTT_ON_369		MTT_PB_369	K15156
FHP_ON_370	K08517	FHP_ON_370	K08517	FIN_ON_370	K10694	FIN_PB_370		FOV_ON_370		FOV_PB_417		MHP_ON_370		MHP_PB_370	K03260	MIN_ON_370	K06057	MIN_PB_370		MTT_ON_370		MTT_PB_370
FHP_ON_371		FHP_ON_371		FIN_ON_371	K19681	FIN_PB_371	K20040	FOV_ON_371	K14303	FOV_PB_418		MHP_ON_371	K12852	MHP_PB_371		MIN_ON_371	K00078	MIN_PB_371		MTT_ON_371		MTT_PB_371	K13218
FHP_ON_372	K17278	FHP_ON_372	K17278	FIN_ON_372		FIN_PB_372	K15116	FOV_ON_372		FOV_PB_419	K08798	MHP_ON_372		MHP_PB_372	K11294	MIN_ON_372		MIN_PB_372	K12132	MTT_ON_372		MTT_PB_372	K13218
FHP_ON_373		FHP_ON_373		FIN_ON_373	K11826	FIN_PB_373	K11373	FOV_ON_373		FOV_PB_420	K20242	MHP_ON_373		MHP_PB_373	K07305	MIN_ON_373	K00357	MIN_PB_373	K09228	MTT_ON_373		MTT_PB_373	K18749
FHP_ON_374	K05849	FHP_ON_374	K05849	FIN_ON_374	K22037	FIN_PB_374	K14616	FOV_ON_374		FOV_PB_421		MHP_ON_374		MHP_PB_374	K15979	MIN_ON_374	K00357	MIN_PB_374		MTT_ON_374		MTT_PB_374
FHP_ON_375	K14782	FHP_ON_375	K14782	FIN_ON_375	K22037	FIN_PB_375	K05046	FOV_ON_375		FOV_PB_422	K24610	MHP_ON_375		MHP_PB_375		MIN_ON_375	K14693	MIN_PB_375	K06084	MTT_ON_375		MTT_PB_375	K12828
FHP_ON_376		FHP_ON_376		FIN_ON_376		FIN_PB_376	K24629	FOV_ON_376		FOV_PB_423	K06636	MHP_ON_376		MHP_PB_376	K07197	MIN_ON_376	K00710	MIN_PB_376	K18412	MTT_ON_376		MTT_PB_376
FHP_ON_377	K18080	FHP_ON_377	K18080	FIN_ON_377		FIN_PB_377		FOV_ON_377	K22817	FOV_PB_424	K17491	MHP_ON_377		MHP_PB_377		MIN_ON_377		MIN_PB_377	K11718	MTT_ON_377		MTT_PB_377	K11838
FHP_ON_378	K18080	FHP_ON_378	K18080	FIN_ON_378		FIN_PB_378		FOV_ON_378	K05757	FOV_PB_425	K14293	MHP_ON_378		MHP_PB_378		MIN_ON_378	K01285	MIN_PB_378		MTT_ON_378		MTT_PB_378	K11592
FHP_ON_379	K15377	FHP_ON_379	K15377	FIN_ON_379		FIN_PB_379	K02366	FOV_ON_379	K17292	FOV_PB_426	K18412	MHP_ON_379		MHP_PB_379	K01539	MIN_ON_379		MIN_PB_379		MTT_ON_379		MTT_PB_379	K06709
FHP_ON_380	K15377	FHP_ON_380	K15377	FIN_ON_380	K22037	FIN_PB_380	K23538	FOV_ON_380		FOV_PB_427		MHP_ON_380		MHP_PB_380		MIN_ON_380	K01580	MIN_PB_380		MTT_ON_380		MTT_PB_380	K10523
FHP_ON_381		FHP_ON_381		FIN_ON_381		FIN_PB_381		FOV_ON_381		FOV_PB_428		MHP_ON_381	K12855	MHP_PB_381		MIN_ON_381	K06115	MIN_PB_381	K24485	MTT_ON_381		MTT_PB_381	K20289
FHP_ON_382	K15280	FHP_ON_382	K15280	FIN_ON_382	K14303	FIN_PB_382	K20129	FOV_ON_382		FOV_PB_429	K02105	MHP_ON_382		MHP_PB_382		MIN_ON_382	K06115	MIN_PB_382		MTT_ON_382		MTT_PB_382
FHP_ON_383		FHP_ON_383		FIN_ON_383	K00717	FIN_PB_383	K04536	FOV_ON_383		FOV_PB_430	K08791	MHP_ON_383		MHP_PB_383	K21798	MIN_ON_383		MIN_PB_383		MTT_ON_383		MTT_PB_383	K13218
FHP_ON_384		FHP_ON_384		FIN_ON_384		FIN_PB_384	K02580	FOV_ON_384		FOV_PB_431	K16691	MHP_ON_384		MHP_PB_384	K00323	MIN_ON_384		MIN_PB_384	K05631	MTT_ON_384		MTT_PB_384
FHP_ON_385		FHP_ON_385		FIN_ON_385		FIN_PB_385	K20241	FOV_ON_385		FOV_PB_433		MHP_ON_385		MHP_PB_385	K21358	MIN_ON_385	K08517	MIN_PB_385	K11841	MTT_ON_385		MTT_PB_385	K18470
FHP_ON_386		FHP_ON_386		FIN_ON_386	K09312	FIN_PB_386		FOV_ON_386		FOV_PB_434	K14411	MHP_ON_386		MHP_PB_386	K18441	MIN_ON_386	K01620	MIN_PB_386	K14293	MTT_ON_386		MTT_PB_386	K20798
FHP_ON_387	K03032	FHP_ON_387	K03032	FIN_ON_387		FIN_PB_387		FOV_ON_387		FOV_PB_435	K20227	MHP_ON_387		MHP_PB_387		MIN_ON_387		MIN_PB_387	K24335	MTT_ON_387	K23345	MTT_PB_387	K24475
FHP_ON_388		FHP_ON_388		FIN_ON_388		FIN_PB_388		FOV_ON_388		FOV_PB_436		MHP_ON_388		MHP_PB_388	K09048	MIN_ON_388	K17278	MIN_PB_388		MTT_ON_388		MTT_PB_388	K09667
FHP_ON_389	K01082	FHP_ON_389	K01082	FIN_ON_389		FIN_PB_389		FOV_ON_389		FOV_PB_437	K12236	MHP_ON_389	K17778	MHP_PB_389		MIN_ON_389	K05755	MIN_PB_389	K14007	MTT_ON_389		MTT_PB_389
FHP_ON_390	K03469	FHP_ON_390	K03469	FIN_ON_390		FIN_PB_390		FOV_ON_390	K17405	FOV_PB_438	K04365	MHP_ON_390	K14785	MHP_PB_390	K03260	MIN_ON_390	K05849	MIN_PB_390	K19028	MTT_ON_390		MTT_PB_390	K19719
FHP_ON_391	K11765	FHP_ON_391	K11765	FIN_ON_391	K05757	FIN_PB_391	K19371	FOV_ON_391	K12343	FOV_PB_439	K04365	MHP_ON_391		MHP_PB_391	K06275	MIN_ON_391	K14782	MIN_PB_391	K14007	MTT_ON_391		MTT_PB_391	K19178
FHP_ON_392	K14821	FHP_ON_392	K14821	FIN_ON_392		FIN_PB_392		FOV_ON_392	K11462	FOV_PB_440		MHP_ON_392	K11259	MHP_PB_392	K17800	MIN_ON_392	K18080	MIN_PB_392		MTT_ON_392		MTT_PB_392	K06671
FHP_ON_393		FHP_ON_393		FIN_ON_393	K17292	FIN_PB_393	K16336	FOV_ON_393	K02138	FOV_PB_441		MHP_ON_393	K12624	MHP_PB_393	K01886	MIN_ON_393	K17543	MIN_PB_393	K15595	MTT_ON_393		MTT_PB_393	K10496
FHP_ON_394	K14281	FHP_ON_394	K14281	FIN_ON_394		FIN_PB_394	K16794	FOV_ON_394		FOV_PB_442		MHP_ON_394	K08810	MHP_PB_394		MIN_ON_394	K15377	MIN_PB_394		MTT_ON_394		MTT_PB_394	K14326
FHP_ON_395		FHP_ON_395		FIN_ON_395		FIN_PB_395	K06636	FOV_ON_395	K15595	FOV_PB_443		MHP_ON_395		MHP_PB_395	K05617	MIN_ON_395	K15377	MIN_PB_395		MTT_ON_395		MTT_PB_395
FHP_ON_396	K14801	FHP_ON_396	K14801	FIN_ON_396		FIN_PB_396		FOV_ON_396	K10898	FOV_PB_444	K04365	MHP_ON_396		MHP_PB_396	K00907	MIN_ON_396	K15377	MIN_PB_396	K08826	MTT_ON_396		MTT_PB_396	K02649
FHP_ON_397	K01639	FHP_ON_397	K01639	FIN_ON_397		FIN_PB_397		FOV_ON_397	K15112	FOV_PB_445		MHP_ON_397	K17936	MHP_PB_397	K15177	MIN_ON_397		MIN_PB_397	K08836	MTT_ON_397		MTT_PB_397	K04515
FHP_ON_398	K01639	FHP_ON_398	K01639	FIN_ON_398		FIN_PB_398		FOV_ON_398		FOV_PB_446		MHP_ON_398	K24727	MHP_PB_398		MIN_ON_398	K15280	MIN_PB_398	K13886	MTT_ON_398		MTT_PB_398
FHP_ON_399	K08743	FHP_ON_399	K08743	FIN_ON_399		FIN_PB_399	K15348	FOV_ON_399		FOV_PB_447	K15333	MHP_ON_399	K04505	MHP_PB_399		MIN_ON_399	K13139	MIN_PB_399	K11718	MTT_ON_399		MTT_PB_399
FHP_ON_400		FHP_ON_400		FIN_ON_400	K17405	FIN_PB_400	K20242	FOV_ON_400	K11655	FOV_PB_448		MHP_ON_400	K03841	MHP_PB_400		MIN_ON_400		MIN_PB_400		MTT_ON_400		MTT_PB_400
FHP_ON_401		FHP_ON_401		FIN_ON_401	K12343	FIN_PB_401	K05726	FOV_ON_401	K11655	FOV_PB_449	K10401	MHP_ON_401		MHP_PB_401		MIN_ON_401		MIN_PB_401		MTT_ON_401		MTT_PB_401	K04646
FHP_ON_402	K05410	FHP_ON_402	K05410	FIN_ON_402	K11462	FIN_PB_402		FOV_ON_402	K11655	FOV_PB_450	K11854	MHP_ON_402		MHP_PB_402	K06584	MIN_ON_402	K03032	MIN_PB_402	K16944	MTT_ON_402		MTT_PB_402	K24375
FHP_ON_403	K02950	FHP_ON_403	K02950	FIN_ON_403	K02138	FIN_PB_403	K12470	FOV_ON_403	K11655	FOV_PB_451		MHP_ON_403		MHP_PB_403	K00207	MIN_ON_403		MIN_PB_403	K14616	MTT_ON_403		MTT_PB_403	K05850
FHP_ON_404	K16794	FHP_ON_404	K16794	FIN_ON_404		FIN_PB_404		FOV_ON_404	K11655	FOV_PB_452	K09667	MHP_ON_404	K02955	MHP_PB_404		MIN_ON_404	K01082	MIN_PB_404		MTT_ON_404		MTT_PB_404
FHP_ON_405	K02914	FHP_ON_405	K02914	FIN_ON_405		FIN_PB_405		FOV_ON_405	K11655	FOV_PB_453	K14007	MHP_ON_405	K09479	MHP_PB_405	K12599	MIN_ON_405	K04679	MIN_PB_405	K08826	MTT_ON_405		MTT_PB_405	K22910
FHP_ON_406		FHP_ON_406		FIN_ON_406	K15595	FIN_PB_406	K17589	FOV_ON_406	K11655	FOV_PB_454	K15595	MHP_ON_406		MHP_PB_406	K02183	MIN_ON_406		MIN_PB_406		MTT_ON_406		MTT_PB_406	K14861
FHP_ON_407	K23309	FHP_ON_407	K23309	FIN_ON_407	K15112	FIN_PB_407		FOV_ON_407	K14862	FOV_PB_455		MHP_ON_407		MHP_PB_407		MIN_ON_407	K11765	MIN_PB_407		MTT_ON_407		MTT_PB_407	K18408
FHP_ON_408	K01052	FHP_ON_408	K01052	FIN_ON_408	K11655	FIN_PB_408	K13168	FOV_ON_408	K23605	FOV_PB_456		MHP_ON_408		MHP_PB_408	K03178	MIN_ON_408	K11765	MIN_PB_408		MTT_ON_408		MTT_PB_408	K23538
FHP_ON_409	K24763	FHP_ON_409	K24763	FIN_ON_409		FIN_PB_409	K11318	FOV_ON_409	K02728	FOV_PB_457	K14007	MHP_ON_409	K01540	MHP_PB_409	K08498	MIN_ON_409	K14821	MIN_PB_409		MTT_ON_409		MTT_PB_409	K17491
FHP_ON_410		FHP_ON_410		FIN_ON_410	K14862	FIN_PB_410	K14163	FOV_ON_410		FOV_PB_458	K12614	MHP_ON_410	K04496	MHP_PB_410		MIN_ON_410	K03469	MIN_PB_410	K12614	MTT_ON_410		MTT_PB_410
FHP_ON_411	K14343	FHP_ON_411	K14343	FIN_ON_411		FIN_PB_411	K14616	FOV_ON_411		FOV_PB_459		MHP_ON_411	K20471	MHP_PB_411	K05030	MIN_ON_411	K14281	MIN_PB_411		MTT_ON_411		MTT_PB_411	K18405
FHP_ON_412	K11168	FHP_ON_412	K11168	FIN_ON_412		FIN_PB_412	K08186	FOV_ON_412		FOV_PB_460	K10891	MHP_ON_412	K12301	MHP_PB_412		MIN_ON_412		MIN_PB_412	K10891	MTT_ON_412		MTT_PB_412	K20221
FHP_ON_413	K07432	FHP_ON_413	K07432	FIN_ON_413	K02728	FIN_PB_413	K19719	FOV_ON_413		FOV_PB_461		MHP_ON_413	K01847	MHP_PB_413		MIN_ON_413	K14801	MIN_PB_413		MTT_ON_413		MTT_PB_413	K02580
FHP_ON_414	K17686	FHP_ON_414	K17686	FIN_ON_414	K04661	FIN_PB_414	K11854	FOV_ON_414		FOV_PB_462		MHP_ON_414	K23847	MHP_PB_414	K04739	MIN_ON_414		MIN_PB_414		MTT_ON_414		MTT_PB_414	K11972
FHP_ON_415		FHP_ON_415		FIN_ON_415	K13293	FIN_PB_415		FOV_ON_415		FOV_PB_463		MHP_ON_415	K00326	MHP_PB_415	K14079	MIN_ON_415		MIN_PB_415	K01897	MTT_ON_415		MTT_PB_415
FHP_ON_416		FHP_ON_416		FIN_ON_416	K20840	FIN_PB_416	K10356	FOV_ON_416	K21068	FOV_PB_464	K13886	MHP_ON_416	K20316	MHP_PB_416		MIN_ON_416	K02950	MIN_PB_416	K04365	MTT_ON_416		MTT_PB_416
FHP_ON_417		FHP_ON_417		FIN_ON_417	K01312	FIN_PB_417	K16455	FOV_ON_417	K06961	FOV_PB_465	K11718	MHP_ON_417		MHP_PB_417		MIN_ON_417	K16794	MIN_PB_417	K08826	MTT_ON_417		MTT_PB_417
FHP_ON_418		FHP_ON_418		FIN_ON_418		FIN_PB_418		FOV_ON_418		FOV_PB_466	K10742	MHP_ON_418		MHP_PB_418		MIN_ON_418	K02914	MIN_PB_418	K12486	MTT_ON_418		MTT_PB_418	K23705
FHP_ON_419		FHP_ON_419		FIN_ON_419		FIN_PB_419		FOV_ON_419	K20967	FOV_PB_467	K12391	MHP_ON_419	K15275	MHP_PB_419		MIN_ON_419		MIN_PB_419		MTT_ON_419		MTT_PB_419	K01530
FHP_ON_420		FHP_ON_420		FIN_ON_420	K01132	FIN_PB_420		FOV_ON_420	K20967	FOV_PB_468	K03260	MHP_ON_420	K04078	MHP_PB_420		MIN_ON_420		MIN_PB_420	K20177	MTT_ON_420		MTT_PB_420	K20129
FHP_ON_421		FHP_ON_421		FIN_ON_421		FIN_PB_421	K05038	FOV_ON_421	K01772	FOV_PB_469	K11798	MHP_ON_421	K04077	MHP_PB_421		MIN_ON_421	K11168	MIN_PB_421		MTT_ON_421		MTT_PB_421
FHP_ON_422		FHP_ON_422		FIN_ON_422		FIN_PB_422		FOV_ON_422	K11492	FOV_PB_470	K06636	MHP_ON_422		MHP_PB_422		MIN_ON_422	K07432	MIN_PB_422	K14427	MTT_ON_422		MTT_PB_422
FHP_ON_423		FHP_ON_423		FIN_ON_423	K21068	FIN_PB_423		FOV_ON_423		FOV_PB_471	K20224	MHP_ON_423	K09210	MHP_PB_423	K04348	MIN_ON_423		MIN_PB_423	K15296	MTT_ON_423		MTT_PB_423	K11594
FHP_ON_424		FHP_ON_424		FIN_ON_424	K06961	FIN_PB_424		FOV_ON_424	K17700	FOV_PB_472		MHP_ON_424		MHP_PB_424	K09115	MIN_ON_424		MIN_PB_424	K13865	MTT_ON_424		MTT_PB_424	K06636
FHP_ON_425		FHP_ON_425		FIN_ON_425	K20967	FIN_PB_425	K09667	FOV_ON_425	K18416	FOV_PB_473	K17491	MHP_ON_425	K07050	MHP_PB_425		MIN_ON_425		MIN_PB_425		MTT_ON_425		MTT_PB_425
FHP_ON_426		FHP_ON_426		FIN_ON_426	K01772	FIN_PB_426	K18412	FOV_ON_426	K18416	FOV_PB_474		MHP_ON_426	K17263	MHP_PB_426	K09560	MIN_ON_426		MIN_PB_426	K06694	MTT_ON_426		MTT_PB_426
FHP_ON_427		FHP_ON_427		FIN_ON_427		FIN_PB_427	K17936	FOV_ON_427		FOV_PB_475		MHP_ON_427		MHP_PB_427		MIN_ON_427	K09232	MIN_PB_427	K12391	MTT_ON_427		MTT_PB_427	K05857
FHP_ON_428		FHP_ON_428		FIN_ON_428	K17700	FIN_PB_428	K07525	FOV_ON_428	K24678	FOV_PB_476		MHP_ON_428		MHP_PB_428	K14947	MIN_ON_428		MIN_PB_428	K08836	MTT_ON_428		MTT_PB_428	K23028
FHP_ON_429		FHP_ON_429		FIN_ON_429	K18416	FIN_PB_429		FOV_ON_429		FOV_PB_477	K11411	MHP_ON_429	K23293	MHP_PB_429		MIN_ON_429		MIN_PB_429	K01412	MTT_ON_429		MTT_PB_429	K04536
FHP_ON_430		FHP_ON_430		FIN_ON_430	K18416	FIN_PB_430	K14007	FOV_ON_430	K11835	FOV_PB_478	K11878	MHP_ON_430	K01543	MHP_PB_430	K09527	MIN_ON_430		MIN_PB_430		MTT_ON_430		MTT_PB_430
FHP_ON_431		FHP_ON_431		FIN_ON_431	K24678	FIN_PB_431	K12169	FOV_ON_431	K11835	FOV_PB_479		MHP_ON_431	K01792	MHP_PB_431		MIN_ON_431		MIN_PB_431		MTT_ON_431		MTT_PB_431	K11512
FHP_ON_432		FHP_ON_432		FIN_ON_432		FIN_PB_432	K04375	FOV_ON_432	K11837	FOV_PB_480		MHP_ON_432	K23951	MHP_PB_432		MIN_ON_432		MIN_PB_432	K17491	MTT_ON_432		MTT_PB_432	K06671
FHP_ON_433		FHP_ON_433		FIN_ON_433	K13578	FIN_PB_433	K05096	FOV_ON_433	K13578	FOV_PB_481	K14862	MHP_ON_433	K03178	MHP_PB_433	K06258	MIN_ON_433		MIN_PB_433	K10610	MTT_ON_433		MTT_PB_433
FHP_ON_434		FHP_ON_434		FIN_ON_434	K10523	FIN_PB_434	K04523	FOV_ON_434	K10523	FOV_PB_482		MHP_ON_434	K14400	MHP_PB_434	K17584	MIN_ON_434		MIN_PB_434	K04671	MTT_ON_434		MTT_PB_434	K16794
FHP_ON_435		FHP_ON_435		FIN_ON_435		FIN_PB_435	K20401	FOV_ON_435	K10523	FOV_PB_483		MHP_ON_435		MHP_PB_435		MIN_ON_435		MIN_PB_435		MTT_ON_435		MTT_PB_435
FHP_ON_436		FHP_ON_436		FIN_ON_436		FIN_PB_436	K16682	FOV_ON_436	K10523	FOV_PB_484	K08836	MHP_ON_436		MHP_PB_436	K06258	MIN_ON_436		MIN_PB_436	K00654	MTT_ON_436		MTT_PB_436
FHP_ON_437		FHP_ON_437		FIN_ON_437		FIN_PB_437		FOV_ON_437		FOV_PB_485		MHP_ON_437		MHP_PB_437	K15013	MIN_ON_437		MIN_PB_437		MTT_ON_437		MTT_PB_437	K18405
FHP_ON_438		FHP_ON_438		FIN_ON_438	K17254	FIN_PB_438	K21772	FOV_ON_438		FOV_PB_486	K04536	MHP_ON_438		MHP_PB_438	K12879	MIN_ON_438		MIN_PB_438		MTT_ON_438		MTT_PB_438
FHP_ON_439		FHP_ON_439		FIN_ON_439		FIN_PB_439	K04365	FOV_ON_439	K17254	FOV_PB_487		MHP_ON_439	K19719	MHP_PB_439	K23663	MIN_ON_439		MIN_PB_439	K24058	MTT_ON_439		MTT_PB_439	K13886
FHP_ON_440		FHP_ON_440		FIN_ON_440		FIN_PB_440		FOV_ON_440		FOV_PB_488	K08292	MHP_ON_440		MHP_PB_440	K15296	MIN_ON_440		MIN_PB_440	K14862	MTT_ON_440		MTT_PB_440	K15208
FHP_ON_441		FHP_ON_441		FIN_ON_441		FIN_PB_441	K05691	FOV_ON_441		FOV_PB_489	K12487	MHP_ON_441		MHP_PB_441		MIN_ON_441		MIN_PB_441	K21772	MTT_ON_441		MTT_PB_441	K19719
FHP_ON_442		FHP_ON_442		FIN_ON_442		FIN_PB_442		FOV_ON_442		FOV_PB_490	K02178	MHP_ON_442		MHP_PB_442	K08054	MIN_ON_442		MIN_PB_442	K05760	MTT_ON_442		MTT_PB_442	K14780
FHP_ON_443		FHP_ON_443		FIN_ON_443	K00939	FIN_PB_443		FOV_ON_443	K00939	FOV_PB_491		MHP_ON_443		MHP_PB_443	K14688	MIN_ON_443		MIN_PB_443		MTT_ON_443		MTT_PB_443
FHP_ON_444		FHP_ON_444		FIN_ON_444	K17425	FIN_PB_444		FOV_ON_444	K17425	FOV_PB_492	K06265	MHP_ON_444	K10582	MHP_PB_444		MIN_ON_444		MIN_PB_444	K08292	MTT_ON_444		MTT_PB_444	K19371
FHP_ON_445		FHP_ON_445		FIN_ON_445	K09404	FIN_PB_445	K15378	FOV_ON_445	K09404	FOV_PB_493		MHP_ON_445	K24630	MHP_PB_445		MIN_ON_445		MIN_PB_445		MTT_ON_445		MTT_PB_445	K10086
FHP_ON_446		FHP_ON_446		FIN_ON_446	K09404	FIN_PB_446		FOV_ON_446	K09404	FOV_PB_494	K16727	MHP_ON_446		MHP_PB_446		MIN_ON_446		MIN_PB_446	K14616	MTT_ON_446		MTT_PB_446	K05740
FHP_ON_447		FHP_ON_447		FIN_ON_447	K09404	FIN_PB_447		FOV_ON_447	K09404	FOV_PB_495	K03260	MHP_ON_447		MHP_PB_447		MIN_ON_447		MIN_PB_447		MTT_ON_447		MTT_PB_447	K17573
FHP_ON_448		FHP_ON_448		FIN_ON_448	K09404	FIN_PB_448		FOV_ON_448	K09404	FOV_PB_496		MHP_ON_448		MHP_PB_448		MIN_ON_448		MIN_PB_448	K13646	MTT_ON_448		MTT_PB_448	K06636
FHP_ON_449		FHP_ON_449		FIN_ON_449		FIN_PB_449	K18621	FOV_ON_449	K09404	FOV_PB_497	K14007	MHP_ON_449		MHP_PB_449	K01191	MIN_ON_449		MIN_PB_449	K08826	MTT_ON_449		MTT_PB_449	K23860
FHP_ON_450		FHP_ON_450		FIN_ON_450	K11876	FIN_PB_450	K20227	FOV_ON_450		FOV_PB_498		MHP_ON_450	K00819	MHP_PB_450	K15259	MIN_ON_450		MIN_PB_450		MTT_ON_450		MTT_PB_450	K05288
FHP_ON_451		FHP_ON_451		FIN_ON_451	K04677	FIN_PB_451	K13886	FOV_ON_451	K11876	FOV_PB_499		MHP_ON_451	K01379	MHP_PB_451		MIN_ON_451		MIN_PB_451	K14427	MTT_ON_451		MTT_PB_451
FHP_ON_452		FHP_ON_452		FIN_ON_452		FIN_PB_452	K16336	FOV_ON_452	K01868	FOV_PB_500	K08798	MHP_ON_452		MHP_PB_452		MIN_ON_452		MIN_PB_452		MTT_ON_452		MTT_PB_452	K14163
FHP_ON_453		FHP_ON_453		FIN_ON_453	K01868	FIN_PB_453		FOV_ON_453	K05291	FOV_PB_501	K07877	MHP_ON_453		MHP_PB_453		MIN_ON_453		MIN_PB_453	K20307	MTT_ON_453		MTT_PB_453	K18412
FHP_ON_454		FHP_ON_454		FIN_ON_454	K05291	FIN_PB_454	K04437	FOV_ON_454	K05291	FOV_PB_502		MHP_ON_454		MHP_PB_454	K01530	MIN_ON_454		MIN_PB_454	K08836	MTT_ON_454		MTT_PB_454
FHP_ON_455		FHP_ON_455		FIN_ON_455		FIN_PB_455	K07299	FOV_ON_455	K13219	FOV_PB_503		MHP_ON_455	K08326	MHP_PB_455		MIN_ON_455		MIN_PB_455	K08836	MTT_ON_455		MTT_PB_455	K24485
FHP_ON_456		FHP_ON_456		FIN_ON_456		FIN_PB_456	K08332	FOV_ON_456	K13219	FOV_PB_504		MHP_ON_456		MHP_PB_456	K17964	MIN_ON_456		MIN_PB_456		MTT_ON_456		MTT_PB_456	K01510
FHP_ON_457		FHP_ON_457		FIN_ON_457	K13219	FIN_PB_457		FOV_ON_457		FOV_PB_505		MHP_ON_457		MHP_PB_457		MIN_ON_457		MIN_PB_457	K12391	MTT_ON_457		MTT_PB_457
FHP_ON_458		FHP_ON_458		FIN_ON_458	K13219	FIN_PB_458	K09377	FOV_ON_458		FOV_PB_506	K08863	MHP_ON_458		MHP_PB_458		MIN_ON_458		MIN_PB_458	K19719	MTT_ON_458		MTT_PB_458	K10356
FHP_ON_459		FHP_ON_459		FIN_ON_459	K17619	FIN_PB_459	K07299	FOV_ON_459	K17619	FOV_PB_507	K10610	MHP_ON_459	K13250	MHP_PB_459	K12200	MIN_ON_459		MIN_PB_459	K06508	MTT_ON_459		MTT_PB_459	K11972
FHP_ON_460		FHP_ON_460		FIN_ON_460	K15507	FIN_PB_460		FOV_ON_460	K17619	FOV_PB_508		MHP_ON_460	K07277	MHP_PB_460		MIN_ON_460		MIN_PB_460	K23589	MTT_ON_460		MTT_PB_460
FHP_ON_461		FHP_ON_461		FIN_ON_461	K01191	FIN_PB_461	K01128	FOV_ON_461	K15507	FOV_PB_509		MHP_ON_461		MHP_PB_461	K23491	MIN_ON_461		MIN_PB_461	K04536	MTT_ON_461		MTT_PB_461
FHP_ON_462		FHP_ON_462		FIN_ON_462		FIN_PB_462		FOV_ON_462		FOV_PB_510	K06265	MHP_ON_462	K08331	MHP_PB_462		MIN_ON_462		MIN_PB_462		MTT_ON_462	K09228	MTT_PB_462	K14717
FHP_ON_463		FHP_ON_463		FIN_ON_463		FIN_PB_463	K18412	FOV_ON_463		FOV_PB_511		MHP_ON_463	K11654	MHP_PB_463	K08120	MIN_ON_463		MIN_PB_463	K18211	MTT_ON_463		MTT_PB_463	K11644
FHP_ON_464		FHP_ON_464		FIN_ON_464	K07292	FIN_PB_464	K19403	FOV_ON_464	K23438	FOV_PB_512	K04536	MHP_ON_464		MHP_PB_464	K12382	MIN_ON_464		MIN_PB_464	K05725	MTT_ON_464		MTT_PB_464	K05857
FHP_ON_465		FHP_ON_465		FIN_ON_465	K11650	FIN_PB_465		FOV_ON_465		FOV_PB_513	K20224	MHP_ON_465	K18411	MHP_PB_465		MIN_ON_465		MIN_PB_465	K17494	MTT_ON_465		MTT_PB_465	K05857
FHP_ON_466		FHP_ON_466		FIN_ON_466	K11650	FIN_PB_466		FOV_ON_466	K11650	FOV_PB_514	K04706	MHP_ON_466	K03948	MHP_PB_466	K06826	MIN_ON_466		MIN_PB_466	K12487	MTT_ON_466		MTT_PB_466	K16831
FHP_ON_467		FHP_ON_467		FIN_ON_467	K15161	FIN_PB_467		FOV_ON_467	K11650	FOV_PB_515		MHP_ON_467	K00505	MHP_PB_467	K14309	MIN_ON_467		MIN_PB_467		MTT_ON_467		MTT_PB_467	K07525
FHP_ON_468		FHP_ON_468		FIN_ON_468	K07374	FIN_PB_468	K13886	FOV_ON_468	K11650	FOV_PB_516	K11841	MHP_ON_468		MHP_PB_468	K17635	MIN_ON_468		MIN_PB_468		MTT_ON_468		MTT_PB_468
FHP_ON_469		FHP_ON_469		FIN_ON_469	K23663	FIN_PB_469	K05691	FOV_ON_469	K15161	FOV_PB_517		MHP_ON_469	K23565	MHP_PB_469	K10867	MIN_ON_469		MIN_PB_469		MTT_ON_469		MTT_PB_469	K19719
FHP_ON_470		FHP_ON_470		FIN_ON_470		FIN_PB_470	K02580	FOV_ON_470	K07374	FOV_PB_518	K21841	MHP_ON_470		MHP_PB_470	K23333	MIN_ON_470		MIN_PB_470	K20040	MTT_ON_470		MTT_PB_470	K07525
FHP_ON_471		FHP_ON_471		FIN_ON_471	K18081	FIN_PB_471	K10401	FOV_ON_471		FOV_PB_519	K11515	MHP_ON_471	K11204	MHP_PB_471	K18588	MIN_ON_471		MIN_PB_471	K07877	MTT_ON_471		MTT_PB_471	K19719
FHP_ON_472		FHP_ON_472		FIN_ON_472	K08463	FIN_PB_472	K04365	FOV_ON_472		FOV_PB_520		MHP_ON_472	K23919	MHP_PB_472		MIN_ON_472		MIN_PB_472		MTT_ON_472		MTT_PB_472	K14293
FHP_ON_473		FHP_ON_473		FIN_ON_473	K08463	FIN_PB_473		FOV_ON_473	K23663	FOV_PB_521	K18669	MHP_ON_473		MHP_PB_473		MIN_ON_473		MIN_PB_473	K08826	MTT_ON_473		MTT_PB_473	K14293
FHP_ON_474		FHP_ON_474		FIN_ON_474		FIN_PB_474		FOV_ON_474	K05657	FOV_PB_522		MHP_ON_474		MHP_PB_474	K04453	MIN_ON_474		MIN_PB_474	K14616	MTT_ON_474		MTT_PB_474	K04523
FHP_ON_475		FHP_ON_475		FIN_ON_475	K21412	FIN_PB_475	K14293	FOV_ON_475	K08105	FOV_PB_523	K03178	MHP_ON_475		MHP_PB_475	K10396	MIN_ON_475		MIN_PB_475	K16061	MTT_ON_475		MTT_PB_475	K12169
FHP_ON_476		FHP_ON_476		FIN_ON_476		FIN_PB_476		FOV_ON_476		FOV_PB_524	K14692	MHP_ON_476	K15717	MHP_PB_476	K05751	MIN_ON_476		MIN_PB_476	K16061	MTT_ON_476		MTT_PB_476	K24501
FHP_ON_477		FHP_ON_477		FIN_ON_477	K14801	FIN_PB_477		FOV_ON_477	K21412	FOV_PB_525		MHP_ON_477	K02149	MHP_PB_477		MIN_ON_477		MIN_PB_477	K16794	MTT_ON_477		MTT_PB_477	K05728
FHP_ON_478		FHP_ON_478		FIN_ON_478	K03626	FIN_PB_478		FOV_ON_478		FOV_PB_526		MHP_ON_478		MHP_PB_478		MIN_ON_478		MIN_PB_478	K14079	MTT_ON_478		MTT_PB_478	K09355
FHP_ON_479		FHP_ON_479		FIN_ON_479		FIN_PB_479	K10609	FOV_ON_479	K14801	FOV_PB_527	K12614	MHP_ON_479	K22940	MHP_PB_479	K04368	MIN_ON_479		MIN_PB_479	K20121	MTT_ON_479		MTT_PB_479
FHP_ON_480		FHP_ON_480		FIN_ON_480	K20703	FIN_PB_480	K12391	FOV_ON_480	K03626	FOV_PB_528	K18621	MHP_ON_480	K04552	MHP_PB_480		MIN_ON_480		MIN_PB_480	K04536	MTT_ON_480		MTT_PB_480
FHP_ON_481		FHP_ON_481		FIN_ON_481		FIN_PB_481	K01510	FOV_ON_481		FOV_PB_529	K16060	MHP_ON_481		MHP_PB_481	K15190	MIN_ON_481		MIN_PB_481	K09105	MTT_ON_481		MTT_PB_481
FHP_ON_482		FHP_ON_482		FIN_ON_482		FIN_PB_482	K13865	FOV_ON_482	K20703	FOV_PB_530	K05700	MHP_ON_482		MHP_PB_482		MIN_ON_482		MIN_PB_482	K24155	MTT_ON_482		MTT_PB_482	K12614
FHP_ON_483	K14443	FHP_ON_483	K14443	FIN_ON_483		FIN_PB_483		FOV_ON_483	K08606	FOV_PB_531		MHP_ON_483	K16308	MHP_PB_483	K06100	MIN_ON_483		MIN_PB_483	K22376	MTT_ON_483		MTT_PB_483
FHP_ON_484	K14443	FHP_ON_484	K14443	FIN_ON_484	K14317	FIN_PB_484	K05629	FOV_ON_484	K08606	FOV_PB_532	K12599	MHP_ON_484	K17086	MHP_PB_484	K09486	MIN_ON_484		MIN_PB_484	K08836	MTT_ON_484		MTT_PB_484	K02105
FHP_ON_485		FHP_ON_485		FIN_ON_485		FIN_PB_485	K11841	FOV_ON_485	K08606	FOV_PB_533		MHP_ON_485		MHP_PB_485		MIN_ON_485		MIN_PB_485		MTT_ON_485		MTT_PB_485
FHP_ON_486		FHP_ON_486		FIN_ON_486		FIN_PB_486	K12236	FOV_ON_486	K08606	FOV_PB_534		MHP_ON_486	K15015	MHP_PB_486		MIN_ON_486		MIN_PB_486	K11643	MTT_ON_486		MTT_PB_486	K24501
FHP_ON_487		FHP_ON_487		FIN_ON_487	K01128	FIN_PB_487		FOV_ON_487	K08606	FOV_PB_535	K15172	MHP_ON_487	K15015	MHP_PB_487		MIN_ON_487		MIN_PB_487		MTT_ON_487		MTT_PB_487	K02105
FHP_ON_488		FHP_ON_488		FIN_ON_488	K01507	FIN_PB_488	K08826	FOV_ON_488	K14317	FOV_PB_536		MHP_ON_488		MHP_PB_488	K18423	MIN_ON_488		MIN_PB_488		MTT_ON_488		MTT_PB_488
FHP_ON_489		FHP_ON_489		FIN_ON_489	K01930	FIN_PB_489	K08836	FOV_ON_489	K14317	FOV_PB_537	K12474	MHP_ON_489		MHP_PB_489		MIN_ON_489		MIN_PB_489	K06265	MTT_ON_489		MTT_PB_489	K15378
FHP_ON_490		FHP_ON_490		FIN_ON_490	K12272	FIN_PB_490	K12484	FOV_ON_490		FOV_PB_538	K11789	MHP_ON_490		MHP_PB_490		MIN_ON_490		MIN_PB_490	K04536	MTT_ON_490		MTT_PB_490	K18621
FHP_ON_491		FHP_ON_491		FIN_ON_491	K18587	FIN_PB_491		FOV_ON_491	K01128	FOV_PB_539		MHP_ON_491		MHP_PB_491	K02327	MIN_ON_491		MIN_PB_491		MTT_ON_491		MTT_PB_491	K14007
FHP_ON_492		FHP_ON_492		FIN_ON_492	K06057	FIN_PB_492		FOV_ON_492	K01507	FOV_PB_540	K06754	MHP_ON_492	K21989	MHP_PB_492		MIN_ON_492		MIN_PB_492		MTT_ON_492		MTT_PB_492	K08791
FHP_ON_493		FHP_ON_493		FIN_ON_493	K00078	FIN_PB_493	K19719	FOV_ON_493	K01930	FOV_PB_541		MHP_ON_493	K21989	MHP_PB_493	K03781	MIN_ON_493		MIN_PB_493	K14616	MTT_ON_493		MTT_PB_493	K09667
FHP_ON_494		FHP_ON_494		FIN_ON_494		FIN_PB_494	K01897	FOV_ON_494		FOV_PB_542	K20224	MHP_ON_494		MHP_PB_494	K08870	MIN_ON_494		MIN_PB_494		MTT_ON_494		MTT_PB_494	K09377
FHP_ON_495		FHP_ON_495		FIN_ON_495	K22376	FIN_PB_495		FOV_ON_495	K12272	FOV_PB_543	K03254	MHP_ON_495	K23570	MHP_PB_495	K08675	MIN_ON_495		MIN_PB_495		MTT_ON_495		MTT_PB_495	K05931
FHP_ON_496		FHP_ON_496		FIN_ON_496	K22376	FIN_PB_496		FOV_ON_496	K04699	FOV_PB_544		MHP_ON_496	K02889	MHP_PB_496	K04443	MIN_ON_496		MIN_PB_496	K08003	MTT_ON_496		MTT_PB_496	K16336
FHP_ON_497		FHP_ON_497		FIN_ON_497	K00357	FIN_PB_497	K08826	FOV_ON_497	K18587	FOV_PB_545	K09239	MHP_ON_497	K11842	MHP_PB_497	K13044	MIN_ON_497		MIN_PB_497	K14692	MTT_ON_497		MTT_PB_497	K04365
FHP_ON_498		FHP_ON_498		FIN_ON_498	K14693	FIN_PB_498	K16682	FOV_ON_498		FOV_PB_546	K10908	MHP_ON_498	K11173	MHP_PB_498	K12891	MIN_ON_498		MIN_PB_498	K08826	MTT_ON_498		MTT_PB_498	K01128
FHP_ON_499		FHP_ON_499		FIN_ON_499		FIN_PB_499	K02154	FOV_ON_499	K06754	FOV_PB_547	K07532	MHP_ON_499		MHP_PB_499		MIN_ON_499	K14443	MIN_PB_499		MTT_ON_499		MTT_PB_499
FHP_ON_500		FHP_ON_500		FIN_ON_500		FIN_PB_500	K05760	FOV_ON_500		FOV_PB_548	K20224	MHP_ON_500		MHP_PB_500		MIN_ON_500		MIN_PB_500	K18462	MTT_ON_500		MTT_PB_500	K22376
FHP_ON_501		FHP_ON_501		FIN_ON_501		FIN_PB_501	K05631	FOV_ON_501	K05730	FOV_PB_549	K05546	MHP_ON_501		MHP_PB_501		MIN_ON_501		MIN_PB_501		MTT_ON_501		MTT_PB_501	K04375
FHP_ON_502		FHP_ON_502		FIN_ON_502		FIN_PB_502	K09667	FOV_ON_502	K22376	FOV_PB_550	K00106	MHP_ON_502		MHP_PB_502		MIN_ON_502		MIN_PB_502	K14410	MTT_ON_502		MTT_PB_502	K18621
FHP_ON_503		FHP_ON_503		FIN_ON_503	K20176	FIN_PB_503		FOV_ON_503	K22376	FOV_PB_551	K15173	MHP_ON_503		MHP_PB_503	K09583	MIN_ON_503		MIN_PB_503		MTT_ON_503		MTT_PB_503
FHP_ON_504		FHP_ON_504		FIN_ON_504		FIN_PB_504	K19028	FOV_ON_504	K00357	FOV_PB_552	K14427	MHP_ON_504		MHP_PB_504	K03259	MIN_ON_504		MIN_PB_504	K12614	MTT_ON_504		MTT_PB_504
FHP_ON_505		FHP_ON_505		FIN_ON_505	K01285	FIN_PB_505	K04365	FOV_ON_505	K00357	FOV_PB_553	K17964	MHP_ON_505		MHP_PB_505		MIN_ON_505		MIN_PB_505	K20224	MTT_ON_505		MTT_PB_505
FHP_ON_506		FHP_ON_506		FIN_ON_506		FIN_PB_506	K04365	FOV_ON_506	K14693	FOV_PB_554	K06678	MHP_ON_506		MHP_PB_506		MIN_ON_506		MIN_PB_506	K01115	MTT_ON_506		MTT_PB_506	K04659
FHP_ON_507		FHP_ON_507		FIN_ON_507	K06115	FIN_PB_507	K08791	FOV_ON_507	K14693	FOV_PB_555	K09257	MHP_ON_507		MHP_PB_507		MIN_ON_507		MIN_PB_507		MTT_ON_507		MTT_PB_507	K09667
FHP_ON_508		FHP_ON_508		FIN_ON_508	K06115	FIN_PB_508		FOV_ON_508		FOV_PB_556	K11267	MHP_ON_508		MHP_PB_508	K03164	MIN_ON_508	K14400	MIN_PB_508	K09377	MTT_ON_508		MTT_PB_508
FHP_ON_509		FHP_ON_509		FIN_ON_509		FIN_PB_509	K10891	FOV_ON_509		FOV_PB_557	K13143	MHP_ON_509		MHP_PB_509		MIN_ON_509		MIN_PB_509		MTT_ON_509		MTT_PB_509	K11217
FHP_ON_510		FHP_ON_510		FIN_ON_510		FIN_PB_510	K10742	FOV_ON_510	K01285	FOV_PB_558		MHP_ON_510		MHP_PB_510	K08118	MIN_ON_510		MIN_PB_510	K17491	MTT_ON_510		MTT_PB_510	K04365
FHP_ON_511		FHP_ON_511		FIN_ON_511		FIN_PB_511	K20227	FOV_ON_511		FOV_PB_559	K12874	MHP_ON_511		MHP_PB_511		MIN_ON_511		MIN_PB_511	K06265	MTT_ON_511		MTT_PB_511	K12886
FHP_ON_512		FHP_ON_512		FIN_ON_512	K08517	FIN_PB_512		FOV_ON_512		FOV_PB_560		MHP_ON_512		MHP_PB_512	K00605	MIN_ON_512		MIN_PB_512	K23589	MTT_ON_512		MTT_PB_512	K07376
FHP_ON_513		FHP_ON_513		FIN_ON_513	K01620	FIN_PB_513	K03260	FOV_ON_513	K06115	FOV_PB_561	K20227	MHP_ON_513		MHP_PB_513		MIN_ON_513		MIN_PB_513	K07611	MTT_ON_513		MTT_PB_513	K05691
FHP_ON_514		FHP_ON_514		FIN_ON_514		FIN_PB_514	K12391	FOV_ON_514		FOV_PB_562		MHP_ON_514		MHP_PB_514		MIN_ON_514		MIN_PB_514	K23687	MTT_ON_514		MTT_PB_514	K18412
FHP_ON_515		FHP_ON_515		FIN_ON_515	K17278	FIN_PB_515		FOV_ON_515		FOV_PB_563	K13143	MHP_ON_515		MHP_PB_515	K10356	MIN_ON_515		MIN_PB_515		MTT_ON_515		MTT_PB_515	K02580
FHP_ON_516		FHP_ON_516		FIN_ON_516	K05755	FIN_PB_516	K11718	FOV_ON_516		FOV_PB_565	K15113	MHP_ON_516		MHP_PB_516	K00207	MIN_ON_516		MIN_PB_516	K14616	MTT_ON_516		MTT_PB_516
FHP_ON_517		FHP_ON_517		FIN_ON_517	K05849	FIN_PB_517	K15296	FOV_ON_517	K13133	FOV_PB_566	K20044	MHP_ON_517		MHP_PB_517	K15719	MIN_ON_517		MIN_PB_517	K17608	MTT_ON_517		MTT_PB_517	K11718
FHP_ON_518		FHP_ON_518		FIN_ON_518		FIN_PB_518		FOV_ON_518	K21108	FOV_PB_567		MHP_ON_518		MHP_PB_518	K03347	MIN_ON_518		MIN_PB_518	K11841	MTT_ON_518		MTT_PB_518
FHP_ON_519		FHP_ON_519		FIN_ON_519	K14782	FIN_PB_519		FOV_ON_519	K08517	FOV_PB_568	K14327	MHP_ON_519		MHP_PB_519	K24420	MIN_ON_519		MIN_PB_519	K12599	MTT_ON_519		MTT_PB_519	K15333
FHP_ON_520		FHP_ON_520		FIN_ON_520	K18080	FIN_PB_520		FOV_ON_520	K01620	FOV_PB_569		MHP_ON_520		MHP_PB_520	K00474	MIN_ON_520		MIN_PB_520		MTT_ON_520		MTT_PB_520	K10401
FHP_ON_521		FHP_ON_521		FIN_ON_521		FIN_PB_521	K14312	FOV_ON_521		FOV_PB_570		MHP_ON_521		MHP_PB_521	K09250	MIN_ON_521		MIN_PB_521	K05700	MTT_ON_521		MTT_PB_521
FHP_ON_522		FHP_ON_522		FIN_ON_522	K15105	FIN_PB_522	K19933	FOV_ON_522	K17278	FOV_PB_571		MHP_ON_522		MHP_PB_522		MIN_ON_522		MIN_PB_522	K23489	MTT_ON_522		MTT_PB_522
FHP_ON_523		FHP_ON_523		FIN_ON_523	K02513	FIN_PB_523	K14862	FOV_ON_523	K05755	FOV_PB_572	K04994	MHP_ON_523	K23934	MHP_PB_523		MIN_ON_523		MIN_PB_523		MTT_ON_523		MTT_PB_523	K06636
FHP_ON_524		FHP_ON_524		FIN_ON_524	K15377	FIN_PB_524	K17491	FOV_ON_524	K05849	FOV_PB_573	K23282	MHP_ON_524		MHP_PB_524	K20222	MIN_ON_524		MIN_PB_524		MTT_ON_524		MTT_PB_524
FHP_ON_525		FHP_ON_525		FIN_ON_525	K15377	FIN_PB_525	K04671	FOV_ON_525	K14782	FOV_PB_574		MHP_ON_525		MHP_PB_525	K15791	MIN_ON_525		MIN_PB_525	K03178	MTT_ON_525		MTT_PB_525
FHP_ON_526		FHP_ON_526		FIN_ON_526	K15377	FIN_PB_526		FOV_ON_526	K17790	FOV_PB_575		MHP_ON_526		MHP_PB_526	K03178	MIN_ON_526		MIN_PB_526		MTT_ON_526		MTT_PB_526	K14007
FHP_ON_527		FHP_ON_527		FIN_ON_527		FIN_PB_527	K08836	FOV_ON_527	K18080	FOV_PB_576		MHP_ON_527	K12819	MHP_PB_527	K24404	MIN_ON_527		MIN_PB_527	K23265	MTT_ON_527		MTT_PB_527	K23843
FHP_ON_528		FHP_ON_528		FIN_ON_528		FIN_PB_528	K20040	FOV_ON_528		FOV_PB_577		MHP_ON_528		MHP_PB_528	K10610	MIN_ON_528		MIN_PB_528		MTT_ON_528		MTT_PB_528
FHP_ON_529		FHP_ON_529		FIN_ON_529	K15280	FIN_PB_529	K12614	FOV_ON_529	K15105	FOV_PB_578	K14326	MHP_ON_529		MHP_PB_529	K12657	MIN_ON_529		MIN_PB_529	K04706	MTT_ON_529		MTT_PB_529	K19719
FHP_ON_530		FHP_ON_530		FIN_ON_530	K15280	FIN_PB_530		FOV_ON_530	K15377	FOV_PB_579	K23847	MHP_ON_530		MHP_PB_530	K24469	MIN_ON_530		MIN_PB_530	K04630	MTT_ON_530		MTT_PB_530	K12236
FHP_ON_531		FHP_ON_531		FIN_ON_531	K13139	FIN_PB_531		FOV_ON_531		FOV_PB_580	K23424	MHP_ON_531		MHP_PB_531	K06129	MIN_ON_531		MIN_PB_531	K19863	MTT_ON_531		MTT_PB_531	K13140
FHP_ON_532		FHP_ON_532		FIN_ON_532		FIN_PB_532	K13886	FOV_ON_532	K15280	FOV_PB_581		MHP_ON_532		MHP_PB_532	K17307	MIN_ON_532		MIN_PB_532	K04417	MTT_ON_532		MTT_PB_532
FHP_ON_533		FHP_ON_533		FIN_ON_533		FIN_PB_533		FOV_ON_533	K11994	FOV_PB_582		MHP_ON_533		MHP_PB_533	K14443	MIN_ON_533		MIN_PB_533		MTT_ON_533		MTT_PB_533	K11373
FHP_ON_534		FHP_ON_534		FIN_ON_534		FIN_PB_534	K13646	FOV_ON_534	K03979	FOV_PB_583	K10895	MHP_ON_534		MHP_PB_534	K01027	MIN_ON_534		MIN_PB_534		MTT_ON_534		MTT_PB_534	K08836
FHP_ON_535		FHP_ON_535		FIN_ON_535	K03032	FIN_PB_535		FOV_ON_535		FOV_PB_584		MHP_ON_535		MHP_PB_535	K17907	MIN_ON_535		MIN_PB_535		MTT_ON_535		MTT_PB_535
FHP_ON_536		FHP_ON_536		FIN_ON_536		FIN_PB_536		FOV_ON_536	K13139	FOV_PB_585	K06671	MHP_ON_536		MHP_PB_536	K02375	MIN_ON_536		MIN_PB_536	K04536	MTT_ON_536		MTT_PB_536	K24335
FHP_ON_537		FHP_ON_537		FIN_ON_537		FIN_PB_537		FOV_ON_537	K13139	FOV_PB_586		MHP_ON_537		MHP_PB_537	K20223	MIN_ON_537		MIN_PB_537		MTT_ON_537		MTT_PB_537	K05857
FHP_ON_538		FHP_ON_538		FIN_ON_538	K01082	FIN_PB_538	K09228	FOV_ON_538	K13139	FOV_PB_587	K18464	MHP_ON_538		MHP_PB_538		MIN_ON_538		MIN_PB_538	K10692	MTT_ON_538		MTT_PB_538
FHP_ON_539		FHP_ON_539		FIN_ON_539		FIN_PB_539	K14616	FOV_ON_539	K13139	FOV_PB_588	K06704	MHP_ON_539		MHP_PB_539	K24626	MIN_ON_539		MIN_PB_539	K12830	MTT_ON_539		MTT_PB_539	K13338
FHP_ON_540		FHP_ON_540		FIN_ON_540	K04679	FIN_PB_540		FOV_ON_540		FOV_PB_589	K08211	MHP_ON_540		MHP_PB_540	K10356	MIN_ON_540		MIN_PB_540	K08860	MTT_ON_540		MTT_PB_540	K05857
FHP_ON_541		FHP_ON_541		FIN_ON_541	K03469	FIN_PB_541	K08826	FOV_ON_541		FOV_PB_590	K08582	MHP_ON_541		MHP_PB_541	K00029	MIN_ON_541		MIN_PB_541	K20638	MTT_ON_541		MTT_PB_541	K08791
FHP_ON_542		FHP_ON_542		FIN_ON_542	K11765	FIN_PB_542		FOV_ON_542		FOV_PB_591		MHP_ON_542		MHP_PB_542	K11168	MIN_ON_542		MIN_PB_542	K09525	MTT_ON_542	K08597	MTT_PB_542	K10742
FHP_ON_543		FHP_ON_543		FIN_ON_543	K11765	FIN_PB_543	K08836	FOV_ON_543	K03032	FOV_PB_592	K10276	MHP_ON_543		MHP_PB_543		MIN_ON_543		MIN_PB_543		MTT_ON_543		MTT_PB_543	K06091
FHP_ON_544		FHP_ON_544		FIN_ON_544		FIN_PB_544	K14427	FOV_ON_544		FOV_PB_593		MHP_ON_544		MHP_PB_544		MIN_ON_544		MIN_PB_544	K03544	MTT_ON_544		MTT_PB_544	K10891
FHP_ON_545		FHP_ON_545		FIN_ON_545	K14821	FIN_PB_545	K02178	FOV_ON_545	K04679	FOV_PB_594		MHP_ON_545		MHP_PB_545	K11140	MIN_ON_545		MIN_PB_545		MTT_ON_545		MTT_PB_545	K13886
FHP_ON_546		FHP_ON_546		FIN_ON_546		FIN_PB_546		FOV_ON_546	K04679	FOV_PB_595	K17277	MHP_ON_546		MHP_PB_546	K04599	MIN_ON_546		MIN_PB_546	K23794	MTT_ON_546	K23852	MTT_PB_546
FHP_ON_547		FHP_ON_547		FIN_ON_547		FIN_PB_547		FOV_ON_547		FOV_PB_596	K15423	MHP_ON_547		MHP_PB_547	K14824	MIN_ON_547		MIN_PB_547	K14427	MTT_ON_547		MTT_PB_547	K14011
FHP_ON_548		FHP_ON_548		FIN_ON_548	K14281	FIN_PB_548	K11798	FOV_ON_548	K11765	FOV_PB_597	K12614	MHP_ON_548		MHP_PB_548	K02516	MIN_ON_548		MIN_PB_548		MTT_ON_548		MTT_PB_548
FHP_ON_549		FHP_ON_549		FIN_ON_549	K14282	FIN_PB_549		FOV_ON_549		FOV_PB_598		MHP_ON_549		MHP_PB_549		MIN_ON_549		MIN_PB_549		MTT_ON_549		MTT_PB_549
FHP_ON_550		FHP_ON_550		FIN_ON_550	K14281	FIN_PB_550		FOV_ON_550	K11765	FOV_PB_599	K14005	MHP_ON_550		MHP_PB_550		MIN_ON_550		MIN_PB_550	K15172	MTT_ON_550		MTT_PB_550
FHP_ON_551		FHP_ON_551		FIN_ON_551	K14281	FIN_PB_551		FOV_ON_551	K11765	FOV_PB_600		MHP_ON_551		MHP_PB_551		MIN_ON_551		MIN_PB_551	K10908	MTT_ON_551		MTT_PB_551	K19029
FHP_ON_552		FHP_ON_552		FIN_ON_552	K14281	FIN_PB_552	K23589	FOV_ON_552		FOV_PB_601	K24539	MHP_ON_552		MHP_PB_552	K20032	MIN_ON_552		MIN_PB_552		MTT_ON_552		MTT_PB_552	K15166
FHP_ON_553		FHP_ON_553		FIN_ON_553		FIN_PB_553	K08826	FOV_ON_553	K14821	FOV_PB_602	K20227	MHP_ON_553		MHP_PB_553	K09250	MIN_ON_553		MIN_PB_553	K11373	MTT_ON_553		MTT_PB_553	K15595
FHP_ON_554		FHP_ON_554		FIN_ON_554	K14801	FIN_PB_554	K10608	FOV_ON_554	K03469	FOV_PB_603	K18449	MHP_ON_554		MHP_PB_554		MIN_ON_554		MIN_PB_554	K16061	MTT_ON_554		MTT_PB_554	K19028
FHP_ON_555		FHP_ON_555		FIN_ON_555		FIN_PB_555	K14616	FOV_ON_555	K14281	FOV_PB_604		MHP_ON_555		MHP_PB_555	K02133	MIN_ON_555		MIN_PB_555	K13343	MTT_ON_555		MTT_PB_555	K01897
FHP_ON_556		FHP_ON_556		FIN_ON_556		FIN_PB_556	K17494	FOV_ON_556		FOV_PB_605	K14303	MHP_ON_556		MHP_PB_556		MIN_ON_556		MIN_PB_556		MTT_ON_556		MTT_PB_556	K20177
FHP_ON_557		FHP_ON_557		FIN_ON_557	K05410	FIN_PB_557	K06265	FOV_ON_557		FOV_PB_606		MHP_ON_557		MHP_PB_557	K00759	MIN_ON_557		MIN_PB_557	K09239	MTT_ON_557		MTT_PB_557
FHP_ON_558		FHP_ON_558		FIN_ON_558	K02950	FIN_PB_558		FOV_ON_558		FOV_PB_607	K11373	MHP_ON_558		MHP_PB_558		MIN_ON_558		MIN_PB_558	K15332	MTT_ON_558		MTT_PB_558	K17491
FHP_ON_559		FHP_ON_559		FIN_ON_559		FIN_PB_559	K06508	FOV_ON_559		FOV_PB_608	K14191	MHP_ON_559		MHP_PB_559	K12307	MIN_ON_559		MIN_PB_559	K03254	MTT_ON_559		MTT_PB_559	K03833
FHP_ON_560		FHP_ON_560		FIN_ON_560		FIN_PB_560	K10289	FOV_ON_560		FOV_PB_609		MHP_ON_560		MHP_PB_560	K00232	MIN_ON_560		MIN_PB_560	K24205	MTT_ON_560		MTT_PB_560
FHP_ON_561		FHP_ON_561		FIN_ON_561	K16794	FIN_PB_561	K12169	FOV_ON_561	K14801	FOV_PB_610	K05700	MHP_ON_561		MHP_PB_561	K23691	MIN_ON_561		MIN_PB_561	K14616	MTT_ON_561		MTT_PB_561	K05122
FHP_ON_562		FHP_ON_562		FIN_ON_562	K02914	FIN_PB_562		FOV_ON_562		FOV_PB_611		MHP_ON_562		MHP_PB_562		MIN_ON_562		MIN_PB_562		MTT_ON_562		MTT_PB_562	K12391
FHP_ON_563		FHP_ON_563		FIN_ON_563		FIN_PB_563	K08292	FOV_ON_563	K08743	FOV_PB_612	K20635	MHP_ON_563		MHP_PB_563		MIN_ON_563		MIN_PB_563		MTT_ON_563		MTT_PB_563	K04671
FHP_ON_564		FHP_ON_564		FIN_ON_564	K07478	FIN_PB_564	K14616	FOV_ON_564		FOV_PB_613	K13298	MHP_ON_564		MHP_PB_564	K16536	MIN_ON_564		MIN_PB_564	K04417	MTT_ON_564		MTT_PB_564	K04365
FHP_ON_565		FHP_ON_565		FIN_ON_565		FIN_PB_565	K04536	FOV_ON_565		FOV_PB_614	K24526	MHP_ON_565		MHP_PB_565		MIN_ON_565		MIN_PB_565	K11515	MTT_ON_565		MTT_PB_565	K03018
FHP_ON_566		FHP_ON_566		FIN_ON_566		FIN_PB_566	K19513	FOV_ON_566		FOV_PB_615		MHP_ON_566		MHP_PB_566		MIN_ON_566		MIN_PB_566	K05853	MTT_ON_566	K11317	MTT_PB_566	K14292
FHP_ON_567		FHP_ON_567		FIN_ON_567	K23309	FIN_PB_567	K05700	FOV_ON_567	K05410	FOV_PB_616	K14693	MHP_ON_567		MHP_PB_567		MIN_ON_567		MIN_PB_567	K20126	MTT_ON_567	K05765	MTT_PB_567	K14312
FHP_ON_568		FHP_ON_568		FIN_ON_568	K08876	FIN_PB_568	K12487	FOV_ON_568	K05410	FOV_PB_617	K03033	MHP_ON_568		MHP_PB_568	K20407	MIN_ON_568		MIN_PB_568	K13143	MTT_ON_568	K05765	MTT_PB_568	K23593
FHP_ON_569		FHP_ON_569		FIN_ON_569	K11168	FIN_PB_569	K12571	FOV_ON_569		FOV_PB_618		MHP_ON_569		MHP_PB_569		MIN_ON_569		MIN_PB_569	K20224	MTT_ON_569	K19583	MTT_PB_569	K11718
FHP_ON_570		FHP_ON_570		FIN_ON_570	K07432	FIN_PB_570	K07877	FOV_ON_570		FOV_PB_619	K11293	MHP_ON_570		MHP_PB_570		MIN_ON_570		MIN_PB_570	K00850	MTT_ON_570	K24185	MTT_PB_570	K05850
FHP_ON_571		FHP_ON_571		FIN_ON_571		FIN_PB_571	K21772	FOV_ON_571	K02950	FOV_PB_620	K05931	MHP_ON_571		MHP_PB_571		MIN_ON_571		MIN_PB_571	K23847	MTT_ON_571		MTT_PB_571
FHP_ON_572		FHP_ON_572		FIN_ON_572		FIN_PB_572	K04536	FOV_ON_572	K02950	FOV_PB_621	K05699	MHP_ON_572		MHP_PB_572		MIN_ON_572		MIN_PB_572		MTT_ON_572		MTT_PB_572
FHP_ON_573		FHP_ON_573		FIN_ON_573	K01228	FIN_PB_573		FOV_ON_573		FOV_PB_622	K23194	MHP_ON_573		MHP_PB_573		MIN_ON_573		MIN_PB_573	K05546	MTT_ON_573	K07418	MTT_PB_573	K03260
FHP_ON_574		FHP_ON_574		FIN_ON_574		FIN_PB_574		FOV_ON_574		FOV_PB_623		MHP_ON_574	K08770	MHP_PB_574		MIN_ON_574		MIN_PB_574	K07611	MTT_ON_574	K21286	MTT_PB_574
FHP_ON_575		FHP_ON_575		FIN_ON_575		FIN_PB_575		FOV_ON_575	K16794	FOV_PB_624		MHP_ON_575		MHP_PB_575	K13908	MIN_ON_575		MIN_PB_575		MTT_ON_575		MTT_PB_575	K23593
FHP_ON_576		FHP_ON_576		FIN_ON_576		FIN_PB_576		FOV_ON_576	K02914	FOV_PB_625	K20224	MHP_ON_576		MHP_PB_576	K24510	MIN_ON_576		MIN_PB_576	K20217	MTT_ON_576		MTT_PB_576
FHP_ON_577		FHP_ON_577		FIN_ON_577		FIN_PB_577		FOV_ON_577		FOV_PB_626	K08211	MHP_ON_577		MHP_PB_577	K24510	MIN_ON_577		MIN_PB_577	K14326	MTT_ON_577		MTT_PB_577	K15296
FHP_ON_578		FHP_ON_578		FIN_ON_578		FIN_PB_578	K08836	FOV_ON_578	K07478	FOV_PB_627	K17284	MHP_ON_578		MHP_PB_578	K20369	MIN_ON_578		MIN_PB_578	K17964	MTT_ON_578	K06130	MTT_PB_578
FHP_ON_579		FHP_ON_579		FIN_ON_579		FIN_PB_579		FOV_ON_579		FOV_PB_628		MHP_ON_579		MHP_PB_579	K18619	MIN_ON_579		MIN_PB_579		MTT_ON_579	K01013	MTT_PB_579	K06271
FHP_ON_580		FHP_ON_580		FIN_ON_580		FIN_PB_580	K17458	FOV_ON_580	K01425	FOV_PB_629		MHP_ON_580		MHP_PB_580	K21147	MIN_ON_580		MIN_PB_580	K16061	MTT_ON_580	K00033	MTT_PB_580	K11411
FHP_ON_581		FHP_ON_581		FIN_ON_581		FIN_PB_581	K06265	FOV_ON_581	K23309	FOV_PB_630		MHP_ON_581		MHP_PB_581		MIN_ON_581		MIN_PB_581	K06678	MTT_ON_581	K00033	MTT_PB_581	K12886
FHP_ON_582		FHP_ON_582		FIN_ON_582		FIN_PB_582	K09105	FOV_ON_582		FOV_PB_631	K18407	MHP_ON_582		MHP_PB_582	K00474	MIN_ON_582		MIN_PB_582	K20804	MTT_ON_582		MTT_PB_582	K08836
FHP_ON_583		FHP_ON_583		FIN_ON_583		FIN_PB_583	K10610	FOV_ON_583	K08876	FOV_PB_632	K11446	MHP_ON_583		MHP_PB_583	K10950	MIN_ON_583		MIN_PB_583	K00710	MTT_ON_583		MTT_PB_583	K08826
FHP_ON_584		FHP_ON_584		FIN_ON_584		FIN_PB_584	K23687	FOV_ON_584	K24763	FOV_PB_633		MHP_ON_584		MHP_PB_584		MIN_ON_584		MIN_PB_584	K05011	MTT_ON_584	K22525	MTT_PB_584
FHP_ON_585		FHP_ON_585		FIN_ON_585		FIN_PB_585		FOV_ON_585	K11168	FOV_PB_634	K06267	MHP_ON_585		MHP_PB_585	K03364	MIN_ON_585		MIN_PB_585	K18341	MTT_ON_585	K24031	MTT_PB_585
FHP_ON_586		FHP_ON_586		FIN_ON_586		FIN_PB_586		FOV_ON_586	K07432	FOV_PB_635	K10398	MHP_ON_586		MHP_PB_586	K15292	MIN_ON_586		MIN_PB_586	K17936	MTT_ON_586		MTT_PB_586	K08826
FHP_ON_587		FHP_ON_587		FIN_ON_587		FIN_PB_587		FOV_ON_587	K17686	FOV_PB_636	K08799	MHP_ON_587		MHP_PB_587		MIN_ON_587		MIN_PB_587		MTT_ON_587	K13157	MTT_PB_587
FHP_ON_588		FHP_ON_588		FIN_ON_588		FIN_PB_588		FOV_ON_588		FOV_PB_637	K20724	MHP_ON_588		MHP_PB_588		MIN_ON_588		MIN_PB_588		MTT_ON_588	K00827	MTT_PB_588	K01937
FHP_ON_589		FHP_ON_589		FIN_ON_589		FIN_PB_589		FOV_ON_589		FOV_PB_638		MHP_ON_589		MHP_PB_589	K08342	MIN_ON_589		MIN_PB_589	K12600	MTT_ON_589	K05128	MTT_PB_589
FHP_ON_590		FHP_ON_590		FIN_ON_590		FIN_PB_590		FOV_ON_590	K01228	FOV_PB_639	K08211	MHP_ON_590		MHP_PB_590	K20181	MIN_ON_590		MIN_PB_590	K07611	MTT_ON_590		MTT_PB_590
FHP_ON_591		FHP_ON_591		FIN_ON_591		FIN_PB_591		FOV_ON_591		FOV_PB_640		MHP_ON_591		MHP_PB_591	K02133	MIN_ON_591		MIN_PB_591	K12874	MTT_ON_591	K23555	MTT_PB_591	K24475
FHP_ON_592		FHP_ON_592		FIN_ON_592		FIN_PB_592	K12614	FOV_ON_592		FOV_PB_641	K23194	MHP_ON_592		MHP_PB_592	K00253	MIN_ON_592		MIN_PB_592	K08840	MTT_ON_592	K14536	MTT_PB_592	K08292
FHP_ON_593		FHP_ON_593		FIN_ON_593		FIN_PB_593	K11841	FOV_ON_593		FOV_PB_642	K04630	MHP_ON_593		MHP_PB_593	K20133	MIN_ON_593		MIN_PB_593	K00720	MTT_ON_593	K14536	MTT_PB_593	K14862
FHP_ON_594	K12852	FHP_ON_594	K12852	FIN_ON_594		FIN_PB_594		FOV_ON_594		FOV_PB_643	K15047	MHP_ON_594		MHP_PB_594	K12606	MIN_ON_594		MIN_PB_594		MTT_ON_594		MTT_PB_594	K11798
FHP_ON_595		FHP_ON_595		FIN_ON_595		FIN_PB_595	K08826	FOV_ON_595		FOV_PB_644	K24143	MHP_ON_595		MHP_PB_595	K20032	MIN_ON_595		MIN_PB_595		MTT_ON_595	K05850	MTT_PB_595	K12487
FHP_ON_596		FHP_ON_596		FIN_ON_596		FIN_PB_596	K20224	FOV_ON_596		FOV_PB_645		MHP_ON_596	K07945	MHP_PB_596	K12841	MIN_ON_596		MIN_PB_596	K08814	MTT_ON_596	K05850	MTT_PB_596	K24475
FHP_ON_597		FHP_ON_597		FIN_ON_597		FIN_PB_597	K05700	FOV_ON_597		FOV_PB_646	K18406	MHP_ON_597		MHP_PB_597	K13217	MIN_ON_597		MIN_PB_597	K14327	MTT_ON_597	K01537	MTT_PB_597	K20224
FHP_ON_598		FHP_ON_598		FIN_ON_598		FIN_PB_598	K01952	FOV_ON_598		FOV_PB_647	K06825	MHP_ON_598		MHP_PB_598	K24420	MIN_ON_598	K12852	MIN_PB_598	K23847	MTT_ON_598	K20032	MTT_PB_598
FHP_ON_599		FHP_ON_599		FIN_ON_599		FIN_PB_599		FOV_ON_599		FOV_PB_648		MHP_ON_599		MHP_PB_599		MIN_ON_599		MIN_PB_599		MTT_ON_599		MTT_PB_599	K20121
FHP_ON_600		FHP_ON_600		FIN_ON_600		FIN_PB_600	K04417	FOV_ON_600		FOV_PB_649		MHP_ON_600		MHP_PB_600	K17479	MIN_ON_600		MIN_PB_600	K23404	MTT_ON_600		MTT_PB_600	K01897
FHP_ON_601		FHP_ON_601		FIN_ON_601		FIN_PB_601		FOV_ON_601		FOV_PB_650	K20179	MHP_ON_601		MHP_PB_601	K24404	MIN_ON_601		MIN_PB_601		MTT_ON_601		MTT_PB_601	K14079
FHP_ON_602		FHP_ON_602		FIN_ON_602		FIN_PB_602		FOV_ON_602		FOV_PB_651		MHP_ON_602	K11592	MHP_PB_602	K11141	MIN_ON_602		MIN_PB_602	K05700	MTT_ON_602	K14772	MTT_PB_602	K12391
FHP_ON_603		FHP_ON_603		FIN_ON_603		FIN_PB_603	K06265	FOV_ON_603		FOV_PB_652	K14950	MHP_ON_603		MHP_PB_603	K12311	MIN_ON_603		MIN_PB_603	K23282	MTT_ON_603		MTT_PB_603	K08292
FHP_ON_604		FHP_ON_604		FIN_ON_604		FIN_PB_604		FOV_ON_604		FOV_PB_653	K12396	MHP_ON_604		MHP_PB_604	K01873	MIN_ON_604		MIN_PB_604	K20121	MTT_ON_604		MTT_PB_604	K19719
FHP_ON_605		FHP_ON_605		FIN_ON_605		FIN_PB_605	K11367	FOV_ON_605		FOV_PB_654	K11997	MHP_ON_605		MHP_PB_605		MIN_ON_605		MIN_PB_605		MTT_ON_605	K14386	MTT_PB_605	K04536
FHP_ON_606	K12855	FHP_ON_606	K12855	FIN_ON_606		FIN_PB_606	K10306	FOV_ON_606		FOV_PB_655	K10888	MHP_ON_606		MHP_PB_606		MIN_ON_606		MIN_PB_606	K23562	MTT_ON_606		MTT_PB_606
FHP_ON_607		FHP_ON_607		FIN_ON_607		FIN_PB_607		FOV_ON_607		FOV_PB_656		MHP_ON_607		MHP_PB_607	K00314	MIN_ON_607		MIN_PB_607	K10356	MTT_ON_607		MTT_PB_607	K02178
FHP_ON_608		FHP_ON_608		FIN_ON_608		FIN_PB_608	K24205	FOV_ON_608		FOV_PB_657	K20044	MHP_ON_608		MHP_PB_608		MIN_ON_608		MIN_PB_608		MTT_ON_608		MTT_PB_608
FHP_ON_609		FHP_ON_609		FIN_ON_609		FIN_PB_609	K12886	FOV_ON_609		FOV_PB_658	K14794	MHP_ON_609		MHP_PB_609		MIN_ON_609		MIN_PB_609	K09585	MTT_ON_609	K05048	MTT_PB_609
FHP_ON_610		FHP_ON_610		FIN_ON_610		FIN_PB_610		FOV_ON_610		FOV_PB_659		MHP_ON_610		MHP_PB_610	K11833	MIN_ON_610		MIN_PB_610	K10895	MTT_ON_610	K07298	MTT_PB_610	K06508
FHP_ON_611		FHP_ON_611		FIN_ON_611		FIN_PB_611	K05691	FOV_ON_611		FOV_PB_660		MHP_ON_611		MHP_PB_611		MIN_ON_611		MIN_PB_611	K06671	MTT_ON_611		MTT_PB_611
FHP_ON_612	K12948	FHP_ON_612	K12948	FIN_ON_612		FIN_PB_612		FOV_ON_612		FOV_PB_661		MHP_ON_612		MHP_PB_612		MIN_ON_612		MIN_PB_612		MTT_ON_612		MTT_PB_612
FHP_ON_613		FHP_ON_613		FIN_ON_613		FIN_PB_613	K14692	FOV_ON_613		FOV_PB_662		MHP_ON_613		MHP_PB_613	K24744	MIN_ON_613		MIN_PB_613	K24143	MTT_ON_613		MTT_PB_613	K09355
FHP_ON_614		FHP_ON_614		FIN_ON_614		FIN_PB_614		FOV_ON_614		FOV_PB_663	K08737	MHP_ON_614		MHP_PB_614	K11168	MIN_ON_614		MIN_PB_614	K14616	MTT_ON_614	K10694	MTT_PB_614	K04345
FHP_ON_615		FHP_ON_615		FIN_ON_615		FIN_PB_615	K12487	FOV_ON_615		FOV_PB_664	K06669	MHP_ON_615		MHP_PB_615	K01373	MIN_ON_615		MIN_PB_615	K18264	MTT_ON_615	K19681	MTT_PB_615	K04536
FHP_ON_616		FHP_ON_616		FIN_ON_616		FIN_PB_616	K12614	FOV_ON_616		FOV_PB_665		MHP_ON_616		MHP_PB_616	K00253	MIN_ON_616		MIN_PB_616	K01952	MTT_ON_616	K06626	MTT_PB_616	K10608
FHP_ON_617		FHP_ON_617		FIN_ON_617		FIN_PB_617		FOV_ON_617		FOV_PB_666	K12603	MHP_ON_617		MHP_PB_617	K20223	MIN_ON_617		MIN_PB_617	K15113	MTT_ON_617		MTT_PB_617
FHP_ON_618	K13216	FHP_ON_618	K13216	FIN_ON_618		FIN_PB_618		FOV_ON_618		FOV_PB_667	K16794	MHP_ON_618		MHP_PB_618	K01013	MIN_ON_618		MIN_PB_618	K18464	MTT_ON_618	K11826	MTT_PB_618	K16794
FHP_ON_619	K17778	FHP_ON_619	K17778	FIN_ON_619		FIN_PB_619	K11643	FOV_ON_619		FOV_PB_668	K05760	MHP_ON_619		MHP_PB_619		MIN_ON_619		MIN_PB_619	K04630	MTT_ON_619	K22037	MTT_PB_619	K20227
FHP_ON_620	K14785	FHP_ON_620	K14785	FIN_ON_620		FIN_PB_620		FOV_ON_620		FOV_PB_669		MHP_ON_620		MHP_PB_620	K08743	MIN_ON_620		MIN_PB_620		MTT_ON_620	K22037	MTT_PB_620	K11854
FHP_ON_621	K00972	FHP_ON_621	K00972	FIN_ON_621		FIN_PB_621	K06491	FOV_ON_621		FOV_PB_670		MHP_ON_621		MHP_PB_621	K14443	MIN_ON_621		MIN_PB_621		MTT_ON_621		MTT_PB_621	K06265
FHP_ON_622	K11259	FHP_ON_622	K11259	FIN_ON_622		FIN_PB_622	K11807	FOV_ON_622		FOV_PB_671		MHP_ON_622		MHP_PB_622		MIN_ON_622		MIN_PB_622		MTT_ON_622		MTT_PB_622	K20224
FHP_ON_623	K12624	FHP_ON_623	K12624	FIN_ON_623		FIN_PB_623		FOV_ON_623		FOV_PB_672	K18449	MHP_ON_623		MHP_PB_623	K13525	MIN_ON_623	K12855	MIN_PB_623	K20638	MTT_ON_623	K22037	MTT_PB_623	K03178
FHP_ON_624	K08810	FHP_ON_624	K08810	FIN_ON_624		FIN_PB_624		FOV_ON_624		FOV_PB_673		MHP_ON_624		MHP_PB_624	K10352	MIN_ON_624	K01047	MIN_PB_624	K04392	MTT_ON_624		MTT_PB_624	K07532
FHP_ON_625	K08810	FHP_ON_625	K08810	FIN_ON_625		FIN_PB_625		FOV_ON_625		FOV_PB_674		MHP_ON_625		MHP_PB_625		MIN_ON_625		MIN_PB_625		MTT_ON_625	K14303	MTT_PB_625	K04510
FHP_ON_626	K08810	FHP_ON_626	K08810	FIN_ON_626		FIN_PB_626		FOV_ON_626		FOV_PB_675	K13203	MHP_ON_626	K06497	MHP_PB_626		MIN_ON_626		MIN_PB_626		MTT_ON_626		MTT_PB_626	K18211
FHP_ON_627	K04459	FHP_ON_627	K04459	FIN_ON_627		FIN_PB_627	K12599	FOV_ON_627		FOV_PB_676		MHP_ON_627		MHP_PB_627	K17257	MIN_ON_627		MIN_PB_627	K24175	MTT_ON_627		MTT_PB_627	K03910
FHP_ON_628		FHP_ON_628		FIN_ON_628		FIN_PB_628	K14410	FOV_ON_628		FOV_PB_677	K23600	MHP_ON_628	K08958	MHP_PB_628	K17356	MIN_ON_628	K12948	MIN_PB_628	K01349	MTT_ON_628		MTT_PB_628	K20242
FHP_ON_629	K17936	FHP_ON_629	K17936	FIN_ON_629		FIN_PB_629	K05725	FOV_ON_629		FOV_PB_678	K24437	MHP_ON_629		MHP_PB_629	K19409	MIN_ON_629		MIN_PB_629		MTT_ON_629		MTT_PB_629	K18462
FHP_ON_630	K24727	FHP_ON_630	K24727	FIN_ON_630		FIN_PB_630		FOV_ON_630		FOV_PB_679	K20129	MHP_ON_630	K10661	MHP_PB_630		MIN_ON_630		MIN_PB_630	K03909	MTT_ON_630		MTT_PB_630	K17494
FHP_ON_631	K04505	FHP_ON_631	K04505	FIN_ON_631		FIN_PB_631	K16061	FOV_ON_631		FOV_PB_680	K13139	MHP_ON_631		MHP_PB_631		MIN_ON_631		MIN_PB_631	K21767	MTT_ON_631	K22817	MTT_PB_631	K16806
FHP_ON_632	K03841	FHP_ON_632	K03841	FIN_ON_632		FIN_PB_632	K19863	FOV_ON_632		FOV_PB_681	K01869	MHP_ON_632	K14410	MHP_PB_632	K07870	MIN_ON_632	K17778	MIN_PB_632	K15423	MTT_ON_632	K05757	MTT_PB_632	K21841
FHP_ON_633	K03841	FHP_ON_633	K03841	FIN_ON_633		FIN_PB_633		FOV_ON_633		FOV_PB_682	K23600	MHP_ON_633	K09660	MHP_PB_633		MIN_ON_633	K14785	MIN_PB_633	K14427	MTT_ON_633	K17292	MTT_PB_633
FHP_ON_634		FHP_ON_634		FIN_ON_634		FIN_PB_634	K04630	FOV_ON_634		FOV_PB_683	K15047	MHP_ON_634	K17419	MHP_PB_634		MIN_ON_634	K00972	MIN_PB_634	K10203	MTT_ON_634		MTT_PB_634	K04646
FHP_ON_635		FHP_ON_635		FIN_ON_635		FIN_PB_635	K20217	FOV_ON_635		FOV_PB_684	K12619	MHP_ON_635	K21991	MHP_PB_635		MIN_ON_635	K12624	MIN_PB_635		MTT_ON_635		MTT_PB_635	K21772
FHP_ON_636		FHP_ON_636		FIN_ON_636		FIN_PB_636	K12474	FOV_ON_636		FOV_PB_685		MHP_ON_636	K15030	MHP_PB_636	K21347	MIN_ON_636	K08810	MIN_PB_636		MTT_ON_636	K17292	MTT_PB_636
FHP_ON_637		FHP_ON_637		FIN_ON_637		FIN_PB_637	K23794	FOV_ON_637		FOV_PB_686	K19192	MHP_ON_637	K18175	MHP_PB_637	K00314	MIN_ON_637		MIN_PB_637		MTT_ON_637	K17292	MTT_PB_637	K12571
FHP_ON_638	K02955	FHP_ON_638	K02955	FIN_ON_638		FIN_PB_638	K12830	FOV_ON_638		FOV_PB_687	K00908	MHP_ON_638	K04079	MHP_PB_638		MIN_ON_638		MIN_PB_638	K24526	MTT_ON_638		MTT_PB_638	K08826
FHP_ON_639		FHP_ON_639		FIN_ON_639		FIN_PB_639	K09525	FOV_ON_639		FOV_PB_688	K16589	MHP_ON_639	K00797	MHP_PB_639	K01137	MIN_ON_639	K04459	MIN_PB_639	K00826	MTT_ON_639		MTT_PB_639	K11643
FHP_ON_640		FHP_ON_640		FIN_ON_640		FIN_PB_640		FOV_ON_640		FOV_PB_689	K13139	MHP_ON_640		MHP_PB_640		MIN_ON_640		MIN_PB_640	K15424	MTT_ON_640		MTT_PB_640	K10361
FHP_ON_641	K09479	FHP_ON_641	K09479	FIN_ON_641		FIN_PB_641	K00884	FOV_ON_641		FOV_PB_690	K14312	MHP_ON_641	K11673	MHP_PB_641	K13199	MIN_ON_641		MIN_PB_641		MTT_ON_641		MTT_PB_641	K08077
FHP_ON_642	K10532	FHP_ON_642	K10532	FIN_ON_642		FIN_PB_642	K08860	FOV_ON_642	K17583	FOV_PB_691	K17339	MHP_ON_642		MHP_PB_642		MIN_ON_642		MIN_PB_642	K05699	MTT_ON_642		MTT_PB_642	K24501
FHP_ON_643		FHP_ON_643		FIN_ON_643		FIN_PB_643	K10692	FOV_ON_643		FOV_PB_692		MHP_ON_643	K02606	MHP_PB_643	K24510	MIN_ON_643	K17936	MIN_PB_643	K00012	MTT_ON_643		MTT_PB_643	K06265
FHP_ON_644		FHP_ON_644		FIN_ON_644		FIN_PB_644	K16061	FOV_ON_644		FOV_PB_693		MHP_ON_644	K02997	MHP_PB_644		MIN_ON_644	K24727	MIN_PB_644	K05699	MTT_ON_644		MTT_PB_644	K07877
FHP_ON_645	K08592	FHP_ON_645	K08592	FIN_ON_645		FIN_PB_645	K00710	FOV_ON_645		FOV_PB_694	K20826	MHP_ON_645	K02997	MHP_PB_645	K02133	MIN_ON_645	K04505	MIN_PB_645		MTT_ON_645		MTT_PB_645	K20406
FHP_ON_646	K01540	FHP_ON_646	K01540	FIN_ON_646		FIN_PB_646		FOV_ON_646		FOV_PB_695	K17284	MHP_ON_646		MHP_PB_646	K01301	MIN_ON_646	K03841	MIN_PB_646	K17550	MTT_ON_646	K17405	MTT_PB_646
FHP_ON_647		FHP_ON_647		FIN_ON_647		FIN_PB_647	K04417	FOV_ON_647		FOV_PB_697	K17087	MHP_ON_647		MHP_PB_647		MIN_ON_647		MIN_PB_647		MTT_ON_647	K12343	MTT_PB_647	K11643
FHP_ON_648	K12880	FHP_ON_648	K12880	FIN_ON_648		FIN_PB_648	K14427	FOV_ON_648		FOV_PB_698	K24634	MHP_ON_648	K04996	MHP_PB_648	K18740	MIN_ON_648		MIN_PB_648		MTT_ON_648	K11462	MTT_PB_648	K10610
FHP_ON_649	K04496	FHP_ON_649	K04496	FIN_ON_649		FIN_PB_649	K24242	FOV_ON_649		FOV_PB_699	K01191	MHP_ON_649	K01013	MHP_PB_649	K10696	MIN_ON_649		MIN_PB_649	K06272	MTT_ON_649	K02138	MTT_PB_649	K20121
FHP_ON_650	K04496	FHP_ON_650	K04496	FIN_ON_650		FIN_PB_650	K12874	FOV_ON_650		FOV_PB_700		MHP_ON_650		MHP_PB_650		MIN_ON_650	K02955	MIN_PB_650	K03033	MTT_ON_650		MTT_PB_650	K06265
FHP_ON_651	K04496	FHP_ON_651	K04496	FIN_ON_651		FIN_PB_651		FOV_ON_651		FOV_PB_701		MHP_ON_651	K08507	MHP_PB_651	K13141	MIN_ON_651		MIN_PB_651		MTT_ON_651	K10898	MTT_PB_651	K18405
FHP_ON_652	K04496	FHP_ON_652	K04496	FIN_ON_652		FIN_PB_652	K20227	FOV_ON_652		FOV_PB_702	K02649	MHP_ON_652		MHP_PB_652	K10649	MIN_ON_652	K20230	MIN_PB_652	K05039	MTT_ON_652		MTT_PB_652	K08826
FHP_ON_653	K20471	FHP_ON_653	K20471	FIN_ON_653		FIN_PB_653	K15172	FOV_ON_653		FOV_PB_703		MHP_ON_653	K02542	MHP_PB_653	K05030	MIN_ON_653	K09479	MIN_PB_653		MTT_ON_653		MTT_PB_653
FHP_ON_654		FHP_ON_654		FIN_ON_654		FIN_PB_654	K04630	FOV_ON_654		FOV_PB_704	K00106	MHP_ON_654		MHP_PB_654		MIN_ON_654		MIN_PB_654		MTT_ON_654	K11655	MTT_PB_654	K00729
FHP_ON_655	K01847	FHP_ON_655	K01847	FIN_ON_655		FIN_PB_655	K13194	FOV_ON_655		FOV_PB_705		MHP_ON_655		MHP_PB_655		MIN_ON_655		MIN_PB_655	K16342	MTT_ON_655	K11655	MTT_PB_655	K22376
FHP_ON_656	K24141	FHP_ON_656	K24141	FIN_ON_656		FIN_PB_656	K15332	FOV_ON_656		FOV_PB_706		MHP_ON_656		MHP_PB_656		MIN_ON_656		MIN_PB_656		MTT_ON_656	K11655	MTT_PB_656
FHP_ON_657		FHP_ON_657		FIN_ON_657		FIN_PB_657	K12886	FOV_ON_657		FOV_PB_707		MHP_ON_657	K00006	MHP_PB_657	K17302	MIN_ON_657	K08592	MIN_PB_657		MTT_ON_657	K14862	MTT_PB_657	K20224
FHP_ON_658	K23847	FHP_ON_658	K23847	FIN_ON_658		FIN_PB_658		FOV_ON_658		FOV_PB_708		MHP_ON_658	K00006	MHP_PB_658	K01886	MIN_ON_658	K08592	MIN_PB_658	K07611	MTT_ON_658	K23605	MTT_PB_658	K10361
FHP_ON_659	K00326	FHP_ON_659	K00326	FIN_ON_659		FIN_PB_659		FOV_ON_659		FOV_PB_709	K07831	MHP_ON_659	K19572	MHP_PB_659	K10599	MIN_ON_659	K01540	MIN_PB_659		MTT_ON_659		MTT_PB_659
FHP_ON_660	K20316	FHP_ON_660	K20316	FIN_ON_660		FIN_PB_660		FOV_ON_660		FOV_PB_710	K10395	MHP_ON_660	K14544	MHP_PB_660		MIN_ON_660	K12880	MIN_PB_660		MTT_ON_660	K02728	MTT_PB_660	K06670
FHP_ON_661		FHP_ON_661		FIN_ON_661		FIN_PB_661	K20224	FOV_ON_661		FOV_PB_711	K06674	MHP_ON_661	K01196	MHP_PB_661	K03125	MIN_ON_661	K04496	MIN_PB_661	K17346	MTT_ON_661		MTT_PB_661	K03019
FHP_ON_662	K15275	FHP_ON_662	K15275	FIN_ON_662		FIN_PB_662	K10908	FOV_ON_662		FOV_PB_712	K19613	MHP_ON_662	K04671	MHP_PB_662	K12825	MIN_ON_662	K04496	MIN_PB_662	K11373	MTT_ON_662		MTT_PB_662	K20307
FHP_ON_663	K04078	FHP_ON_663	K04078	FIN_ON_663		FIN_PB_663	K16061	FOV_ON_663		FOV_PB_713	K24195	MHP_ON_663		MHP_PB_663	K18584	MIN_ON_663	K20471	MIN_PB_663	K05700	MTT_ON_663		MTT_PB_663	K05857
FHP_ON_664	K04077	FHP_ON_664	K04077	FIN_ON_664		FIN_PB_664	K03254	FOV_ON_664		FOV_PB_714	K19036	MHP_ON_664	K15074	MHP_PB_664	K07304	MIN_ON_664	K01847	MIN_PB_664	K04634	MTT_ON_664	K19948	MTT_PB_664	K11718
FHP_ON_665	K14709	FHP_ON_665	K14709	FIN_ON_665		FIN_PB_665		FOV_ON_665		FOV_PB_715	K11428	MHP_ON_665	K00953	MHP_PB_665		MIN_ON_665	K24141	MIN_PB_665	K20409	MTT_ON_665	K06961	MTT_PB_665
FHP_ON_666		FHP_ON_666		FIN_ON_666		FIN_PB_666	K04536	FOV_ON_666		FOV_PB_716		MHP_ON_666		MHP_PB_666		MIN_ON_666	K23847	MIN_PB_666		MTT_ON_666	K20967	MTT_PB_666
FHP_ON_667	K09210	FHP_ON_667	K09210	FIN_ON_667		FIN_PB_667	K09257	FOV_ON_667		FOV_PB_717	K13191	MHP_ON_667	K20398	MHP_PB_667	K17301	MIN_ON_667	K00326	MIN_PB_667		MTT_ON_667	K23912	MTT_PB_667
FHP_ON_668		FHP_ON_668		FIN_ON_668		FIN_PB_668	K05853	FOV_ON_668		FOV_PB_718		MHP_ON_668	K17345	MHP_PB_668	K15719	MIN_ON_668	K20316	MIN_PB_668	K15423	MTT_ON_668	K01772	MTT_PB_668	K08826
FHP_ON_669	K17435	FHP_ON_669	K17435	FIN_ON_669		FIN_PB_669	K11515	FOV_ON_669		FOV_PB_719	K09512	MHP_ON_669	K06910	MHP_PB_669	K10356	MIN_ON_669	K20316	MIN_PB_669		MTT_ON_669		MTT_PB_669
FHP_ON_670	K17263	FHP_ON_670	K17263	FIN_ON_670		FIN_PB_670	K12600	FOV_ON_670		FOV_PB_720	K04634	MHP_ON_670		MHP_PB_670	K11972	MIN_ON_670		MIN_PB_670		MTT_ON_670	K11492	MTT_PB_670
FHP_ON_671		FHP_ON_671		FIN_ON_671		FIN_PB_671	K20224	FOV_ON_671		FOV_PB_721	K08871	MHP_ON_671		MHP_PB_671	K11826	MIN_ON_671		MIN_PB_671		MTT_ON_671		MTT_PB_671	K11643
FHP_ON_672		FHP_ON_672		FIN_ON_672		FIN_PB_672		FOV_ON_672		FOV_PB_722	K04683	MHP_ON_672		MHP_PB_672	K00573	MIN_ON_672	K04078	MIN_PB_672	K11293	MTT_ON_672	K17700	MTT_PB_672	K11515
FHP_ON_673	K18674	FHP_ON_673	K18674	FIN_ON_673		FIN_PB_673		FOV_ON_673		FOV_PB_723	K03262	MHP_ON_673		MHP_PB_673	K07839	MIN_ON_673	K04077	MIN_PB_673		MTT_ON_673	K18416	MTT_PB_673	K09580
FHP_ON_674	K23293	FHP_ON_674	K23293	FIN_ON_674		FIN_PB_674	K23847	FOV_ON_674		FOV_PB_724		MHP_ON_674	K01275	MHP_PB_674	K00643	MIN_ON_674		MIN_PB_674	K07151	MTT_ON_674	K18416	MTT_PB_674	K12599
FHP_ON_675	K01543	FHP_ON_675	K01543	FIN_ON_675		FIN_PB_675		FOV_ON_675		FOV_PB_725		MHP_ON_675	K01275	MHP_PB_675		MIN_ON_675		MIN_PB_675	K20315	MTT_ON_675	K24678	MTT_PB_675	K11647
FHP_ON_676	K01792	FHP_ON_676	K01792	FIN_ON_676		FIN_PB_676	K05700	FOV_ON_676		FOV_PB_726		MHP_ON_676		MHP_PB_676		MIN_ON_676	K07050	MIN_PB_676	K16449	MTT_ON_676	K11848	MTT_PB_676	K21841
FHP_ON_677	K23951	FHP_ON_677	K23951	FIN_ON_677	K14443	FIN_PB_677		FOV_ON_677		FOV_PB_727	K15047	MHP_ON_677		MHP_PB_677		MIN_ON_677	K17435	MIN_PB_677	K23194	MTT_ON_677	K13578	MTT_PB_677	K03900
FHP_ON_678	K03178	FHP_ON_678	K03178	FIN_ON_678	K14443	FIN_PB_678		FOV_ON_678		FOV_PB_728		MHP_ON_678	K01275	MHP_PB_678		MIN_ON_678		MIN_PB_678	K13126	MTT_ON_678	K10523	MTT_PB_678
FHP_ON_679	K14400	FHP_ON_679	K14400	FIN_ON_679		FIN_PB_679	K13143	FOV_ON_679		FOV_PB_729	K12617	MHP_ON_679	K09489	MHP_PB_679	K11825	MIN_ON_679		MIN_PB_679		MTT_ON_679	K10523	MTT_PB_679
FHP_ON_680		FHP_ON_680		FIN_ON_680		FIN_PB_680		FOV_ON_680		FOV_PB_730	K10876	MHP_ON_680	K13212	MHP_PB_680	K11141	MIN_ON_680		MIN_PB_680		MTT_ON_680		MTT_PB_680	K12830
FHP_ON_681		FHP_ON_681		FIN_ON_681		FIN_PB_681		FOV_ON_681		FOV_PB_731	K21797	MHP_ON_681	K05629	MHP_PB_681		MIN_ON_681	K17263	MIN_PB_681	K09207	MTT_ON_681		MTT_PB_681
FHP_ON_682		FHP_ON_682		FIN_ON_682		FIN_PB_682	K13184	FOV_ON_682		FOV_PB_732		MHP_ON_682	K16865	MHP_PB_682	K21988	MIN_ON_682		MIN_PB_682	K06091	MTT_ON_682	K17254	MTT_PB_682	K03254
FHP_ON_683		FHP_ON_683		FIN_ON_683		FIN_PB_683		FOV_ON_683		FOV_PB_733		MHP_ON_683	K12820	MHP_PB_683	K06058	MIN_ON_683		MIN_PB_683	K14303	MTT_ON_683		MTT_PB_683	K08863
FHP_ON_684		FHP_ON_684		FIN_ON_684		FIN_PB_684	K17964	FOV_ON_684		FOV_PB_734	K03262	MHP_ON_684	K03927	MHP_PB_684	K14454	MIN_ON_684	K18674	MIN_PB_684	K13298	MTT_ON_684		MTT_PB_684	K11841
FHP_ON_685		FHP_ON_685		FIN_ON_685		FIN_PB_685	K09113	FOV_ON_685		FOV_PB_735		MHP_ON_685		MHP_PB_685	K11214	MIN_ON_685		MIN_PB_685	K14035	MTT_ON_685		MTT_PB_685	K05546
FHP_ON_686		FHP_ON_686		FIN_ON_686		FIN_PB_686	K24420	FOV_ON_686		FOV_PB_736		MHP_ON_686	K14767	MHP_PB_686	K03258	MIN_ON_686	K01543	MIN_PB_686	K07611	MTT_ON_686	K00939	MTT_PB_686
FHP_ON_687		FHP_ON_687		FIN_ON_687	K14400	FIN_PB_687	K07611	FOV_ON_687		FOV_PB_737		MHP_ON_687		MHP_PB_687	K05768	MIN_ON_687	K01792	MIN_PB_687	K04630	MTT_ON_687	K17425	MTT_PB_687
FHP_ON_688	K19495	FHP_ON_688	K19495	FIN_ON_688		FIN_PB_688	K10895	FOV_ON_688		FOV_PB_738	K24049	MHP_ON_688		MHP_PB_688	K00323	MIN_ON_688	K23951	MIN_PB_688		MTT_ON_688	K09404	MTT_PB_688
FHP_ON_689	K19719	FHP_ON_689	K19719	FIN_ON_689		FIN_PB_689		FOV_ON_689		FOV_PB_739		MHP_ON_689	K09506	MHP_PB_689	K06927	MIN_ON_689	K03178	MIN_PB_689	K16449	MTT_ON_689	K09404	MTT_PB_689	K09525
FHP_ON_690		FHP_ON_690		FIN_ON_690		FIN_PB_690	K13143	FOV_ON_690		FOV_PB_740		MHP_ON_690	K06114	MHP_PB_690		MIN_ON_690		MIN_PB_690		MTT_ON_690	K09404	MTT_PB_690	K12614
FHP_ON_691	K23552	FHP_ON_691	K23552	FIN_ON_691		FIN_PB_691		FOV_ON_691		FOV_PB_741		MHP_ON_691		MHP_PB_691		MIN_ON_691	K14400	MIN_PB_691	K24143	MTT_ON_691	K09404	MTT_PB_691	K15332
FHP_ON_692		FHP_ON_692		FIN_ON_692		FIN_PB_692	K08814	FOV_ON_692		FOV_PB_742		MHP_ON_692	K19572	MHP_PB_692		MIN_ON_692		MIN_PB_692	K18179	MTT_ON_692	K09404	MTT_PB_692	K11643
FHP_ON_693		FHP_ON_693		FIN_ON_693		FIN_PB_693	K06678	FOV_ON_693		FOV_PB_743		MHP_ON_693	K02580	MHP_PB_693		MIN_ON_693		MIN_PB_693		MTT_ON_693	K09404	MTT_PB_693	K05725
FHP_ON_694		FHP_ON_694		FIN_ON_694		FIN_PB_694		FOV_ON_694		FOV_PB_744	K16315	MHP_ON_694	K02580	MHP_PB_694		MIN_ON_694		MIN_PB_694	K15176	MTT_ON_694	K09404	MTT_PB_694	K04706
FHP_ON_695	K10582	FHP_ON_695	K10582	FIN_ON_695		FIN_PB_695	K23404	FOV_ON_695		FOV_PB_745		MHP_ON_695	K14284	MHP_PB_695	K10365	MIN_ON_695		MIN_PB_695	K20315	MTT_ON_695		MTT_PB_695	K12474
FHP_ON_696		FHP_ON_696		FIN_ON_696		FIN_PB_696		FOV_ON_696		FOV_PB_746	K12614	MHP_ON_696	K13353	MHP_PB_696		MIN_ON_696		MIN_PB_696	K15595	MTT_ON_696	K11876	MTT_PB_696	K16060
FHP_ON_697		FHP_ON_697		FIN_ON_697		FIN_PB_697	K20121	FOV_ON_697		FOV_PB_747	K11421	MHP_ON_697		MHP_PB_697	K04735	MIN_ON_697		MIN_PB_697	K23600	MTT_ON_697	K04677	MTT_PB_697	K14692
FHP_ON_698	K24630	FHP_ON_698	K24630	FIN_ON_698		FIN_PB_698	K14327	FOV_ON_698		FOV_PB_748		MHP_ON_698		MHP_PB_698	K01192	MIN_ON_698	K19719	MIN_PB_698	K12815	MTT_ON_698	K01868	MTT_PB_698	K05699
FHP_ON_699		FHP_ON_699		FIN_ON_699		FIN_PB_699	K00850	FOV_ON_699		FOV_PB_749		MHP_ON_699		MHP_PB_699		MIN_ON_699	K19719	MIN_PB_699	K06272	MTT_ON_699	K05291	MTT_PB_699
FHP_ON_700		FHP_ON_700		FIN_ON_700		FIN_PB_700	K05546	FOV_ON_700		FOV_PB_750		MHP_ON_700	K20053	MHP_PB_700	K04958	MIN_ON_700	K19719	MIN_PB_700	K06091	MTT_ON_700		MTT_PB_700	K06678
FHP_ON_701		FHP_ON_701		FIN_ON_701		FIN_PB_701	K18464	FOV_ON_701		FOV_PB_751	K11972	MHP_ON_701		MHP_PB_701	K16336	MIN_ON_701	K19719	MIN_PB_701	K00972	MTT_ON_701	K13219	MTT_PB_701	K03259
FHP_ON_702	K20858	FHP_ON_702	K20858	FIN_ON_702		FIN_PB_702	K00720	FOV_ON_702		FOV_PB_752	K18400	MHP_ON_702		MHP_PB_702	K00281	MIN_ON_702		MIN_PB_702	K14005	MTT_ON_702	K13219	MTT_PB_702	K19863
FHP_ON_703	K00819	FHP_ON_703	K00819	FIN_ON_703		FIN_PB_703	K17936	FOV_ON_703		FOV_PB_753	K11429	MHP_ON_703	K10576	MHP_PB_703	K15179	MIN_ON_703	K17925	MIN_PB_703	K17286	MTT_ON_703		MTT_PB_703
FHP_ON_704	K11839	FHP_ON_704	K11839	FIN_ON_704		FIN_PB_704	K10276	FOV_ON_704		FOV_PB_754		MHP_ON_704	K01187	MHP_PB_704	K09512	MIN_ON_704		MIN_PB_704	K16343	MTT_ON_704		MTT_PB_704	K12886
FHP_ON_705	K11839	FHP_ON_705	K11839	FIN_ON_705		FIN_PB_705	K09585	FOV_ON_705		FOV_PB_755		MHP_ON_705	K09516	MHP_PB_705	K05700	MIN_ON_705		MIN_PB_705		MTT_ON_705		MTT_PB_705	K01128
FHP_ON_706	K01379	FHP_ON_706	K01379	FIN_ON_706		FIN_PB_706		FOV_ON_706		FOV_PB_756	K13191	MHP_ON_706	K12482	MHP_PB_706		MIN_ON_706	K10582	MIN_PB_706		MTT_ON_706	K17619	MTT_PB_706	K08860
FHP_ON_707		FHP_ON_707		FIN_ON_707		FIN_PB_707	K06671	FOV_ON_707		FOV_PB_757		MHP_ON_707	K00261	MHP_PB_707		MIN_ON_707		MIN_PB_707		MTT_ON_707	K15507	MTT_PB_707	K05700
FHP_ON_708		FHP_ON_708		FIN_ON_708		FIN_PB_708	K23847	FOV_ON_708		FOV_PB_758	K20071	MHP_ON_708	K07937	MHP_PB_708		MIN_ON_708	K24630	MIN_PB_708		MTT_ON_708		MTT_PB_708	K06754
FHP_ON_709		FHP_ON_709		FIN_ON_709		FIN_PB_709	K14696	FOV_ON_709		FOV_PB_759	K14288	MHP_ON_709		MHP_PB_709	K14708	MIN_ON_709	K09313	MIN_PB_709		MTT_ON_709	K23438	MTT_PB_709	K24205
FHP_ON_710		FHP_ON_710		FIN_ON_710		FIN_PB_710	K14326	FOV_ON_710		FOV_PB_760		MHP_ON_710	K06172	MHP_PB_710		MIN_ON_710	K09313	MIN_PB_710		MTT_ON_710		MTT_PB_710	K04630
FHP_ON_711		FHP_ON_711		FIN_ON_711		FIN_PB_711	K16061	FOV_ON_711		FOV_PB_761		MHP_ON_711		MHP_PB_711	K05291	MIN_ON_711		MIN_PB_711	K20724	MTT_ON_711		MTT_PB_711
FHP_ON_712		FHP_ON_712		FIN_ON_712		FIN_PB_712		FOV_ON_712		FOV_PB_762		MHP_ON_712		MHP_PB_712		MIN_ON_712		MIN_PB_712	K16449	MTT_ON_712	K11650	MTT_PB_712	K06226
FHP_ON_713	K15203	FHP_ON_713	K15203	FIN_ON_713		FIN_PB_713		FOV_ON_713		FOV_PB_763	K11836	MHP_ON_713	K00020	MHP_PB_713	K12382	MIN_ON_713	K20858	MIN_PB_713	K06508	MTT_ON_713	K11650	MTT_PB_713	K13956
FHP_ON_714	K13250	FHP_ON_714	K13250	FIN_ON_714		FIN_PB_714	K20409	FOV_ON_714		FOV_PB_764	K10303	MHP_ON_714		MHP_PB_714	K12047	MIN_ON_714		MIN_PB_714	K11833	MTT_ON_714	K11650	MTT_PB_714	K15115
FHP_ON_715	K07277	FHP_ON_715	K07277	FIN_ON_715		FIN_PB_715	K03909	FOV_ON_715		FOV_PB_765	K15115	MHP_ON_715		MHP_PB_715		MIN_ON_715	K00819	MIN_PB_715	K11140	MTT_ON_715	K15161	MTT_PB_715
FHP_ON_716		FHP_ON_716		FIN_ON_716		FIN_PB_716		FOV_ON_716		FOV_PB_766	K02154	MHP_ON_716	K10358	MHP_PB_716	K10949	MIN_ON_716		MIN_PB_716	K05691	MTT_ON_716	K01940	MTT_PB_716	K11971
FHP_ON_717	K11654	FHP_ON_717	K11654	FIN_ON_717		FIN_PB_717		FOV_ON_717		FOV_PB_767	K10352	MHP_ON_717		MHP_PB_717	K11161	MIN_ON_717		MIN_PB_717	K00972	MTT_ON_717	K07374	MTT_PB_717
FHP_ON_718		FHP_ON_718		FIN_ON_718		FIN_PB_718	K08399	FOV_ON_718		FOV_PB_768	K07526	MHP_ON_718		MHP_PB_718	K17635	MIN_ON_718	K01379	MIN_PB_718	K11217	MTT_ON_718		MTT_PB_718	K05853
FHP_ON_719	K18411	FHP_ON_719	K18411	FIN_ON_719		FIN_PB_719		FOV_ON_719		FOV_PB_769	K17554	MHP_ON_719	K01557	MHP_PB_719	K21797	MIN_ON_719		MIN_PB_719	K15501	MTT_ON_719	K23663	MTT_PB_719	K12600
FHP_ON_720	K03948	FHP_ON_720	K03948	FIN_ON_720		FIN_PB_720	K18757	FOV_ON_720		FOV_PB_770		MHP_ON_720		MHP_PB_720	K12392	MIN_ON_720		MIN_PB_720	K22583	MTT_ON_720	K18081	MTT_PB_720	K17618
FHP_ON_721	K20180	FHP_ON_721	K20180	FIN_ON_721		FIN_PB_721	K21773	FOV_ON_721		FOV_PB_771	K21245	MHP_ON_721		MHP_PB_721	K04348	MIN_ON_721		MIN_PB_721	K16449	MTT_ON_721		MTT_PB_721	K03254
FHP_ON_722		FHP_ON_722		FIN_ON_722		FIN_PB_722	K13298	FOV_ON_722		FOV_PB_772		MHP_ON_722	K23625	MHP_PB_722		MIN_ON_722	K15203	MIN_PB_722	K05699	MTT_ON_722		MTT_PB_722	K16060
FHP_ON_723		FHP_ON_723		FIN_ON_723		FIN_PB_723	K15113	FOV_ON_723		FOV_PB_773		MHP_ON_723		MHP_PB_723	K14708	MIN_ON_723	K13250	MIN_PB_723	K06091	MTT_ON_723		MTT_PB_723	K24205
FHP_ON_724	K07561	FHP_ON_724	K07561	FIN_ON_724		FIN_PB_724		FOV_ON_724		FOV_PB_774		MHP_ON_724	K02942	MHP_PB_724		MIN_ON_724	K07277	MIN_PB_724	K10876	MTT_ON_724	K14801	MTT_PB_724	K07611
FHP_ON_725	K23565	FHP_ON_725	K23565	FIN_ON_725		FIN_PB_725	K08840	FOV_ON_725		FOV_PB_775		MHP_ON_725	K00344	MHP_PB_725		MIN_ON_725	K08331	MIN_PB_725	K01539	MTT_ON_725	K03626	MTT_PB_725
FHP_ON_726		FHP_ON_726		FIN_ON_726		FIN_PB_726	K09585	FOV_ON_726		FOV_PB_776		MHP_ON_726	K03231	MHP_PB_726	K00314	MIN_ON_726	K11654	MIN_PB_726	K19862	MTT_ON_726		MTT_PB_726	K11373
FHP_ON_727	K06636	FHP_ON_727	K06636	FIN_ON_727		FIN_PB_727		FOV_ON_727		FOV_PB_777	K01872	MHP_ON_727		MHP_PB_727		MIN_ON_727	K01509	MIN_PB_727		MTT_ON_727	K20703	MTT_PB_727	K07930
FHP_ON_728	K11204	FHP_ON_728	K11204	FIN_ON_728		FIN_PB_728		FOV_ON_728		FOV_PB_778	K07206	MHP_ON_728	K11592	MHP_PB_728	K01137	MIN_ON_728		MIN_PB_728	K02175	MTT_ON_728		MTT_PB_728	K04417
FHP_ON_729		FHP_ON_729		FIN_ON_729		FIN_PB_729	K08582	FOV_ON_729		FOV_PB_779	K08832	MHP_ON_729		MHP_PB_729	K06275	MIN_ON_729		MIN_PB_729		MTT_ON_729	K14317	MTT_PB_729	K08869
FHP_ON_730	K15127	FHP_ON_730	K15127	FIN_ON_730		FIN_PB_730		FOV_ON_730		FOV_PB_780	K22415	MHP_ON_730		MHP_PB_730	K10707	MIN_ON_730	K18411	MIN_PB_730	K11969	MTT_ON_730		MTT_PB_730
FHP_ON_731		FHP_ON_731		FIN_ON_731		FIN_PB_731	K04382	FOV_ON_731		FOV_PB_781	K10895	MHP_ON_731		MHP_PB_731		MIN_ON_731	K03948	MIN_PB_731	K20179	MTT_ON_731	K01128	MTT_PB_731	K03260
FHP_ON_732		FHP_ON_732		FIN_ON_732		FIN_PB_732	K01952	FOV_ON_732		FOV_PB_782		MHP_ON_732	K20404	MHP_PB_732		MIN_ON_732	K20180	MIN_PB_732	K17277	MTT_ON_732	K01507	MTT_PB_732	K16060
FHP_ON_733		FHP_ON_733		FIN_ON_733		FIN_PB_733	K06483	FOV_ON_733		FOV_PB_783		MHP_ON_733	K01563	MHP_PB_733		MIN_ON_733		MIN_PB_733	K01889	MTT_ON_733	K01930	MTT_PB_733	K02174
FHP_ON_734		FHP_ON_734		FIN_ON_734		FIN_PB_734	K21773	FOV_ON_734		FOV_PB_784	K24437	MHP_ON_734	K00555	MHP_PB_734		MIN_ON_734	K23565	MIN_PB_734	K14794	MTT_ON_734	K12272	MTT_PB_734	K17926
FHP_ON_735	K15717	FHP_ON_735	K15717	FIN_ON_735		FIN_PB_735		FOV_ON_735		FOV_PB_785	K18050	MHP_ON_735	K16732	MHP_PB_735		MIN_ON_735		MIN_PB_735	K06115	MTT_ON_735	K04699	MTT_PB_735	K03018
FHP_ON_736	K02149	FHP_ON_736	K02149	FIN_ON_736		FIN_PB_736	K14409	FOV_ON_736		FOV_PB_786		MHP_ON_736	K08740	MHP_PB_736	K16742	MIN_ON_736	K06636	MIN_PB_736	K14950	MTT_ON_736	K18587	MTT_PB_736
FHP_ON_737		FHP_ON_737		FIN_ON_737		FIN_PB_737	K04727	FOV_ON_737		FOV_PB_787		MHP_ON_737	K00857	MHP_PB_737	K18123	MIN_ON_737	K11204	MIN_PB_737		MTT_ON_737		MTT_PB_737	K18625
FHP_ON_738		FHP_ON_738		FIN_ON_738		FIN_PB_738		FOV_ON_738		FOV_PB_788	K14213	MHP_ON_738	K15272	MHP_PB_738	K15104	MIN_ON_738	K19483	MIN_PB_738	K06106	MTT_ON_738	K06057	MTT_PB_738
FHP_ON_739	K22940	FHP_ON_739	K22940	FIN_ON_739		FIN_PB_739	K08883	FOV_ON_739		FOV_PB_789	K01870	MHP_ON_739		MHP_PB_739		MIN_ON_739		MIN_PB_739		MTT_ON_739		MTT_PB_739	K10895
FHP_ON_740	K06947	FHP_ON_740	K06947	FIN_ON_740		FIN_PB_740		FOV_ON_740		FOV_PB_790	K12396	MHP_ON_740	K14285	MHP_PB_740		MIN_ON_740		MIN_PB_740	K16794	MTT_ON_740	K06754	MTT_PB_740	K12874
FHP_ON_741	K04552	FHP_ON_741	K04552	FIN_ON_741		FIN_PB_741	K17277	FOV_ON_741		FOV_PB_791	K16589	MHP_ON_741		MHP_PB_741		MIN_ON_741	K15127	MIN_PB_741		MTT_ON_741		MTT_PB_741	K12474
FHP_ON_742	K14589	FHP_ON_742	K14589	FIN_ON_742		FIN_PB_742		FOV_ON_742		FOV_PB_792		MHP_ON_742	K02127	MHP_PB_742		MIN_ON_742		MIN_PB_742	K15169	MTT_ON_742	K05730	MTT_PB_742
FHP_ON_743		FHP_ON_743		FIN_ON_743		FIN_PB_743		FOV_ON_743		FOV_PB_793		MHP_ON_743		MHP_PB_743		MIN_ON_743		MIN_PB_743	K08498	MTT_ON_743	K22376	MTT_PB_743
FHP_ON_744		FHP_ON_744		FIN_ON_744		FIN_PB_744	K01349	FOV_ON_744		FOV_PB_794		MHP_ON_744		MHP_PB_744	K06058	MIN_ON_744	K15717	MIN_PB_744	K10398	MTT_ON_744	K22376	MTT_PB_744	K03833
FHP_ON_745	K04459	FHP_ON_745	K04459	FIN_ON_745		FIN_PB_745	K10203	FOV_ON_745		FOV_PB_795	K18809	MHP_ON_745		MHP_PB_745	K16575	MIN_ON_745	K02149	MIN_PB_745	K22282	MTT_ON_745	K00357	MTT_PB_745	K17936
FHP_ON_746	K17086	FHP_ON_746	K17086	FIN_ON_746		FIN_PB_746		FOV_ON_746		FOV_PB_796	K11136	MHP_ON_746	K08744	MHP_PB_746	K14715	MIN_ON_746		MIN_PB_746	K05704	MTT_ON_746	K00357	MTT_PB_746	K11515
FHP_ON_747		FHP_ON_747		FIN_ON_747		FIN_PB_747		FOV_ON_747		FOV_PB_797		MHP_ON_747	K02154	MHP_PB_747	K01021	MIN_ON_747	K22940	MIN_PB_747	K04348	MTT_ON_747	K14693	MTT_PB_747	K14950
FHP_ON_748	K06508	FHP_ON_748	K06508	FIN_ON_748		FIN_PB_748	K05699	FOV_ON_748		FOV_PB_798		MHP_ON_748	K12838	MHP_PB_748	K00820	MIN_ON_748	K04552	MIN_PB_748	K04534	MTT_ON_748		MTT_PB_748	K17964
FHP_ON_749	K15015	FHP_ON_749	K15015	FIN_ON_749		FIN_PB_749		FOV_ON_749		FOV_PB_799		MHP_ON_749	K14676	MHP_PB_749		MIN_ON_749	K14589	MIN_PB_749		MTT_ON_749	K20176	MTT_PB_749	K03128
FHP_ON_750		FHP_ON_750		FIN_ON_750		FIN_PB_750		FOV_ON_750		FOV_PB_800	K21412	MHP_ON_750	K01539	MHP_PB_750	K08701	MIN_ON_750		MIN_PB_750	K07526	MTT_ON_750		MTT_PB_750	K05728
FHP_ON_751	K15015	FHP_ON_751	K15015	FIN_ON_751		FIN_PB_751	K00720	FOV_ON_751		FOV_PB_801		MHP_ON_751	K01539	MHP_PB_751	K00472	MIN_ON_751		MIN_PB_751		MTT_ON_751	K01285	MTT_PB_751	K18086
FHP_ON_752		FHP_ON_752		FIN_ON_752		FIN_PB_752		FOV_ON_752		FOV_PB_802	K17284	MHP_ON_752		MHP_PB_752	K00820	MIN_ON_752	K04742	MIN_PB_752	K02183	MTT_ON_752		MTT_PB_752
FHP_ON_753	K09521	FHP_ON_753	K09521	FIN_ON_753		FIN_PB_753	K04593	FOV_ON_753		FOV_PB_803	K15425	MHP_ON_753		MHP_PB_753	K10357	MIN_ON_753	K04459	MIN_PB_753	K08737	MTT_ON_753		MTT_PB_753
FHP_ON_754	K08816	FHP_ON_754	K08816	FIN_ON_754		FIN_PB_754	K14616	FOV_ON_754		FOV_PB_804	K11492	MHP_ON_754		MHP_PB_754	K16055	MIN_ON_754		MIN_PB_754		MTT_ON_754		MTT_PB_754	K23847
FHP_ON_755	K21989	FHP_ON_755	K21989	FIN_ON_755		FIN_PB_755	K13868	FOV_ON_755		FOV_PB_805	K16795	MHP_ON_755	K14539	MHP_PB_755		MIN_ON_755	K04373	MIN_PB_755		MTT_ON_755	K06115	MTT_PB_755	K20227
FHP_ON_756		FHP_ON_756		FIN_ON_756		FIN_PB_756	K00826	FOV_ON_756		FOV_PB_806	K23884	MHP_ON_756	K02886	MHP_PB_756		MIN_ON_756	K16308	MIN_PB_756	K22610	MTT_ON_756		MTT_PB_756
FHP_ON_757	K23570	FHP_ON_757	K23570	FIN_ON_757		FIN_PB_757	K16449	FOV_ON_757		FOV_PB_807	K17284	MHP_ON_757		MHP_PB_757		MIN_ON_757	K16308	MIN_PB_757		MTT_ON_757		MTT_PB_757	K21877
FHP_ON_758		FHP_ON_758		FIN_ON_758		FIN_PB_758	K00012	FOV_ON_758		FOV_PB_808		MHP_ON_758		MHP_PB_758	K16336	MIN_ON_758	K17086	MIN_PB_758	K01539	MTT_ON_758	K13133	MTT_PB_758
FHP_ON_759	K02889	FHP_ON_759	K02889	FIN_ON_759		FIN_PB_759	K17550	FOV_ON_759		FOV_PB_809	K15167	MHP_ON_759		MHP_PB_759		MIN_ON_759		MIN_PB_759	K00289	MTT_ON_759	K08517	MTT_PB_759
FHP_ON_760	K11842	FHP_ON_760	K11842	FIN_ON_760		FIN_PB_760	K24526	FOV_ON_760		FOV_PB_810	K00088	MHP_ON_760		MHP_PB_760		MIN_ON_760		MIN_PB_760	K07611	MTT_ON_760	K01620	MTT_PB_760
FHP_ON_761	K11173	FHP_ON_761	K11173	FIN_ON_761		FIN_PB_761	K17498	FOV_ON_761		FOV_PB_811	K14544	MHP_ON_761		MHP_PB_761	K18123	MIN_ON_761	K06508	MIN_PB_761	K06669	MTT_ON_761		MTT_PB_761
FHP_ON_762		FHP_ON_762		FIN_ON_762		FIN_PB_762	K14191	FOV_ON_762		FOV_PB_812	K06620	MHP_ON_762		MHP_PB_762		MIN_ON_762		MIN_PB_762	K10203	MTT_ON_762	K17278	MTT_PB_762
FHP_ON_763		FHP_ON_763		FIN_ON_763		FIN_PB_763	K14303	FOV_ON_763		FOV_PB_813	K09593	MHP_ON_763		MHP_PB_763		MIN_ON_763	K09521	MIN_PB_763		MTT_ON_763		MTT_PB_763	K24143
FHP_ON_764		FHP_ON_764		FIN_ON_764		FIN_PB_764	K19901	FOV_ON_764		FOV_PB_814	K18655	MHP_ON_764		MHP_PB_764	K13302	MIN_ON_764	K09586	MIN_PB_764	K13203	MTT_ON_764	K05755	MTT_PB_764
FHP_ON_765		FHP_ON_765		FIN_ON_765		FIN_PB_765	K20179	FOV_ON_765		FOV_PB_815	K16315	MHP_ON_765		MHP_PB_765		MIN_ON_765		MIN_PB_765	K07611	MTT_ON_765	K05849	MTT_PB_765	K00720
FHP_ON_766		FHP_ON_766		FIN_ON_766		FIN_PB_766		FOV_ON_766		FOV_PB_816	K20799	MHP_ON_766		MHP_PB_766	K05769	MIN_ON_766		MIN_PB_766	K13203	MTT_ON_766	K14782	MTT_PB_766
FHP_ON_767		FHP_ON_767		FIN_ON_767		FIN_PB_767	K11293	FOV_ON_767		FOV_PB_818	K08863	MHP_ON_767		MHP_PB_767		MIN_ON_767	K08816	MIN_PB_767		MTT_ON_767	K18080	MTT_PB_767
FHP_ON_768		FHP_ON_768		FIN_ON_768		FIN_PB_768	K15423	FOV_ON_768		FOV_PB_819		MHP_ON_768		MHP_PB_768	K20028	MIN_ON_768	K21989	MIN_PB_768		MTT_ON_768		MTT_PB_768	K05700
FHP_ON_769		FHP_ON_769		FIN_ON_769		FIN_PB_769	K07151	FOV_ON_769		FOV_PB_820	K22531	MHP_ON_769		MHP_PB_769	K12852	MIN_ON_769	K21989	MIN_PB_769	K23600	MTT_ON_769		MTT_PB_769	K09585
FHP_ON_770		FHP_ON_770		FIN_ON_770		FIN_PB_770	K06091	FOV_ON_770		FOV_PB_821	K01969	MHP_ON_770		MHP_PB_770		MIN_ON_770		MIN_PB_770	K13139	MTT_ON_770	K15105	MTT_PB_770	K17525
FHP_ON_771		FHP_ON_771		FIN_ON_771		FIN_PB_771	K17346	FOV_ON_771		FOV_PB_822		MHP_ON_771		MHP_PB_771		MIN_ON_771		MIN_PB_771	K06267	MTT_ON_771	K15377	MTT_PB_771	K09257
FHP_ON_772		FHP_ON_772		FIN_ON_772		FIN_PB_772	K18420	FOV_ON_772		FOV_PB_823	K07525	MHP_ON_772		MHP_PB_772	K09479	MIN_ON_772	K23570	MIN_PB_772	K02857	MTT_ON_772	K15377	MTT_PB_772	K01309
FHP_ON_773		FHP_ON_773		FIN_ON_773		FIN_PB_773	K09294	FOV_ON_773		FOV_PB_824		MHP_ON_773		MHP_PB_773	K02216	MIN_ON_773	K02889	MIN_PB_773		MTT_ON_773		MTT_PB_773
FHP_ON_774		FHP_ON_774		FIN_ON_774		FIN_PB_774	K03509	FOV_ON_774		FOV_PB_825		MHP_ON_774		MHP_PB_774	K00803	MIN_ON_774		MIN_PB_774	K03909	MTT_ON_774	K15280	MTT_PB_774	K07611
FHP_ON_775		FHP_ON_775		FIN_ON_775		FIN_PB_775		FOV_ON_775		FOV_PB_826		MHP_ON_775		MHP_PB_775	K01681	MIN_ON_775		MIN_PB_775		MTT_ON_775	K03979	MTT_PB_775	K23404
FHP_ON_776		FHP_ON_776		FIN_ON_776		FIN_PB_776	K17608	FOV_ON_776		FOV_PB_827		MHP_ON_776		MHP_PB_776	K02154	MIN_ON_776		MIN_PB_776		MTT_ON_776		MTT_PB_776
FHP_ON_777		FHP_ON_777		FIN_ON_777		FIN_PB_777	K20315	FOV_ON_777		FOV_PB_828	K21797	MHP_ON_777		MHP_PB_777	K14944	MIN_ON_777		MIN_PB_777	K00871	MTT_ON_777	K13240	MTT_PB_777	K10365
FHP_ON_778	K04079	FHP_ON_778	K04079	FIN_ON_778		FIN_PB_778	K21767	FOV_ON_778		FOV_PB_829	K04348	MHP_ON_778		MHP_PB_778		MIN_ON_778		MIN_PB_778	K19192	MTT_ON_778	K13139	MTT_PB_778
FHP_ON_779		FHP_ON_779		FIN_ON_779		FIN_PB_779	K18441	FOV_ON_779		FOV_PB_830	K17491	MHP_ON_779		MHP_PB_779	K22863	MIN_ON_779		MIN_PB_779		MTT_ON_779	K13139	MTT_PB_779	K11971
FHP_ON_780		FHP_ON_780		FIN_ON_780		FIN_PB_780	K13126	FOV_ON_780		FOV_PB_831		MHP_ON_780		MHP_PB_780		MIN_ON_780		MIN_PB_780		MTT_ON_780	K13139	MTT_PB_780	K23282
FHP_ON_781		FHP_ON_781		FIN_ON_781		FIN_PB_781	K23677	FOV_ON_781		FOV_PB_832	K20792	MHP_ON_781		MHP_PB_781		MIN_ON_781		MIN_PB_781	K00908	MTT_ON_781		MTT_PB_781	K14327
FHP_ON_782		FHP_ON_782		FIN_ON_782		FIN_PB_782	K18734	FOV_ON_782		FOV_PB_833	K09201	MHP_ON_782		MHP_PB_782	K06093	MIN_ON_782		MIN_PB_782		MTT_ON_782		MTT_PB_782
FHP_ON_783		FHP_ON_783		FIN_ON_783		FIN_PB_783		FOV_ON_783		FOV_PB_834	K04739	MHP_ON_783		MHP_PB_783	K16865	MIN_ON_783		MIN_PB_783		MTT_ON_783		MTT_PB_783	K11498
FHP_ON_784		FHP_ON_784		FIN_ON_784		FIN_PB_784	K11373	FOV_ON_784		FOV_PB_835	K17608	MHP_ON_784		MHP_PB_784	K03028	MIN_ON_784		MIN_PB_784		MTT_ON_784	K03032	MTT_PB_784	K20224
FHP_ON_785		FHP_ON_785		FIN_ON_785		FIN_PB_785		FOV_ON_785		FOV_PB_836	K17498	MHP_ON_785		MHP_PB_785	K02542	MIN_ON_785		MIN_PB_785	K07611	MTT_ON_785		MTT_PB_785
FHP_ON_786		FHP_ON_786		FIN_ON_786		FIN_PB_786		FOV_ON_786		FOV_PB_837		MHP_ON_786		MHP_PB_786	K01230	MIN_ON_786		MIN_PB_786	K24143	MTT_ON_786		MTT_PB_786	K24143
FHP_ON_787		FHP_ON_787		FIN_ON_787		FIN_PB_787	K05039	FOV_ON_787		FOV_PB_838	K04659	MHP_ON_787		MHP_PB_787	K15381	MIN_ON_787		MIN_PB_787		MTT_ON_787	K04679	MTT_PB_787
FHP_ON_788		FHP_ON_788		FIN_ON_788		FIN_PB_788	K05699	FOV_ON_788		FOV_PB_839		MHP_ON_788		MHP_PB_788	K09191	MIN_ON_788		MIN_PB_788	K19613	MTT_ON_788		MTT_PB_788	K15113
FHP_ON_789		FHP_ON_789		FIN_ON_789		FIN_PB_789	K08869	FOV_ON_789		FOV_PB_840		MHP_ON_789		MHP_PB_789		MIN_ON_789		MIN_PB_789	K00972	MTT_ON_789	K11765	MTT_PB_789
FHP_ON_790		FHP_ON_790		FIN_ON_790		FIN_PB_790	K17493	FOV_ON_790		FOV_PB_841		MHP_ON_790		MHP_PB_790		MIN_ON_790		MIN_PB_790		MTT_ON_790		MTT_PB_790	K23562
FHP_ON_791		FHP_ON_791		FIN_ON_791		FIN_PB_791	K07928	FOV_ON_791		FOV_PB_842	K04659	MHP_ON_791		MHP_PB_791	K00688	MIN_ON_791		MIN_PB_791	K05760	MTT_ON_791	K14821	MTT_PB_791	K18407
FHP_ON_792		FHP_ON_792		FIN_ON_792		FIN_PB_792		FOV_ON_792		FOV_PB_843	K16675	MHP_ON_792		MHP_PB_792	K16569	MIN_ON_792		MIN_PB_792	K09191	MTT_ON_792	K03469	MTT_PB_792	K18464
FHP_ON_793		FHP_ON_793		FIN_ON_793		FIN_PB_793	K14457	FOV_ON_793		FOV_PB_844	K17887	MHP_ON_793		MHP_PB_793	K03103	MIN_ON_793		MIN_PB_793		MTT_ON_793		MTT_PB_793	K20126
FHP_ON_794		FHP_ON_794		FIN_ON_794		FIN_PB_794		FOV_ON_794		FOV_PB_845		MHP_ON_794		MHP_PB_794		MIN_ON_794		MIN_PB_794		MTT_ON_794		MTT_PB_794	K06267
FHP_ON_795		FHP_ON_795		FIN_ON_795		FIN_PB_795		FOV_ON_795		FOV_PB_846	K06825	MHP_ON_795		MHP_PB_795	K10848	MIN_ON_795		MIN_PB_795	K15423	MTT_ON_795		MTT_PB_795	K23847
FHP_ON_796		FHP_ON_796		FIN_ON_796		FIN_PB_796		FOV_ON_796		FOV_PB_847	K23491	MHP_ON_796		MHP_PB_796		MIN_ON_796		MIN_PB_796		MTT_ON_796	K14281	MTT_PB_796
FHP_ON_797		FHP_ON_797		FIN_ON_797		FIN_PB_797	K14616	FOV_ON_797		FOV_PB_848	K10587	MHP_ON_797		MHP_PB_797		MIN_ON_797		MIN_PB_797	K05725	MTT_ON_797		MTT_PB_797	K06671
FHP_ON_798		FHP_ON_798		FIN_ON_798		FIN_PB_798	K23194	FOV_ON_798		FOV_PB_849	K11136	MHP_ON_798		MHP_PB_798	K08288	MIN_ON_798		MIN_PB_798		MTT_ON_798		MTT_PB_798	K11437
FHP_ON_799		FHP_ON_799		FIN_ON_799		FIN_PB_799	K20804	FOV_ON_799		FOV_PB_850		MHP_ON_799		MHP_PB_799	K04079	MIN_ON_799		MIN_PB_799	K19719	MTT_ON_799	K14801	MTT_PB_799	K24539
FHP_ON_800		FHP_ON_800		FIN_ON_800		FIN_PB_800		FOV_ON_800		FOV_PB_851	K06699	MHP_ON_800		MHP_PB_800		MIN_ON_800		MIN_PB_800	K14312	MTT_ON_800		MTT_PB_800	K10356
FHP_ON_801		FHP_ON_801		FIN_ON_801		FIN_PB_801	K07365	FOV_ON_801		FOV_PB_852		MHP_ON_801		MHP_PB_801		MIN_ON_801		MIN_PB_801	K07376	MTT_ON_801	K05410	MTT_PB_801	K06671
FHP_ON_802		FHP_ON_802		FIN_ON_802		FIN_PB_802	K04353	FOV_ON_802		FOV_PB_853	K17265	MHP_ON_802		MHP_PB_802		MIN_ON_802		MIN_PB_802	K10398	MTT_ON_802	K02950	MTT_PB_802
FHP_ON_803		FHP_ON_803		FIN_ON_803		FIN_PB_803	K08869	FOV_ON_803		FOV_PB_854	K12835	MHP_ON_803		MHP_PB_803	K01647	MIN_ON_803		MIN_PB_803	K20306	MTT_ON_803		MTT_PB_803	K18405
FHP_ON_804		FHP_ON_804		FIN_ON_804		FIN_PB_804	K18622	FOV_ON_804		FOV_PB_855		MHP_ON_804		MHP_PB_804	K15759	MIN_ON_804		MIN_PB_804	K07831	MTT_ON_804		MTT_PB_804	K20798
FHP_ON_805	K23934	FHP_ON_805	K23934	FIN_ON_805		FIN_PB_805	K14326	FOV_ON_805		FOV_PB_856		MHP_ON_805		MHP_PB_805		MIN_ON_805		MIN_PB_805	K17087	MTT_ON_805	K16794	MTT_PB_805	K08840
FHP_ON_806		FHP_ON_806		FIN_ON_806		FIN_PB_806	K08799	FOV_ON_806		FOV_PB_857		MHP_ON_806		MHP_PB_806	K11825	MIN_ON_806		MIN_PB_806	K07883	MTT_ON_806	K02914	MTT_PB_806	K14326
FHP_ON_807		FHP_ON_807		FIN_ON_807		FIN_PB_807		FOV_ON_807		FOV_PB_858	K04659	MHP_ON_807		MHP_PB_807	K18422	MIN_ON_807		MIN_PB_807		MTT_ON_807	K07478	MTT_PB_807	K23219
FHP_ON_808		FHP_ON_808		FIN_ON_808		FIN_PB_808	K13868	FOV_ON_808		FOV_PB_859		MHP_ON_808		MHP_PB_808	K05769	MIN_ON_808		MIN_PB_808	K18622	MTT_ON_808		MTT_PB_808
FHP_ON_809	K12819	FHP_ON_809	K12819	FIN_ON_809		FIN_PB_809	K23194	FOV_ON_809		FOV_PB_860	K05236	MHP_ON_809		MHP_PB_809	K06207	MIN_ON_809		MIN_PB_809		MTT_ON_809	K08876	MTT_PB_809	K20638
FHP_ON_810	K12819	FHP_ON_810	K12819	FIN_ON_810		FIN_PB_810	K01889	FOV_ON_810		FOV_PB_861		MHP_ON_810		MHP_PB_810		MIN_ON_810		MIN_PB_810	K22583	MTT_ON_810	K11168	MTT_PB_810
FHP_ON_811		FHP_ON_811		FIN_ON_811		FIN_PB_811	K06272	FOV_ON_811		FOV_PB_862	K14300	MHP_ON_811		MHP_PB_811		MIN_ON_811		MIN_PB_811	K24183	MTT_ON_811	K07432	MTT_PB_811	K12614
FHP_ON_812		FHP_ON_812		FIN_ON_812		FIN_PB_812	K17498	FOV_ON_812		FOV_PB_863	K06095	MHP_ON_812		MHP_PB_812	K15631	MIN_ON_812		MIN_PB_812	K00972	MTT_ON_812	K17686	MTT_PB_812
FHP_ON_813		FHP_ON_813		FIN_ON_813		FIN_PB_813		FOV_ON_813		FOV_PB_864		MHP_ON_813		MHP_PB_813	K05719	MIN_ON_813		MIN_PB_813	K20179	MTT_ON_813	K01410	MTT_PB_813	K07611
FHP_ON_814		FHP_ON_814		FIN_ON_814		FIN_PB_814		FOV_ON_814		FOV_PB_865	K06636	MHP_ON_814		MHP_PB_814	K23544	MIN_ON_814		MIN_PB_814	K17277	MTT_ON_814		MTT_PB_814
FHP_ON_815		FHP_ON_815		FIN_ON_815		FIN_PB_815		FOV_ON_815		FOV_PB_866	K17263	MHP_ON_815		MHP_PB_815	K10365	MIN_ON_815		MIN_PB_815	K24553	MTT_ON_815	K01228	MTT_PB_815	K11373
FHP_ON_816		FHP_ON_816		FIN_ON_816		FIN_PB_816	K06091	FOV_ON_816		FOV_PB_868		MHP_ON_816		MHP_PB_816	K17555	MIN_ON_816		MIN_PB_816	K12886	MTT_ON_816		MTT_PB_816	K11964
FHP_ON_817		FHP_ON_817		FIN_ON_817		FIN_PB_817		FOV_ON_817		FOV_PB_869		MHP_ON_817		MHP_PB_817	K11155	MIN_ON_817		MIN_PB_817	K07611	MTT_ON_817		MTT_PB_817
FHP_ON_818		FHP_ON_818		FIN_ON_818		FIN_PB_818	K15169	FOV_ON_818		FOV_PB_870		MHP_ON_818		MHP_PB_818	K11969	MIN_ON_818		MIN_PB_818	K11540	MTT_ON_818		MTT_PB_818
FHP_ON_819		FHP_ON_819		FIN_ON_819		FIN_PB_819		FOV_ON_819		FOV_PB_872	K03010	MHP_ON_819		MHP_PB_819	K06067	MIN_ON_819		MIN_PB_819	K16449	MTT_ON_819		MTT_PB_819	K06630
FHP_ON_820		FHP_ON_820		FIN_ON_820		FIN_PB_820	K15176	FOV_ON_820		FOV_PB_873	K12614	MHP_ON_820		MHP_PB_820	K12304	MIN_ON_820		MIN_PB_820		MTT_ON_820		MTT_PB_820
FHP_ON_821		FHP_ON_821		FIN_ON_821		FIN_PB_821		FOV_ON_821		FOV_PB_874		MHP_ON_821		MHP_PB_821	K17917	MIN_ON_821		MIN_PB_821	K08601	MTT_ON_821		MTT_PB_821	K13131
FHP_ON_822	K09216	FHP_ON_822	K09216	FIN_ON_822		FIN_PB_822	K05699	FOV_ON_822		FOV_PB_875	K08838	MHP_ON_822		MHP_PB_822		MIN_ON_822		MIN_PB_822	K18465	MTT_ON_822		MTT_PB_822	K05850
FHP_ON_823		FHP_ON_823		FIN_ON_823		FIN_PB_823	K21437	FOV_ON_823		FOV_PB_876	K03260	MHP_ON_823		MHP_PB_823		MIN_ON_823		MIN_PB_823		MTT_ON_823		MTT_PB_823
FHP_ON_824		FHP_ON_824		FIN_ON_824		FIN_PB_824		FOV_ON_824		FOV_PB_877	K22415	MHP_ON_824		MHP_PB_824		MIN_ON_824		MIN_PB_824		MTT_ON_824		MTT_PB_824	K01349
FHP_ON_825		FHP_ON_825		FIN_ON_825		FIN_PB_825	K17286	FOV_ON_825		FOV_PB_879		MHP_ON_825	K10351	MHP_PB_825		MIN_ON_825		MIN_PB_825		MTT_ON_825		MTT_PB_825	K14409
FHP_ON_826		FHP_ON_826		FIN_ON_826		FIN_PB_826		FOV_ON_826		FOV_PB_880		MHP_ON_826		MHP_PB_826		MIN_ON_826		MIN_PB_826	K03164	MTT_ON_826		MTT_PB_826	K15423
FHP_ON_827		FHP_ON_827		FIN_ON_827		FIN_PB_827		FOV_ON_827		FOV_PB_883	K17508	MHP_ON_827		MHP_PB_827	K15537	MIN_ON_827		MIN_PB_827	K17339	MTT_ON_827		MTT_PB_827
FHP_ON_828		FHP_ON_828		FIN_ON_828		FIN_PB_828		FOV_ON_828		FOV_PB_884	K19327	MHP_ON_828		MHP_PB_828	K03148	MIN_ON_828		MIN_PB_828	K04634	MTT_ON_828		MTT_PB_828	K09585
FHP_ON_829		FHP_ON_829		FIN_ON_829		FIN_PB_829	K06508	FOV_ON_829		FOV_PB_885	K03021	MHP_ON_829		MHP_PB_829	K06111	MIN_ON_829		MIN_PB_829	K10317	MTT_ON_829		MTT_PB_829
FHP_ON_830		FHP_ON_830		FIN_ON_830		FIN_PB_830	K20724	FOV_ON_830		FOV_PB_886		MHP_ON_830		MHP_PB_830		MIN_ON_830		MIN_PB_830	K09054	MTT_ON_830		MTT_PB_830	K13506
FHP_ON_831		FHP_ON_831		FIN_ON_831		FIN_PB_831	K01539	FOV_ON_831		FOV_PB_887	K04727	MHP_ON_831		MHP_PB_831	K16865	MIN_ON_831		MIN_PB_831	K11251	MTT_ON_831		MTT_PB_831	K02174
FHP_ON_832		FHP_ON_832		FIN_ON_832		FIN_PB_832	K11841	FOV_ON_832		FOV_PB_888	K10396	MHP_ON_832		MHP_PB_832		MIN_ON_832	K23934	MIN_PB_832	K05725	MTT_ON_832		MTT_PB_832
FHP_ON_833		FHP_ON_833		FIN_ON_833		FIN_PB_833		FOV_ON_833		FOV_PB_890		MHP_ON_833		MHP_PB_833	K01537	MIN_ON_833		MIN_PB_833	K24141	MTT_ON_833		MTT_PB_833
FHP_ON_834		FHP_ON_834		FIN_ON_834		FIN_PB_834		FOV_ON_834		FOV_PB_891		MHP_ON_834		MHP_PB_834		MIN_ON_834		MIN_PB_834		MTT_ON_834		MTT_PB_834	K00826
FHP_ON_835		FHP_ON_835		FIN_ON_835		FIN_PB_835	K23600	FOV_ON_835		FOV_PB_892	K04659	MHP_ON_835		MHP_PB_835		MIN_ON_835		MIN_PB_835	K06674	MTT_ON_835		MTT_PB_835
FHP_ON_836		FHP_ON_836		FIN_ON_836		FIN_PB_836	K01196	FOV_ON_836		FOV_PB_894	K16465	MHP_ON_836		MHP_PB_836		MIN_ON_836		MIN_PB_836	K08814	MTT_ON_836		MTT_PB_836	K05699
FHP_ON_837		FHP_ON_837		FIN_ON_837		FIN_PB_837	K03909	FOV_ON_837		FOV_PB_895	K03260	MHP_ON_837		MHP_PB_837	K15104	MIN_ON_837		MIN_PB_837		MTT_ON_837		MTT_PB_837
FHP_ON_838		FHP_ON_838		FIN_ON_838		FIN_PB_838	K04634	FOV_ON_838	K12852	FOV_PB_896	K20222	MHP_ON_838		MHP_PB_838		MIN_ON_838	K12819	MIN_PB_838		MTT_ON_838		MTT_PB_838
FHP_ON_839		FHP_ON_839		FIN_ON_839		FIN_PB_839	K05760	FOV_ON_839		FOV_PB_897		MHP_ON_839		MHP_PB_839		MIN_ON_839		MIN_PB_839	K18400	MTT_ON_839		MTT_PB_839
FHP_ON_840		FHP_ON_840		FIN_ON_840		FIN_PB_840	K11997	FOV_ON_840		FOV_PB_898	K04683	MHP_ON_840		MHP_PB_840	K18441	MIN_ON_840		MIN_PB_840		MTT_ON_840		MTT_PB_840
FHP_ON_841		FHP_ON_841		FIN_ON_841		FIN_PB_841		FOV_ON_841		FOV_PB_899		MHP_ON_841		MHP_PB_841		MIN_ON_841		MIN_PB_841	K11125	MTT_ON_841		MTT_PB_841	K17550
FHP_ON_842		FHP_ON_842		FIN_ON_842		FIN_PB_842	K24629	FOV_ON_842		FOV_PB_900	K05236	MHP_ON_842		MHP_PB_842	K18667	MIN_ON_842		MIN_PB_842		MTT_ON_842		MTT_PB_842	K11967
FHP_ON_843		FHP_ON_843		FIN_ON_843		FIN_PB_843		FOV_ON_843		FOV_PB_901	K04659	MHP_ON_843		MHP_PB_843	K16336	MIN_ON_843		MIN_PB_843		MTT_ON_843		MTT_PB_843	K17277
FHP_ON_844		FHP_ON_844		FIN_ON_844		FIN_PB_844	K06091	FOV_ON_844		FOV_PB_902	K24678	MHP_ON_844		MHP_PB_844	K17555	MIN_ON_844		MIN_PB_844		MTT_ON_844		MTT_PB_844
FHP_ON_845		FHP_ON_845		FIN_ON_845		FIN_PB_845		FOV_ON_845		FOV_PB_903		MHP_ON_845		MHP_PB_845	K01613	MIN_ON_845		MIN_PB_845	K11140	MTT_ON_845		MTT_PB_845	K10203
FHP_ON_846		FHP_ON_846		FIN_ON_846		FIN_PB_846	K14794	FOV_ON_846		FOV_PB_904		MHP_ON_846		MHP_PB_846	K22816	MIN_ON_846		MIN_PB_846	K15112	MTT_ON_846		MTT_PB_846
FHP_ON_847		FHP_ON_847		FIN_ON_847		FIN_PB_847	K14950	FOV_ON_847		FOV_PB_905		MHP_ON_847		MHP_PB_847	K12657	MIN_ON_847		MIN_PB_847		MTT_ON_847		MTT_PB_847	K06704
FHP_ON_848		FHP_ON_848		FIN_ON_848		FIN_PB_848	K04534	FOV_ON_848		FOV_PB_906	K06185	MHP_ON_848		MHP_PB_848	K12304	MIN_ON_848		MIN_PB_848	K16449	MTT_ON_848		MTT_PB_848	K24526
FHP_ON_849		FHP_ON_849		FIN_ON_849		FIN_PB_849	K05931	FOV_ON_849		FOV_PB_907		MHP_ON_849		MHP_PB_849		MIN_ON_849		MIN_PB_849		MTT_ON_849		MTT_PB_849	K12076
FHP_ON_850		FHP_ON_850		FIN_ON_850		FIN_PB_850	K24768	FOV_ON_850		FOV_PB_908	K04659	MHP_ON_850		MHP_PB_850	K03252	MIN_ON_850		MIN_PB_850		MTT_ON_850		MTT_PB_850	K19613
FHP_ON_851		FHP_ON_851		FIN_ON_851		FIN_PB_851	K16794	FOV_ON_851		FOV_PB_909	K00999	MHP_ON_851		MHP_PB_851		MIN_ON_851		MIN_PB_851		MTT_ON_851		MTT_PB_851
FHP_ON_852		FHP_ON_852		FIN_ON_852	K12852	FIN_PB_852		FOV_ON_852		FOV_PB_910	K17554	MHP_ON_852		MHP_PB_852		MIN_ON_852		MIN_PB_852	K10395	MTT_ON_852		MTT_PB_852	K20044
FHP_ON_853		FHP_ON_853		FIN_ON_853		FIN_PB_853		FOV_ON_853	K12855	FOV_PB_912	K18622	MHP_ON_853		MHP_PB_853		MIN_ON_853		MIN_PB_853	K02183	MTT_ON_853		MTT_PB_853
FHP_ON_854		FHP_ON_854		FIN_ON_854		FIN_PB_854		FOV_ON_854		FOV_PB_913		MHP_ON_854		MHP_PB_854	K17785	MIN_ON_854		MIN_PB_854	K17079	MTT_ON_854		MTT_PB_854	K05039
FHP_ON_855		FHP_ON_855		FIN_ON_855		FIN_PB_855		FOV_ON_855		FOV_PB_914		MHP_ON_855		MHP_PB_855	K17264	MIN_ON_855		MIN_PB_855	K17594	MTT_ON_855		MTT_PB_855
FHP_ON_856		FHP_ON_856		FIN_ON_856		FIN_PB_856	K13203	FOV_ON_856		FOV_PB_915		MHP_ON_856		MHP_PB_856	K04368	MIN_ON_856		MIN_PB_856	K08831	MTT_ON_856		MTT_PB_856	K07611
FHP_ON_857		FHP_ON_857		FIN_ON_857		FIN_PB_857	K16449	FOV_ON_857		FOV_PB_916		MHP_ON_857		MHP_PB_857		MIN_ON_857		MIN_PB_857		MTT_ON_857		MTT_PB_857	K24175
FHP_ON_858		FHP_ON_858		FIN_ON_858		FIN_PB_858	K10398	FOV_ON_858		FOV_PB_917	K12830	MHP_ON_858		MHP_PB_858		MIN_ON_858	K09203	MIN_PB_858	K17345	MTT_ON_858		MTT_PB_858	K14191
FHP_ON_859		FHP_ON_859		FIN_ON_859		FIN_PB_859		FOV_ON_859	K01047	FOV_PB_918	K00907	MHP_ON_859		MHP_PB_859	K08518	MIN_ON_859		MIN_PB_859	K10895	MTT_ON_859		MTT_PB_859	K18407
FHP_ON_860		FHP_ON_860		FIN_ON_860		FIN_PB_860		FOV_ON_860	K11375	FOV_PB_919	K09389	MHP_ON_860		MHP_PB_860		MIN_ON_860		MIN_PB_860		MTT_ON_860		MTT_PB_860	K18757
FHP_ON_861		FHP_ON_861		FIN_ON_861		FIN_PB_861	K23194	FOV_ON_861	K11375	FOV_PB_920		MHP_ON_861		MHP_PB_861	K14416	MIN_ON_861		MIN_PB_861		MTT_ON_861		MTT_PB_861	K06823
FHP_ON_862		FHP_ON_862		FIN_ON_862		FIN_PB_862		FOV_ON_862		FOV_PB_921	K04659	MHP_ON_862		MHP_PB_862		MIN_ON_862		MIN_PB_862	K09512	MTT_ON_862		MTT_PB_862	K17353
FHP_ON_863		FHP_ON_863		FIN_ON_863		FIN_PB_863		FOV_ON_863		FOV_PB_922	K04659	MHP_ON_863		MHP_PB_863	K08574	MIN_ON_863		MIN_PB_863	K07904	MTT_ON_863		MTT_PB_863	K00012
FHP_ON_864		FHP_ON_864		FIN_ON_864		FIN_PB_864	K22610	FOV_ON_864	K12948	FOV_PB_923	K04659	MHP_ON_864		MHP_PB_864	K15381	MIN_ON_864		MIN_PB_864		MTT_ON_864		MTT_PB_864
FHP_ON_865		FHP_ON_865		FIN_ON_865		FIN_PB_865	K12603	FOV_ON_865		FOV_PB_924	K17544	MHP_ON_865		MHP_PB_865		MIN_ON_865		MIN_PB_865		MTT_ON_865		MTT_PB_865
FHP_ON_866		FHP_ON_866		FIN_ON_866		FIN_PB_866	K10203	FOV_ON_866		FOV_PB_925	K04659	MHP_ON_866		MHP_PB_866	K13365	MIN_ON_866		MIN_PB_866	K00710	MTT_ON_866		MTT_PB_866	K16732
FHP_ON_867		FHP_ON_867		FIN_ON_867		FIN_PB_867		FOV_ON_867		FOV_PB_926	K03424	MHP_ON_867		MHP_PB_867	K00288	MIN_ON_867		MIN_PB_867		MTT_ON_867		MTT_PB_867	K15423
FHP_ON_868		FHP_ON_868		FIN_ON_868		FIN_PB_868	K07830	FOV_ON_868	K03209	FOV_PB_927	K18050	MHP_ON_868		MHP_PB_868	K01408	MIN_ON_868		MIN_PB_868	K20040	MTT_ON_868		MTT_PB_868	K23194
FHP_ON_869		FHP_ON_869		FIN_ON_869		FIN_PB_869		FOV_ON_869		FOV_PB_928		MHP_ON_869		MHP_PB_869		MIN_ON_869		MIN_PB_869		MTT_ON_869		MTT_PB_869
FHP_ON_870		FHP_ON_870		FIN_ON_870		FIN_PB_870	K06267	FOV_ON_870		FOV_PB_929	K00914	MHP_ON_870		MHP_PB_870	K17087	MIN_ON_870		MIN_PB_870		MTT_ON_870		MTT_PB_870	K21767
FHP_ON_871		FHP_ON_871		FIN_ON_871		FIN_PB_871		FOV_ON_871	K00558	FOV_PB_930	K04659	MHP_ON_871		MHP_PB_871	K05761	MIN_ON_871		MIN_PB_871		MTT_ON_871		MTT_PB_871
FHP_ON_872		FHP_ON_872		FIN_ON_872		FIN_PB_872	K07611	FOV_ON_872		FOV_PB_931	K20369	MHP_ON_872		MHP_PB_872	K01886	MIN_ON_872		MIN_PB_872	K19001	MTT_ON_872		MTT_PB_872
FHP_ON_873		FHP_ON_873		FIN_ON_873		FIN_PB_873	K09357	FOV_ON_873		FOV_PB_932	K01539	MHP_ON_873		MHP_PB_873		MIN_ON_873		MIN_PB_873		MTT_ON_873		MTT_PB_873	K05700
FHP_ON_874		FHP_ON_874		FIN_ON_874		FIN_PB_874		FOV_ON_874		FOV_PB_933	K20184	MHP_ON_874		MHP_PB_874	K14006	MIN_ON_874		MIN_PB_874		MTT_ON_874		MTT_PB_874	K13126
FHP_ON_875		FHP_ON_875		FIN_ON_875		FIN_PB_875	K15047	FOV_ON_875	K18024	FOV_PB_934		MHP_ON_875		MHP_PB_875	K06491	MIN_ON_875		MIN_PB_875	K04681	MTT_ON_875		MTT_PB_875	K24475
FHP_ON_876		FHP_ON_876		FIN_ON_876		FIN_PB_876	K12619	FOV_ON_876	K13216	FOV_PB_935		MHP_ON_876		MHP_PB_876	K00314	MIN_ON_876		MIN_PB_876	K14944	MTT_ON_876		MTT_PB_876
FHP_ON_877		FHP_ON_877		FIN_ON_877		FIN_PB_877		FOV_ON_877	K13216	FOV_PB_936	K21991	MHP_ON_877		MHP_PB_877	K08120	MIN_ON_877		MIN_PB_877	K23951	MTT_ON_877		MTT_PB_877	K18622
FHP_ON_878		FHP_ON_878		FIN_ON_878		FIN_PB_878	K24143	FOV_ON_878	K17778	FOV_PB_937		MHP_ON_878		MHP_PB_878		MIN_ON_878		MIN_PB_878	K12316	MTT_ON_878		MTT_PB_878	K05699
FHP_ON_879		FHP_ON_879		FIN_ON_879		FIN_PB_879	K01869	FOV_ON_879	K14785	FOV_PB_938		MHP_ON_879		MHP_PB_879		MIN_ON_879		MIN_PB_879		MTT_ON_879		MTT_PB_879	K03033
FHP_ON_880		FHP_ON_880		FIN_ON_880		FIN_PB_880	K06669	FOV_ON_880	K00972	FOV_PB_939		MHP_ON_880		MHP_PB_880	K04380	MIN_ON_880		MIN_PB_880	K05691	MTT_ON_880		MTT_PB_880	K24143
FHP_ON_881		FHP_ON_881		FIN_ON_881		FIN_PB_881	K14312	FOV_ON_881		FOV_PB_941		MHP_ON_881		MHP_PB_881		MIN_ON_881		MIN_PB_881	K12617	MTT_ON_881		MTT_PB_881	K14303
FHP_ON_882		FHP_ON_882		FIN_ON_882		FIN_PB_882		FOV_ON_882	K12624	FOV_PB_942		MHP_ON_882		MHP_PB_882		MIN_ON_882		MIN_PB_882	K04534	MTT_ON_882		MTT_PB_882	K09608
FHP_ON_883	K01897	FHP_ON_883	K01897	FIN_ON_883		FIN_PB_883	K08805	FOV_ON_883	K15048	FOV_PB_943		MHP_ON_883		MHP_PB_883		MIN_ON_883		MIN_PB_883	K18622	MTT_ON_883		MTT_PB_883	K07928
FHP_ON_884		FHP_ON_884		FIN_ON_884		FIN_PB_884	K07611	FOV_ON_884	K08810	FOV_PB_944		MHP_ON_884		MHP_PB_884	K14318	MIN_ON_884		MIN_PB_884		MTT_ON_884		MTT_PB_884	K17498
FHP_ON_885		FHP_ON_885		FIN_ON_885		FIN_PB_885		FOV_ON_885	K08810	FOV_PB_945		MHP_ON_885		MHP_PB_885		MIN_ON_885		MIN_PB_885	K18465	MTT_ON_885		MTT_PB_885
FHP_ON_886		FHP_ON_886		FIN_ON_886		FIN_PB_886	K13139	FOV_ON_886	K20690	FOV_PB_946	K14544	MHP_ON_886		MHP_PB_886	K11155	MIN_ON_886		MIN_PB_886	K21797	MTT_ON_886		MTT_PB_886
FHP_ON_887		FHP_ON_887		FIN_ON_887		FIN_PB_887	K04630	FOV_ON_887		FOV_PB_947		MHP_ON_887		MHP_PB_887	K20160	MIN_ON_887		MIN_PB_887		MTT_ON_887		MTT_PB_887
FHP_ON_888		FHP_ON_888		FIN_ON_888		FIN_PB_888	K18622	FOV_ON_888		FOV_PB_948		MHP_ON_888		MHP_PB_888		MIN_ON_888		MIN_PB_888		MTT_ON_888		MTT_PB_888
FHP_ON_889		FHP_ON_889		FIN_ON_889		FIN_PB_889		FOV_ON_889		FOV_PB_949	K03260	MHP_ON_889		MHP_PB_889	K13365	MIN_ON_889		MIN_PB_889	K01254	MTT_ON_889		MTT_PB_889	K17277
FHP_ON_890	K08770	FHP_ON_890	K08770	FIN_ON_890		FIN_PB_890	K01539	FOV_ON_890	K17936	FOV_PB_950		MHP_ON_890		MHP_PB_890		MIN_ON_890		MIN_PB_890	K11412	MTT_ON_890		MTT_PB_890	K17346
FHP_ON_891		FHP_ON_891		FIN_ON_891	K12855	FIN_PB_891	K00972	FOV_ON_891		FOV_PB_951		MHP_ON_891		MHP_PB_891	K20028	MIN_ON_891		MIN_PB_891		MTT_ON_891		MTT_PB_891	K03909
FHP_ON_892		FHP_ON_892		FIN_ON_892		FIN_PB_892		FOV_ON_892		FOV_PB_952		MHP_ON_892		MHP_PB_892	K17917	MIN_ON_892		MIN_PB_892		MTT_ON_892		MTT_PB_892	K11293
FHP_ON_893		FHP_ON_893		FIN_ON_893		FIN_PB_893	K07831	FOV_ON_893	K04505	FOV_PB_953		MHP_ON_893		MHP_PB_893		MIN_ON_893		MIN_PB_893		MTT_ON_893		MTT_PB_893	K14292
FHP_ON_894		FHP_ON_894		FIN_ON_894		FIN_PB_894		FOV_ON_894	K03841	FOV_PB_954	K03424	MHP_ON_894		MHP_PB_894	K14806	MIN_ON_894		MIN_PB_894	K09207	MTT_ON_894		MTT_PB_894	K11446
FHP_ON_895		FHP_ON_895		FIN_ON_895		FIN_PB_895		FOV_ON_895		FOV_PB_955	K13094	MHP_ON_895		MHP_PB_895	K20183	MIN_ON_895		MIN_PB_895		MTT_ON_895		MTT_PB_895	K03909
FHP_ON_896		FHP_ON_896		FIN_ON_896	K01047	FIN_PB_896	K05725	FOV_ON_896		FOV_PB_956	K15595	MHP_ON_896		MHP_PB_896	K00814	MIN_ON_896		MIN_PB_896	K14380	MTT_ON_896		MTT_PB_896
FHP_ON_897		FHP_ON_897		FIN_ON_897	K11375	FIN_PB_897	K20635	FOV_ON_897		FOV_PB_957		MHP_ON_897		MHP_PB_897	K01205	MIN_ON_897		MIN_PB_897	K11429	MTT_ON_897		MTT_PB_897	K04630
FHP_ON_898		FHP_ON_898		FIN_ON_898		FIN_PB_898		FOV_ON_898		FOV_PB_958	K06185	MHP_ON_898		MHP_PB_898		MIN_ON_898		MIN_PB_898		MTT_ON_898		MTT_PB_898	K05931
FHP_ON_899		FHP_ON_899		FIN_ON_899		FIN_PB_899		FOV_ON_899	K02955	FOV_PB_959	K23424	MHP_ON_899		MHP_PB_899	K14006	MIN_ON_899		MIN_PB_899	K13514	MTT_ON_899		MTT_PB_899
FHP_ON_900		FHP_ON_900		FIN_ON_900	K12948	FIN_PB_900		FOV_ON_900		FOV_PB_960	K19192	MHP_ON_900		MHP_PB_900	K02132	MIN_ON_900		MIN_PB_900	K15115	MTT_ON_900		MTT_PB_900	K23697
FHP_ON_901		FHP_ON_901		FIN_ON_901		FIN_PB_901		FOV_ON_901		FOV_PB_961	K04659	MHP_ON_901		MHP_PB_901	K05761	MIN_ON_901		MIN_PB_901	K03262	MTT_ON_901		MTT_PB_901	K18441
FHP_ON_902		FHP_ON_902		FIN_ON_902		FIN_PB_902		FOV_ON_902	K09479	FOV_PB_962	K08863	MHP_ON_902		MHP_PB_902	K07515	MIN_ON_902		MIN_PB_902	K11972	MTT_ON_902		MTT_PB_902
FHP_ON_903		FHP_ON_903		FIN_ON_903	K00445	FIN_PB_903	K05725	FOV_ON_903		FOV_PB_963		MHP_ON_903		MHP_PB_903	K01950	MIN_ON_903		MIN_PB_903	K08855	MTT_ON_903		MTT_PB_903	K05760
FHP_ON_904		FHP_ON_904		FIN_ON_904		FIN_PB_904		FOV_ON_904	K08592	FOV_PB_964	K04427	MHP_ON_904		MHP_PB_904	K15259	MIN_ON_904		MIN_PB_904		MTT_ON_904		MTT_PB_904	K19862
FHP_ON_905		FHP_ON_905		FIN_ON_905	K00558	FIN_PB_905		FOV_ON_905	K08592	FOV_PB_965	K00325	MHP_ON_905		MHP_PB_905	K09276	MIN_ON_905	K08770	MIN_PB_905		MTT_ON_905		MTT_PB_905	K15176
FHP_ON_906		FHP_ON_906		FIN_ON_906		FIN_PB_906		FOV_ON_906	K01540	FOV_PB_966	K08736	MHP_ON_906		MHP_PB_906	K15464	MIN_ON_906		MIN_PB_906		MTT_ON_906		MTT_PB_906
FHP_ON_907		FHP_ON_907		FIN_ON_907		FIN_PB_907	K16589	FOV_ON_907	K12880	FOV_PB_967		MHP_ON_907		MHP_PB_907	K10573	MIN_ON_907		MIN_PB_907	K21424	MTT_ON_907		MTT_PB_907
FHP_ON_908		FHP_ON_908		FIN_ON_908		FIN_PB_908		FOV_ON_908	K04496	FOV_PB_968		MHP_ON_908		MHP_PB_908	K16782	MIN_ON_908		MIN_PB_908	K02154	MTT_ON_908		MTT_PB_908	K08801
FHP_ON_909		FHP_ON_909		FIN_ON_909	K13216	FIN_PB_909	K11446	FOV_ON_909	K04496	FOV_PB_969		MHP_ON_909		MHP_PB_909		MIN_ON_909		MIN_PB_909		MTT_ON_909		MTT_PB_909
FHP_ON_910		FHP_ON_910		FIN_ON_910	K17778	FIN_PB_910	K20306	FOV_ON_910	K04496	FOV_PB_970	K15603	MHP_ON_910		MHP_PB_910	K20298	MIN_ON_910		MIN_PB_910	K04534	MTT_ON_910		MTT_PB_910	K24143
FHP_ON_911		FHP_ON_911		FIN_ON_911	K14785	FIN_PB_911	K17277	FOV_ON_911	K04496	FOV_PB_971	K01886	MHP_ON_911		MHP_PB_911		MIN_ON_911		MIN_PB_911	K10352	MTT_ON_911		MTT_PB_911	K03515
FHP_ON_912		FHP_ON_912		FIN_ON_912	K00972	FIN_PB_912	K14944	FOV_ON_912	K20471	FOV_PB_972	K13711	MHP_ON_912		MHP_PB_912	K15026	MIN_ON_912		MIN_PB_912	K09054	MTT_ON_912		MTT_PB_912	K08737
FHP_ON_913		FHP_ON_913		FIN_ON_913	K00972	FIN_PB_913	K04523	FOV_ON_913		FOV_PB_973		MHP_ON_913		MHP_PB_913	K17592	MIN_ON_913		MIN_PB_913	K09048	MTT_ON_913		MTT_PB_913	K06272
FHP_ON_914		FHP_ON_914		FIN_ON_914	K11259	FIN_PB_914	K17087	FOV_ON_914	K01847	FOV_PB_974		MHP_ON_914		MHP_PB_914		MIN_ON_914		MIN_PB_914	K14288	MTT_ON_914		MTT_PB_914
FHP_ON_915		FHP_ON_915		FIN_ON_915	K12624	FIN_PB_915		FOV_ON_915	K14965	FOV_PB_976	K04727	MHP_ON_915		MHP_PB_915	K20056	MIN_ON_915		MIN_PB_915		MTT_ON_915		MTT_PB_915
FHP_ON_916		FHP_ON_916		FIN_ON_916	K08810	FIN_PB_916	K07883	FOV_ON_916	K24141	FOV_PB_977	K10396	MHP_ON_916		MHP_PB_916	K24736	MIN_ON_916		MIN_PB_916	K09048	MTT_ON_916		MTT_PB_916	K20409
FHP_ON_917		FHP_ON_917		FIN_ON_917		FIN_PB_917		FOV_ON_917	K05094	FOV_PB_978	K04659	MHP_ON_917		MHP_PB_917	K02359	MIN_ON_917		MIN_PB_917		MTT_ON_917		MTT_PB_917	K03509
FHP_ON_918		FHP_ON_918		FIN_ON_918		FIN_PB_918		FOV_ON_918	K03575	FOV_PB_979	K15979	MHP_ON_918		MHP_PB_918		MIN_ON_918		MIN_PB_918	K13191	MTT_ON_918		MTT_PB_918	K16779
FHP_ON_919		FHP_ON_919		FIN_ON_919	K04459	FIN_PB_919	K00289	FOV_ON_919	K23847	FOV_PB_980		MHP_ON_919	K22390	MHP_PB_919	K08142	MIN_ON_919		MIN_PB_919	K18622	MTT_ON_919		MTT_PB_919	K17286
FHP_ON_920	K07945	FHP_ON_920	K07945	FIN_ON_920		FIN_PB_920	K22583	FOV_ON_920	K00326	FOV_PB_981	K04659	MHP_ON_920		MHP_PB_920	K10435	MIN_ON_920		MIN_PB_920		MTT_ON_920		MTT_PB_920
FHP_ON_921		FHP_ON_921		FIN_ON_921		FIN_PB_921	K07208	FOV_ON_921	K20316	FOV_PB_982	K07197	MHP_ON_921		MHP_PB_921	K10435	MIN_ON_921		MIN_PB_921	K09048	MTT_ON_921		MTT_PB_921	K06508
FHP_ON_922		FHP_ON_922		FIN_ON_922		FIN_PB_922		FOV_ON_922		FOV_PB_983		MHP_ON_922		MHP_PB_922	K18749	MIN_ON_922		MIN_PB_922	K09048	MTT_ON_922		MTT_PB_922	K07195
FHP_ON_923		FHP_ON_923		FIN_ON_923	K17936	FIN_PB_923		FOV_ON_923		FOV_PB_984		MHP_ON_923		MHP_PB_923		MIN_ON_923		MIN_PB_923		MTT_ON_923		MTT_PB_923	K01191
FHP_ON_924		FHP_ON_924		FIN_ON_924		FIN_PB_924	K00908	FOV_ON_924		FOV_PB_985	K10088	MHP_ON_924		MHP_PB_924		MIN_ON_924		MIN_PB_924		MTT_ON_924		MTT_PB_924	K05699
FHP_ON_925		FHP_ON_925		FIN_ON_925		FIN_PB_925	K07611	FOV_ON_925		FOV_PB_986	K09555	MHP_ON_925		MHP_PB_925		MIN_ON_925		MIN_PB_925	K08040	MTT_ON_925		MTT_PB_925	K20635
FHP_ON_926		FHP_ON_926		FIN_ON_926	K04505	FIN_PB_926	K21245	FOV_ON_926		FOV_PB_987		MHP_ON_926		MHP_PB_926	K01581	MIN_ON_926		MIN_PB_926	K14688	MTT_ON_926		MTT_PB_926
FHP_ON_927		FHP_ON_927		FIN_ON_927	K03841	FIN_PB_927	K12035	FOV_ON_927		FOV_PB_990		MHP_ON_927		MHP_PB_927		MIN_ON_927		MIN_PB_927		MTT_ON_927		MTT_PB_927	K01889
FHP_ON_928		FHP_ON_928		FIN_ON_928		FIN_PB_928		FOV_ON_928		FOV_PB_991	K06825	MHP_ON_928		MHP_PB_928	K16197	MIN_ON_928		MIN_PB_928	K04150	MTT_ON_928		MTT_PB_928	K20179
FHP_ON_929		FHP_ON_929		FIN_ON_929		FIN_PB_929	K04634	FOV_ON_929	K18629	FOV_PB_992	K12879	MHP_ON_929		MHP_PB_929		MIN_ON_929		MIN_PB_929		MTT_ON_929		MTT_PB_929
FHP_ON_930		FHP_ON_930		FIN_ON_930		FIN_PB_930	K02649	FOV_ON_930	K04078	FOV_PB_993	K04659	MHP_ON_930	K11887	MHP_PB_930	K09516	MIN_ON_930		MIN_PB_930	K08498	MTT_ON_930		MTT_PB_930	K07831
FHP_ON_931		FHP_ON_931		FIN_ON_931		FIN_PB_931	K15047	FOV_ON_931	K04077	FOV_PB_994		MHP_ON_931	K06134	MHP_PB_931		MIN_ON_931		MIN_PB_931	K17339	MTT_ON_931		MTT_PB_931
FHP_ON_932		FHP_ON_932		FIN_ON_932	K02955	FIN_PB_932		FOV_ON_932		FOV_PB_995	K12182	MHP_ON_932	K06134	MHP_PB_932	K12462	MIN_ON_932		MIN_PB_932		MTT_ON_932		MTT_PB_932	K14794
FHP_ON_933		FHP_ON_933		FIN_ON_933		FIN_PB_933		FOV_ON_933		FOV_PB_996		MHP_ON_933	K01411	MHP_PB_933	K05027	MIN_ON_933		MIN_PB_933	K05691	MTT_ON_933		MTT_PB_933	K14950
FHP_ON_934		FHP_ON_934		FIN_ON_934	K09479	FIN_PB_934		FOV_ON_934	K07050	FOV_PB_997		MHP_ON_934		MHP_PB_934	K17265	MIN_ON_934		MIN_PB_934		MTT_ON_934		MTT_PB_934	K11997
FHP_ON_935		FHP_ON_935		FIN_ON_935		FIN_PB_935		FOV_ON_935	K17435	FOV_PB_998		MHP_ON_935	K06975	MHP_PB_935	K05719	MIN_ON_935		MIN_PB_935	K12316	MTT_ON_935		MTT_PB_935	K12384
FHP_ON_936		FHP_ON_936		FIN_ON_936		FIN_PB_936	K19613	FOV_ON_936	K17263	FOV_PB_999	K24141	MHP_ON_936		MHP_PB_936	K10143	MIN_ON_936		MIN_PB_936	K24067	MTT_ON_936		MTT_PB_936	K24768
FHP_ON_937		FHP_ON_937		FIN_ON_937	K08592	FIN_PB_937		FOV_ON_937	K17263	FOV_PB_1000	K17973	MHP_ON_937	K10396	MHP_PB_937		MIN_ON_937		MIN_PB_937	K10295	MTT_ON_937		MTT_PB_937	K17339
FHP_ON_938		FHP_ON_938		FIN_ON_938	K01540	FIN_PB_938	K00710	FOV_ON_938		FOV_PB_1001	K11366	MHP_ON_938	K12199	MHP_PB_938		MIN_ON_938		MIN_PB_938		MTT_ON_938		MTT_PB_938	K09580
FHP_ON_939		FHP_ON_939		FIN_ON_939	K12880	FIN_PB_939	K08601	FOV_ON_939		FOV_PB_1002	K15177	MHP_ON_939	K12179	MHP_PB_939	K13159	MIN_ON_939		MIN_PB_939	K12886	MTT_ON_939		MTT_PB_939	K04683
FHP_ON_940		FHP_ON_940		FIN_ON_940	K04496	FIN_PB_940	K02359	FOV_ON_940		FOV_PB_1003		MHP_ON_940	K00318	MHP_PB_940	K22524	MIN_ON_940		MIN_PB_940	K20724	MTT_ON_940		MTT_PB_940	K09580
FHP_ON_941		FHP_ON_941		FIN_ON_941	K04496	FIN_PB_941	K00106	FOV_ON_941		FOV_PB_1004		MHP_ON_941	K13356	MHP_PB_941	K12820	MIN_ON_941		MIN_PB_941		MTT_ON_941		MTT_PB_941
FHP_ON_942		FHP_ON_942		FIN_ON_942	K04496	FIN_PB_942	K06674	FOV_ON_942	K18674	FOV_PB_1005		MHP_ON_942	K03129	MHP_PB_942	K04393	MIN_ON_942		MIN_PB_942		MTT_ON_942		MTT_PB_942
FHP_ON_943		FHP_ON_943		FIN_ON_943	K20471	FIN_PB_943		FOV_ON_943	K23293	FOV_PB_1006	K00825	MHP_ON_943		MHP_PB_943	K21766	MIN_ON_943	K07945	MIN_PB_943	K10352	MTT_ON_943		MTT_PB_943	K08799
FHP_ON_944		FHP_ON_944		FIN_ON_944	K01847	FIN_PB_944		FOV_ON_944	K01543	FOV_PB_1007		MHP_ON_944		MHP_PB_944		MIN_ON_944		MIN_PB_944	K04683	MTT_ON_944		MTT_PB_944	K05691
FHP_ON_945		FHP_ON_945		FIN_ON_945	K24141	FIN_PB_945		FOV_ON_945	K23951	FOV_PB_1008	K00747	MHP_ON_945		MHP_PB_945		MIN_ON_945		MIN_PB_945	K13191	MTT_ON_945		MTT_PB_945	K07611
FHP_ON_946	K09174	FHP_ON_946	K09174	FIN_ON_946		FIN_PB_946	K10395	FOV_ON_946	K03178	FOV_PB_1009	K05858	MHP_ON_946	K12164	MHP_PB_946	K01349	MIN_ON_946		MIN_PB_946	K11836	MTT_ON_946		MTT_PB_946	K03265
FHP_ON_947		FHP_ON_947		FIN_ON_947	K23847	FIN_PB_947	K03350	FOV_ON_947	K14400	FOV_PB_1010		MHP_ON_947	K20044	MHP_PB_947	K16738	MIN_ON_947		MIN_PB_947	K08045	MTT_ON_947		MTT_PB_947	K20227
FHP_ON_948		FHP_ON_948		FIN_ON_948	K00326	FIN_PB_948	K17594	FOV_ON_948		FOV_PB_1011	K23333	MHP_ON_948	K11996	MHP_PB_948	K12348	MIN_ON_948		MIN_PB_948	K17345	MTT_ON_948		MTT_PB_948	K15169
FHP_ON_949		FHP_ON_949		FIN_ON_949	K20316	FIN_PB_949	K10317	FOV_ON_949		FOV_PB_1012	K10396	MHP_ON_949	K02174	MHP_PB_949	K12382	MIN_ON_949		MIN_PB_949		MTT_ON_949		MTT_PB_949	K04936
FHP_ON_950		FHP_ON_950		FIN_ON_950	K20316	FIN_PB_950	K11251	FOV_ON_950		FOV_PB_1013		MHP_ON_950	K13187	MHP_PB_950		MIN_ON_950		MIN_PB_950		MTT_ON_950		MTT_PB_950
FHP_ON_951		FHP_ON_951		FIN_ON_951		FIN_PB_951	K05760	FOV_ON_951		FOV_PB_1014	K22909	MHP_ON_951	K01934	MHP_PB_951	K10080	MIN_ON_951		MIN_PB_951	K20040	MTT_ON_951		MTT_PB_951
FHP_ON_952		FHP_ON_952		FIN_ON_952		FIN_PB_952	K11428	FOV_ON_952		FOV_PB_1015	K04397	MHP_ON_952		MHP_PB_952	K23388	MIN_ON_952		MIN_PB_952	K15425	MTT_ON_952		MTT_PB_952	K10398
FHP_ON_953		FHP_ON_953		FIN_ON_953	K04078	FIN_PB_953		FOV_ON_953		FOV_PB_1016		MHP_ON_953	K24626	MHP_PB_953		MIN_ON_953		MIN_PB_953	K02154	MTT_ON_953		MTT_PB_953
FHP_ON_954		FHP_ON_954		FIN_ON_954	K04077	FIN_PB_954	K14410	FOV_ON_954		FOV_PB_1017	K10587	MHP_ON_954		MHP_PB_954		MIN_ON_954		MIN_PB_954	K16465	MTT_ON_954	K14443	MTT_PB_954	K02175
FHP_ON_955		FHP_ON_955		FIN_ON_955	K14709	FIN_PB_955		FOV_ON_955		FOV_PB_1019		MHP_ON_955	K16795	MHP_PB_955		MIN_ON_955		MIN_PB_955	K07206	MTT_ON_955		MTT_PB_955	K16794
FHP_ON_956		FHP_ON_956		FIN_ON_956		FIN_PB_956	K07192	FOV_ON_956		FOV_PB_1020		MHP_ON_956		MHP_PB_956	K20284	MIN_ON_956		MIN_PB_956	K08832	MTT_ON_956		MTT_PB_956	K18407
FHP_ON_957		FHP_ON_957		FIN_ON_957	K09210	FIN_PB_957	K17339	FOV_ON_957	K20178	FOV_PB_1021		MHP_ON_957	K00753	MHP_PB_957	K07874	MIN_ON_957	K11592	MIN_PB_957		MTT_ON_957		MTT_PB_957
FHP_ON_958		FHP_ON_958		FIN_ON_958		FIN_PB_958	K07881	FOV_ON_958	K10453	FOV_PB_1022	K04659	MHP_ON_958	K10871	MHP_PB_958		MIN_ON_958		MIN_PB_958	K21752	MTT_ON_958		MTT_PB_958	K22873
FHP_ON_959		FHP_ON_959		FIN_ON_959	K17435	FIN_PB_959		FOV_ON_959	K10803	FOV_PB_1023		MHP_ON_959	K23387	MHP_PB_959		MIN_ON_959		MIN_PB_959		MTT_ON_959		MTT_PB_959
FHP_ON_960		FHP_ON_960		FIN_ON_960	K19483	FIN_PB_960		FOV_ON_960		FOV_PB_1024	K03178	MHP_ON_960		MHP_PB_960	K08872	MIN_ON_960		MIN_PB_960		MTT_ON_960		MTT_PB_960	K12396
FHP_ON_961		FHP_ON_961		FIN_ON_961		FIN_PB_961	K02470	FOV_ON_961	K20301	FOV_PB_1025	K12182	MHP_ON_961	K14820	MHP_PB_961	K04676	MIN_ON_961		MIN_PB_961	K05030	MTT_ON_961		MTT_PB_961	K23194
FHP_ON_962		FHP_ON_962		FIN_ON_962		FIN_PB_962		FOV_ON_962	K11860	FOV_PB_1026	K20369	MHP_ON_962	K01711	MHP_PB_962	K06626	MIN_ON_962		MIN_PB_962	K18050	MTT_ON_962		MTT_PB_962
FHP_ON_963		FHP_ON_963		FIN_ON_963		FIN_PB_963	K00953	FOV_ON_963	K19719	FOV_PB_1028	K04659	MHP_ON_963	K14398	MHP_PB_963		MIN_ON_963		MIN_PB_963	K14409	MTT_ON_963		MTT_PB_963
FHP_ON_964		FHP_ON_964		FIN_ON_964	K17263	FIN_PB_964	K07611	FOV_ON_964	K19719	FOV_PB_1030	K12611	MHP_ON_964	K04799	MHP_PB_964		MIN_ON_964		MIN_PB_964	K22410	MTT_ON_964		MTT_PB_964	K21877
FHP_ON_965		FHP_ON_965		FIN_ON_965		FIN_PB_965	K00698	FOV_ON_965	K19719	FOV_PB_1031		MHP_ON_965		MHP_PB_965	K19985	MIN_ON_965		MIN_PB_965	K13191	MTT_ON_965		MTT_PB_965
FHP_ON_966		FHP_ON_966		FIN_ON_966		FIN_PB_966		FOV_ON_966	K09597	FOV_PB_1032	K15013	MHP_ON_966	K12373	MHP_PB_966	K21768	MIN_ON_966		MIN_PB_966	K20774	MTT_ON_966		MTT_PB_966	K22610
FHP_ON_967		FHP_ON_967		FIN_ON_967		FIN_PB_967	K06825	FOV_ON_967		FOV_PB_1033	K12879	MHP_ON_967	K19036	MHP_PB_967	K23049	MIN_ON_967		MIN_PB_967	K22076	MTT_ON_967		MTT_PB_967
FHP_ON_968		FHP_ON_968		FIN_ON_968		FIN_PB_968	K05691	FOV_ON_968		FOV_PB_1034		MHP_ON_968	K06091	MHP_PB_968		MIN_ON_968	K01563	MIN_PB_968	K10895	MTT_ON_968		MTT_PB_968	K00297
FHP_ON_969		FHP_ON_969		FIN_ON_969	K23293	FIN_PB_969		FOV_ON_969	K23552	FOV_PB_1035		MHP_ON_969		MHP_PB_969		MIN_ON_969		MIN_PB_969	K21412	MTT_ON_969		MTT_PB_969	K11969
FHP_ON_970		FHP_ON_970		FIN_ON_970	K01543	FIN_PB_970	K17345	FOV_ON_970	K23552	FOV_PB_1036	K09560	MHP_ON_970		MHP_PB_970		MIN_ON_970		MIN_PB_970		MTT_ON_970		MTT_PB_970	K08737
FHP_ON_971		FHP_ON_971		FIN_ON_971		FIN_PB_971	K02154	FOV_ON_971		FOV_PB_1038	K20640	MHP_ON_971		MHP_PB_971	K01647	MIN_ON_971		MIN_PB_971		MTT_ON_971		MTT_PB_971	K06669
FHP_ON_972		FHP_ON_972		FIN_ON_972	K01792	FIN_PB_972	K19036	FOV_ON_972		FOV_PB_1039	K04659	MHP_ON_972		MHP_PB_972	K11322	MIN_ON_972		MIN_PB_972	K01116	MTT_ON_972		MTT_PB_972	K10398
FHP_ON_973		FHP_ON_973		FIN_ON_973	K23951	FIN_PB_973	K02183	FOV_ON_973		FOV_PB_1040		MHP_ON_973		MHP_PB_973		MIN_ON_973		MIN_PB_973	K10147	MTT_ON_973		MTT_PB_973	K23600
FHP_ON_974		FHP_ON_974		FIN_ON_974	K03178	FIN_PB_974	K04681	FOV_ON_974		FOV_PB_1041		MHP_ON_974		MHP_PB_974	K02222	MIN_ON_974		MIN_PB_974		MTT_ON_974		MTT_PB_974	K09580
FHP_ON_975		FHP_ON_975		FIN_ON_975	K14400	FIN_PB_975		FOV_ON_975	K10582	FOV_PB_1042	K04659	MHP_ON_975		MHP_PB_975	K13159	MIN_ON_975		MIN_PB_975		MTT_ON_975		MTT_PB_975
FHP_ON_976		FHP_ON_976		FIN_ON_976		FIN_PB_976	K00871	FOV_ON_976	K24630	FOV_PB_1043	K09527	MHP_ON_976	K10416	MHP_PB_976		MIN_ON_976		MIN_PB_976	K04520	MTT_ON_976		MTT_PB_976	K20126
FHP_ON_977		FHP_ON_977		FIN_ON_977		FIN_PB_977	K21424	FOV_ON_977		FOV_PB_1044	K16601	MHP_ON_977	K20520	MHP_PB_977	K00505	MIN_ON_977	K09174	MIN_PB_977	K10270	MTT_ON_977		MTT_PB_977	K14209
FHP_ON_978		FHP_ON_978		FIN_ON_978		FIN_PB_978		FOV_ON_978		FOV_PB_1046		MHP_ON_978	K02266	MHP_PB_978	K06158	MIN_ON_978	K09175	MIN_PB_978		MTT_ON_978		MTT_PB_978	K10203
FHP_ON_979		FHP_ON_979		FIN_ON_979		FIN_PB_979		FOV_ON_979	K12847	FOV_PB_1047		MHP_ON_979	K08059	MHP_PB_979	K14402	MIN_ON_979		MIN_PB_979	K07905	MTT_ON_979		MTT_PB_979
FHP_ON_980		FHP_ON_980		FIN_ON_980		FIN_PB_980		FOV_ON_980		FOV_PB_1048		MHP_ON_980		MHP_PB_980	K06268	MIN_ON_980		MIN_PB_980		MTT_ON_980		MTT_PB_980
FHP_ON_981		FHP_ON_981		FIN_ON_981		FIN_PB_981	K10895	FOV_ON_981		FOV_PB_1049	K04659	MHP_ON_981		MHP_PB_981	K08132	MIN_ON_981		MIN_PB_981	K05728	MTT_ON_981		MTT_PB_981	K05294
FHP_ON_982	K00974	FHP_ON_982	K00974	FIN_ON_982		FIN_PB_982	K09512	FOV_ON_982		FOV_PB_1050		MHP_ON_982		MHP_PB_982	K01205	MIN_ON_982		MIN_PB_982		MTT_ON_982		MTT_PB_982
FHP_ON_983	K21770	FHP_ON_983	K21770	FIN_ON_983		FIN_PB_983		FOV_ON_983		FOV_PB_1051		MHP_ON_983	K01883	MHP_PB_983	K18462	MIN_ON_983		MIN_PB_983		MTT_ON_983		MTT_PB_983	K04683
FHP_ON_984	K08958	FHP_ON_984	K08958	FIN_ON_984		FIN_PB_984		FOV_ON_984		FOV_PB_1052		MHP_ON_984		MHP_PB_984	K07466	MIN_ON_984		MIN_PB_984	K18809	MTT_ON_984		MTT_PB_984	K15423
FHP_ON_985	K08958	FHP_ON_985	K08958	FIN_ON_985		FIN_PB_985	K12617	FOV_ON_985	K00819	FOV_PB_1053		MHP_ON_985	K12836	MHP_PB_985	K10843	MIN_ON_985		MIN_PB_985	K06699	MTT_ON_985		MTT_PB_985
FHP_ON_986	K10661	FHP_ON_986	K10661	FIN_ON_986	K20301	FIN_PB_986	K04534	FOV_ON_986	K11839	FOV_PB_1054	K14079	MHP_ON_986		MHP_PB_986	K17278	MIN_ON_986		MIN_PB_986	K07904	MTT_ON_986		MTT_PB_986	K19529
FHP_ON_987		FHP_ON_987		FIN_ON_987	K19719	FIN_PB_987	K04739	FOV_ON_987	K01379	FOV_PB_1055		MHP_ON_987	K00235	MHP_PB_987		MIN_ON_987		MIN_PB_987	K24420	MTT_ON_987		MTT_PB_987	K15047
FHP_ON_988	K14410	FHP_ON_988	K14410	FIN_ON_988	K19719	FIN_PB_988	K22531	FOV_ON_988		FOV_PB_1056		MHP_ON_988	K00235	MHP_PB_988		MIN_ON_988		MIN_PB_988	K18622	MTT_ON_988		MTT_PB_988
FHP_ON_989	K09660	FHP_ON_989	K09660	FIN_ON_989	K19719	FIN_PB_989	K01254	FOV_ON_989		FOV_PB_1057	K17800	MHP_ON_989		MHP_PB_989		MIN_ON_989		MIN_PB_989		MTT_ON_989		MTT_PB_989
FHP_ON_990	K17419	FHP_ON_990	K17419	FIN_ON_990	K19719	FIN_PB_990	K04683	FOV_ON_990		FOV_PB_1058	K04659	MHP_ON_990		MHP_PB_990	K23460	MIN_ON_990		MIN_PB_990		MTT_ON_990		MTT_PB_990	K01869
FHP_ON_991		FHP_ON_991		FIN_ON_991	K19719	FIN_PB_991	K21797	FOV_ON_991		FOV_PB_1061	K04659	MHP_ON_991		MHP_PB_991		MIN_ON_991		MIN_PB_991	K11428	MTT_ON_991		MTT_PB_991	K07830
FHP_ON_992	K21991	FHP_ON_992	K21991	FIN_ON_992		FIN_PB_992		FOV_ON_992		FOV_PB_1062		MHP_ON_992		MHP_PB_992	K23935	MIN_ON_992		MIN_PB_992	K21988	MTT_ON_992		MTT_PB_992
FHP_ON_993	K15030	FHP_ON_993	K15030	FIN_ON_993		FIN_PB_993	K19001	FOV_ON_993	K15203	FOV_PB_1063	K14571	MHP_ON_993	K08059	MHP_PB_993	K01338	MIN_ON_993		MIN_PB_993		MTT_ON_993		MTT_PB_993	K21877
FHP_ON_994	K18175	FHP_ON_994	K18175	FIN_ON_994		FIN_PB_994	K11412	FOV_ON_994	K10765	FOV_PB_1064	K17584	MHP_ON_994	K11651	MHP_PB_994		MIN_ON_994		MIN_PB_994	K16795	MTT_ON_994		MTT_PB_994	K17087
FHP_ON_995	K19944	FHP_ON_995	K19944	FIN_ON_995		FIN_PB_995	K24049	FOV_ON_995	K13250	FOV_PB_1065		MHP_ON_995	K03242	MHP_PB_995		MIN_ON_995		MIN_PB_995	K03262	MTT_ON_995		MTT_PB_995	K23643
FHP_ON_996	K19944	FHP_ON_996	K19944	FIN_ON_996		FIN_PB_996		FOV_ON_996	K09103	FOV_PB_1066	K11450	MHP_ON_996		MHP_PB_996	K11259	MIN_ON_996		MIN_PB_996		MTT_ON_996		MTT_PB_996
FHP_ON_997		FHP_ON_997		FIN_ON_997	K10582	FIN_PB_997		FOV_ON_997		FOV_PB_1068		MHP_ON_997		MHP_PB_997	K01874	MIN_ON_997		MIN_PB_997	K12396	MTT_ON_997		MTT_PB_997
FHP_ON_998		FHP_ON_998		FIN_ON_998	K24630	FIN_PB_998		FOV_ON_998	K07277	FOV_PB_1069		MHP_ON_998		MHP_PB_998		MIN_ON_998		MIN_PB_998		MTT_ON_998		MTT_PB_998	K19192
FHP_ON_999	K09420	FHP_ON_999	K09420	FIN_ON_999		FIN_PB_999	K11125	FOV_ON_999	K08331	FOV_PB_1070	K14684	MHP_ON_999	K03950	MHP_PB_999		MIN_ON_999		MIN_PB_999		MTT_ON_999		MTT_PB_999	K23600
FHP_ON_1000	K00797	FHP_ON_1000	K00797	FIN_ON_1000	K09313	FIN_PB_1000	K07521	FOV_ON_1000	K14300	FOV_PB_1071	K16675	MHP_ON_1000		MHP_PB_1000	K14715	MIN_ON_1000		MIN_PB_1000		MTT_ON_1000		MTT_PB_1000	K04345
FHP_ON_1001		FHP_ON_1001		FIN_ON_1001		FIN_PB_1001		FOV_ON_1001	K11654	FOV_PB_1072		MHP_ON_1001		MHP_PB_1001	K12047	MIN_ON_1001		MIN_PB_1001		MTT_ON_1001		MTT_PB_1001	K11446
FHP_ON_1002		FHP_ON_1002		FIN_ON_1002	K12847	FIN_PB_1002	K11835	FOV_ON_1002	K11654	FOV_PB_1073		MHP_ON_1002	K08193	MHP_PB_1002	K12382	MIN_ON_1002		MIN_PB_1002	K23884	MTT_ON_1002		MTT_PB_1002	K24049
FHP_ON_1003	K02370	FHP_ON_1003	K02370	FIN_ON_1003		FIN_PB_1003		FOV_ON_1003		FOV_PB_1074		MHP_ON_1003		MHP_PB_1003		MIN_ON_1003		MIN_PB_1003	K22985	MTT_ON_1003		MTT_PB_1003
FHP_ON_1004		FHP_ON_1004		FIN_ON_1004		FIN_PB_1004	K03262	FOV_ON_1004		FOV_PB_1077	K11796	MHP_ON_1004	K14805	MHP_PB_1004	K12197	MIN_ON_1004		MIN_PB_1004	K09593	MTT_ON_1004		MTT_PB_1004
FHP_ON_1005		FHP_ON_1005		FIN_ON_1005		FIN_PB_1005		FOV_ON_1005		FOV_PB_1079		MHP_ON_1005		MHP_PB_1005		MIN_ON_1005		MIN_PB_1005		MTT_ON_1005		MTT_PB_1005	K01539
FHP_ON_1006	K02606	FHP_ON_1006	K02606	FIN_ON_1006		FIN_PB_1006	K18400	FOV_ON_1006		FOV_PB_1080		MHP_ON_1006	K11262	MHP_PB_1006		MIN_ON_1006		MIN_PB_1006		MTT_ON_1006		MTT_PB_1006	K03122
FHP_ON_1007	K10284	FHP_ON_1007	K10284	FIN_ON_1007		FIN_PB_1007	K09207	FOV_ON_1007	K18411	FOV_PB_1082	K02602	MHP_ON_1007	K13209	MHP_PB_1007	K05022	MIN_ON_1007		MIN_PB_1007	K19383	MTT_ON_1007		MTT_PB_1007
FHP_ON_1008	K02997	FHP_ON_1008	K02997	FIN_ON_1008		FIN_PB_1008		FOV_ON_1008	K03948	FOV_PB_1083	K14792	MHP_ON_1008		MHP_PB_1008	K14806	MIN_ON_1008		MIN_PB_1008		MTT_ON_1008		MTT_PB_1008
FHP_ON_1009	K02997	FHP_ON_1009	K02997	FIN_ON_1009	K00819	FIN_PB_1009	K09525	FOV_ON_1009	K20180	FOV_PB_1084	K15296	MHP_ON_1009	K13209	MHP_PB_1009	K07466	MIN_ON_1009		MIN_PB_1009	K10776	MTT_ON_1009		MTT_PB_1009	K09191
FHP_ON_1010	K04996	FHP_ON_1010	K04996	FIN_ON_1010	K11839	FIN_PB_1010	K03164	FOV_ON_1010		FOV_PB_1086	K04443	MHP_ON_1010	K13098	MHP_PB_1010		MIN_ON_1010		MIN_PB_1010	K17491	MTT_ON_1010		MTT_PB_1010	K07376
FHP_ON_1011	K01013	FHP_ON_1011	K01013	FIN_ON_1011	K01379	FIN_PB_1011	K05691	FOV_ON_1011		FOV_PB_1087	K02183	MHP_ON_1011	K13098	MHP_PB_1011	K06269	MIN_ON_1011		MIN_PB_1011	K01081	MTT_ON_1011		MTT_PB_1011	K07611
FHP_ON_1012	K01013	FHP_ON_1012	K01013	FIN_ON_1012		FIN_PB_1012	K11492	FOV_ON_1012	K07561	FOV_PB_1088		MHP_ON_1012	K00816	MHP_PB_1012		MIN_ON_1012		MIN_PB_1012	K14616	MTT_ON_1012		MTT_PB_1012	K11274
FHP_ON_1013		FHP_ON_1013		FIN_ON_1013		FIN_PB_1013		FOV_ON_1013	K23565	FOV_PB_1089	K17635	MHP_ON_1013		MHP_PB_1013	K12858	MIN_ON_1013		MIN_PB_1013		MTT_ON_1013		MTT_PB_1013
FHP_ON_1014		FHP_ON_1014		FIN_ON_1014	K15203	FIN_PB_1014		FOV_ON_1014	K06636	FOV_PB_1090		MHP_ON_1014	K02147	MHP_PB_1014	K22990	MIN_ON_1014		MIN_PB_1014	K07839	MTT_ON_1014		MTT_PB_1014
FHP_ON_1015		FHP_ON_1015		FIN_ON_1015	K13250	FIN_PB_1015		FOV_ON_1015	K23919	FOV_PB_1091	K14354	MHP_ON_1015		MHP_PB_1015		MIN_ON_1015		MIN_PB_1015		MTT_ON_1015		MTT_PB_1015	K13191
FHP_ON_1016	K02542	FHP_ON_1016	K02542	FIN_ON_1016	K07277	FIN_PB_1016	K04353	FOV_ON_1016		FOV_PB_1092		MHP_ON_1016		MHP_PB_1016	K00814	MIN_ON_1016		MIN_PB_1016	K20774	MTT_ON_1016		MTT_PB_1016
FHP_ON_1017		FHP_ON_1017		FIN_ON_1017		FIN_PB_1017		FOV_ON_1017		FOV_PB_1093		MHP_ON_1017	K01520	MHP_PB_1017	K14948	MIN_ON_1017		MIN_PB_1017	K18655	MTT_ON_1017		MTT_PB_1017	K10317
FHP_ON_1018		FHP_ON_1018		FIN_ON_1018	K14300	FIN_PB_1018	K11972	FOV_ON_1018	K15127	FOV_PB_1094	K04659	MHP_ON_1018		MHP_PB_1018		MIN_ON_1018	K16056	MIN_PB_1018	K04536	MTT_ON_1018		MTT_PB_1018	K15501
FHP_ON_1019		FHP_ON_1019		FIN_ON_1019	K11654	FIN_PB_1019	K04659	FOV_ON_1019	K15127	FOV_PB_1095	K04381	MHP_ON_1019		MHP_PB_1019	K06037	MIN_ON_1019		MIN_PB_1019	K09250	MTT_ON_1019		MTT_PB_1019
FHP_ON_1020	K00006	FHP_ON_1020	K00006	FIN_ON_1020		FIN_PB_1020	K19476	FOV_ON_1020		FOV_PB_1096		MHP_ON_1020	K08270	MHP_PB_1020	K08764	MIN_ON_1020		MIN_PB_1020	K10608	MTT_ON_1020		MTT_PB_1020	K11833
FHP_ON_1021	K00006	FHP_ON_1021	K00006	FIN_ON_1021		FIN_PB_1021		FOV_ON_1021		FOV_PB_1097		MHP_ON_1021		MHP_PB_1021	K04353	MIN_ON_1021		MIN_PB_1021	K17102	MTT_ON_1021		MTT_PB_1021	K23951
FHP_ON_1022	K19572	FHP_ON_1022	K19572	FIN_ON_1022		FIN_PB_1022		FOV_ON_1022		FOV_PB_1098		MHP_ON_1022		MHP_PB_1022		MIN_ON_1022		MIN_PB_1022	K14544	MTT_ON_1022	K11860	MTT_PB_1022	K19613
FHP_ON_1023	K14544	FHP_ON_1023	K14544	FIN_ON_1023		FIN_PB_1023		FOV_ON_1023	K15717	FOV_PB_1099	K04659	MHP_ON_1023		MHP_PB_1023		MIN_ON_1023		MIN_PB_1023		MTT_ON_1023		MTT_PB_1023
FHP_ON_1024	K01196	FHP_ON_1024	K01196	FIN_ON_1024	K18411	FIN_PB_1024	K10352	FOV_ON_1024		FOV_PB_1100		MHP_ON_1024		MHP_PB_1024	K08635	MIN_ON_1024		MIN_PB_1024	K15623	MTT_ON_1024		MTT_PB_1024	K11997
FHP_ON_1025	K04671	FHP_ON_1025	K04671	FIN_ON_1025	K03948	FIN_PB_1025		FOV_ON_1025	K02149	FOV_PB_1102	K16477	MHP_ON_1025	K07419	MHP_PB_1025	K11810	MIN_ON_1025		MIN_PB_1025	K14388	MTT_ON_1025		MTT_PB_1025	K04634
FHP_ON_1026		FHP_ON_1026		FIN_ON_1026	K20180	FIN_PB_1026	K14688	FOV_ON_1026		FOV_PB_1103		MHP_ON_1026	K06096	MHP_PB_1026	K01528	MIN_ON_1026	K08958	MIN_PB_1026	K04353	MTT_ON_1026		MTT_PB_1026
FHP_ON_1027	K15074	FHP_ON_1027	K15074	FIN_ON_1027		FIN_PB_1027		FOV_ON_1027		FOV_PB_1105	K16570	MHP_ON_1027	K00418	MHP_PB_1027		MIN_ON_1027		MIN_PB_1027	K03254	MTT_ON_1027		MTT_PB_1027	K19001
FHP_ON_1028	K00953	FHP_ON_1028	K00953	FIN_ON_1028		FIN_PB_1028	K11429	FOV_ON_1028	K22940	FOV_PB_1106		MHP_ON_1028		MHP_PB_1028	K13811	MIN_ON_1028	K10686	MIN_PB_1028		MTT_ON_1028		MTT_PB_1028
FHP_ON_1029	K00953	FHP_ON_1029	K00953	FIN_ON_1029		FIN_PB_1029	K02154	FOV_ON_1029	K06947	FOV_PB_1107		MHP_ON_1029	K14075	MHP_PB_1029	K00505	MIN_ON_1029	K10661	MIN_PB_1029	K20792	MTT_ON_1029		MTT_PB_1029
FHP_ON_1030		FHP_ON_1030		FIN_ON_1030	K07561	FIN_PB_1030	K13617	FOV_ON_1030	K04552	FOV_PB_1108	K20721	MHP_ON_1030	K16548	MHP_PB_1030		MIN_ON_1030		MIN_PB_1030	K16315	MTT_ON_1030		MTT_PB_1030	K18622
FHP_ON_1031	K20398	FHP_ON_1031	K20398	FIN_ON_1031	K23565	FIN_PB_1031		FOV_ON_1031	K14589	FOV_PB_1109	K17963	MHP_ON_1031	K16548	MHP_PB_1031	K15118	MIN_ON_1031		MIN_PB_1031	K04630	MTT_ON_1031		MTT_PB_1031	K22583
FHP_ON_1032	K17345	FHP_ON_1032	K17345	FIN_ON_1032		FIN_PB_1032		FOV_ON_1032		FOV_PB_1110	K16725	MHP_ON_1032		MHP_PB_1032		MIN_ON_1032		MIN_PB_1032		MTT_ON_1032		MTT_PB_1032
FHP_ON_1033		FHP_ON_1033		FIN_ON_1033		FIN_PB_1033	K11512	FOV_ON_1033		FOV_PB_1111	K04659	MHP_ON_1033	K06841	MHP_PB_1033		MIN_ON_1033	K14410	MIN_PB_1033	K10088	MTT_ON_1033		MTT_PB_1033	K01487
FHP_ON_1034		FHP_ON_1034		FIN_ON_1034	K06636	FIN_PB_1034	K09048	FOV_ON_1034	K04459	FOV_PB_1112	K15791	MHP_ON_1034	K06841	MHP_PB_1034	K23207	MIN_ON_1034	K09660	MIN_PB_1034		MTT_ON_1034		MTT_PB_1034	K15047
FHP_ON_1035		FHP_ON_1035		FIN_ON_1035	K11204	FIN_PB_1035	K05728	FOV_ON_1035		FOV_PB_1113		MHP_ON_1035	K02963	MHP_PB_1035	K05619	MIN_ON_1035	K17419	MIN_PB_1035	K00207	MTT_ON_1035		MTT_PB_1035	K11274
FHP_ON_1036		FHP_ON_1036		FIN_ON_1036		FIN_PB_1036		FOV_ON_1036		FOV_PB_1116		MHP_ON_1036	K05747	MHP_PB_1036		MIN_ON_1036		MIN_PB_1036	K04348	MTT_ON_1036		MTT_PB_1036
FHP_ON_1037		FHP_ON_1037		FIN_ON_1037		FIN_PB_1037	K01191	FOV_ON_1037		FOV_PB_1117		MHP_ON_1037	K12183	MHP_PB_1037	K18739	MIN_ON_1037	K21991	MIN_PB_1037		MTT_ON_1037		MTT_PB_1037	K00289
FHP_ON_1038	K01363	FHP_ON_1038	K01363	FIN_ON_1038		FIN_PB_1038		FOV_ON_1038		FOV_PB_1118	K12382	MHP_ON_1038	K12183	MHP_PB_1038		MIN_ON_1038	K15030	MIN_PB_1038		MTT_ON_1038		MTT_PB_1038
FHP_ON_1039	K01363	FHP_ON_1039	K01363	FIN_ON_1039		FIN_PB_1039		FOV_ON_1039	K16308	FOV_PB_1120	K09048	MHP_ON_1039	K23612	MHP_PB_1039	K04353	MIN_ON_1039	K18175	MIN_PB_1039	K17508	MTT_ON_1039		MTT_PB_1039
FHP_ON_1040	K01275	FHP_ON_1040	K01275	FIN_ON_1040	K15127	FIN_PB_1040		FOV_ON_1040		FOV_PB_1121	K23551	MHP_ON_1040		MHP_PB_1040	K21768	MIN_ON_1040		MIN_PB_1040		MTT_ON_1040		MTT_PB_1040	K01081
FHP_ON_1041	K01275	FHP_ON_1041	K01275	FIN_ON_1041		FIN_PB_1041		FOV_ON_1041	K17086	FOV_PB_1122	K08054	MHP_ON_1041	K18739	MHP_PB_1041	K13126	MIN_ON_1041	K19944	MIN_PB_1041	K09201	MTT_ON_1041		MTT_PB_1041	K15047
FHP_ON_1042		FHP_ON_1042		FIN_ON_1042		FIN_PB_1042	K17339	FOV_ON_1042		FOV_PB_1123		MHP_ON_1042	K02137	MHP_PB_1042	K15014	MIN_ON_1042	K04079	MIN_PB_1042		MTT_ON_1042		MTT_PB_1042	K10395
FHP_ON_1043	K01275	FHP_ON_1043	K01275	FIN_ON_1043		FIN_PB_1043	K14288	FOV_ON_1043		FOV_PB_1124		MHP_ON_1043	K03627	MHP_PB_1043	K18749	MIN_ON_1043	K04079	MIN_PB_1043		MTT_ON_1043		MTT_PB_1043	K16676
FHP_ON_1044	K01275	FHP_ON_1044	K01275	FIN_ON_1044	K15717	FIN_PB_1044	K15115	FOV_ON_1044		FOV_PB_1125	K04659	MHP_ON_1044		MHP_PB_1044	K00288	MIN_ON_1044	K04079	MIN_PB_1044		MTT_ON_1044		MTT_PB_1044	K06674
FHP_ON_1045	K09489	FHP_ON_1045	K09489	FIN_ON_1045	K02149	FIN_PB_1045	K10352	FOV_ON_1045		FOV_PB_1126	K04659	MHP_ON_1045		MHP_PB_1045	K17907	MIN_ON_1045	K09420	MIN_PB_1045	K00318	MTT_ON_1045		MTT_PB_1045
FHP_ON_1046	K13212	FHP_ON_1046	K13212	FIN_ON_1046		FIN_PB_1046		FOV_ON_1046		FOV_PB_1128	K17964	MHP_ON_1046	K15601	MHP_PB_1046	K16186	MIN_ON_1046	K00797	MIN_PB_1046		MTT_ON_1046		MTT_PB_1046	K02183
FHP_ON_1047	K06112	FHP_ON_1047	K06112	FIN_ON_1047	K22940	FIN_PB_1047		FOV_ON_1047	K06508	FOV_PB_1129		MHP_ON_1047		MHP_PB_1047		MIN_ON_1047		MIN_PB_1047	K09048	MTT_ON_1047		MTT_PB_1047
FHP_ON_1048	K05631	FHP_ON_1048	K05631	FIN_ON_1048	K06947	FIN_PB_1048	K08040	FOV_ON_1048		FOV_PB_1130	K16190	MHP_ON_1048	K15050	MHP_PB_1048	K17254	MIN_ON_1048		MIN_PB_1048	K05030	MTT_ON_1048		MTT_PB_1048	K15047
FHP_ON_1049	K16865	FHP_ON_1049	K16865	FIN_ON_1049	K04552	FIN_PB_1049		FOV_ON_1049		FOV_PB_1131	K01951	MHP_ON_1049	K06497	MHP_PB_1049		MIN_ON_1049		MIN_PB_1049	K03254	MTT_ON_1049		MTT_PB_1049
FHP_ON_1050	K12820	FHP_ON_1050	K12820	FIN_ON_1050	K14589	FIN_PB_1050		FOV_ON_1050	K09521	FOV_PB_1132	K04659	MHP_ON_1050	K03138	MHP_PB_1050	K10302	MIN_ON_1050		MIN_PB_1050	K05094	MTT_ON_1050		MTT_PB_1050	K06267
FHP_ON_1051		FHP_ON_1051		FIN_ON_1051		FIN_PB_1051	K09048	FOV_ON_1051	K09586	FOV_PB_1133		MHP_ON_1051	K03138	MHP_PB_1051		MIN_ON_1051		MIN_PB_1051		MTT_ON_1051		MTT_PB_1051	K07192
FHP_ON_1052	K03927	FHP_ON_1052	K03927	FIN_ON_1052		FIN_PB_1052	K13191	FOV_ON_1052		FOV_PB_1134		MHP_ON_1052	K04570	MHP_PB_1052	K17267	MIN_ON_1052		MIN_PB_1052		MTT_ON_1052		MTT_PB_1052	K09521
FHP_ON_1053		FHP_ON_1053		FIN_ON_1053	K16524	FIN_PB_1053		FOV_ON_1053	K08816	FOV_PB_1135	K04659	MHP_ON_1053		MHP_PB_1053		MIN_ON_1053	K02606	MIN_PB_1053	K17263	MTT_ON_1053		MTT_PB_1053
FHP_ON_1054	K14767	FHP_ON_1054	K14767	FIN_ON_1054	K04459	FIN_PB_1054	K04150	FOV_ON_1054	K08816	FOV_PB_1136		MHP_ON_1054		MHP_PB_1054	K14010	MIN_ON_1054	K02997	MIN_PB_1054	K17265	MTT_ON_1054		MTT_PB_1054	K19719
FHP_ON_1055		FHP_ON_1055		FIN_ON_1055	K04688	FIN_PB_1055		FOV_ON_1055	K21989	FOV_PB_1137	K03347	MHP_ON_1055		MHP_PB_1055	K01697	MIN_ON_1055	K02997	MIN_PB_1055	K05699	MTT_ON_1055		MTT_PB_1055	K01081
FHP_ON_1056		FHP_ON_1056		FIN_ON_1056	K16308	FIN_PB_1056		FOV_ON_1056	K21989	FOV_PB_1138	K04659	MHP_ON_1056	K00820	MHP_PB_1056		MIN_ON_1056		MIN_PB_1056		MTT_ON_1056		MTT_PB_1056
FHP_ON_1057	K09506	FHP_ON_1057	K09506	FIN_ON_1057	K16308	FIN_PB_1057	K20044	FOV_ON_1057		FOV_PB_1139		MHP_ON_1057	K24183	MHP_PB_1057	K23899	MIN_ON_1057	K04996	MIN_PB_1057	K20053	MTT_ON_1057		MTT_PB_1057	K12882
FHP_ON_1058	K06114	FHP_ON_1058	K06114	FIN_ON_1058		FIN_PB_1058		FOV_ON_1058		FOV_PB_1140	K16190	MHP_ON_1058	K19947	MHP_PB_1058		MIN_ON_1058	K01013	MIN_PB_1058		MTT_ON_1058		MTT_PB_1058	K23282
FHP_ON_1059	K01867	FHP_ON_1059	K01867	FIN_ON_1059	K17086	FIN_PB_1059		FOV_ON_1059	K01873	FOV_PB_1141		MHP_ON_1059	K18260	MHP_PB_1059		MIN_ON_1059	K01013	MIN_PB_1059	K04739	MTT_ON_1059		MTT_PB_1059	K03900
FHP_ON_1060	K19572	FHP_ON_1060	K19572	FIN_ON_1060		FIN_PB_1060	K24067	FOV_ON_1060		FOV_PB_1142	K11997	MHP_ON_1060	K20456	MHP_PB_1060	K14948	MIN_ON_1060		MIN_PB_1060	K01872	MTT_ON_1060		MTT_PB_1060
FHP_ON_1061	K22197	FHP_ON_1061	K22197	FIN_ON_1061		FIN_PB_1061	K23028	FOV_ON_1061		FOV_PB_1143	K18758	MHP_ON_1061		MHP_PB_1061	K01528	MIN_ON_1061	K08507	MIN_PB_1061	K08804	MTT_ON_1061		MTT_PB_1061	K20393
FHP_ON_1062	K02580	FHP_ON_1062	K02580	FIN_ON_1062		FIN_PB_1062		FOV_ON_1062	K23570	FOV_PB_1144	K00029	MHP_ON_1062	K12822	MHP_PB_1062	K01697	MIN_ON_1062		MIN_PB_1062	K21988	MTT_ON_1062		MTT_PB_1062	K23001
FHP_ON_1063	K14284	FHP_ON_1063	K14284	FIN_ON_1063	K06508	FIN_PB_1063	K01872	FOV_ON_1063		FOV_PB_1145	K13185	MHP_ON_1063	K09699	MHP_PB_1063		MIN_ON_1063		MIN_PB_1063	K24024	MTT_ON_1063		MTT_PB_1063	K00972
FHP_ON_1064	K19525	FHP_ON_1064	K19525	FIN_ON_1064		FIN_PB_1064		FOV_ON_1064		FOV_PB_1146	K22197	MHP_ON_1064	K02270	MHP_PB_1064	K09487	MIN_ON_1064		MIN_PB_1064	K04739	MTT_ON_1064		MTT_PB_1064
FHP_ON_1065		FHP_ON_1065		FIN_ON_1065		FIN_PB_1065		FOV_ON_1065	K02889	FOV_PB_1147		MHP_ON_1065		MHP_PB_1065		MIN_ON_1065	K02542	MIN_PB_1065	K09207	MTT_ON_1065		MTT_PB_1065	K05857
FHP_ON_1066		FHP_ON_1066		FIN_ON_1066	K09586	FIN_PB_1066	K02154	FOV_ON_1066	K11842	FOV_PB_1148	K14309	MHP_ON_1066	K04739	MHP_PB_1066		MIN_ON_1066	K11648	MIN_PB_1066		MTT_ON_1066		MTT_PB_1066
FHP_ON_1067	K13353	FHP_ON_1067	K13353	FIN_ON_1067		FIN_PB_1067	K10696	FOV_ON_1067	K11173	FOV_PB_1149	K15075	MHP_ON_1067	K12879	MHP_PB_1067		MIN_ON_1067	K11648	MIN_PB_1067		MTT_ON_1067		MTT_PB_1067	K11428
FHP_ON_1068		FHP_ON_1068		FIN_ON_1068	K08816	FIN_PB_1068	K16675	FOV_ON_1068		FOV_PB_1150	K10396	MHP_ON_1068	K11416	MHP_PB_1068	K15376	MIN_ON_1068		MIN_PB_1068	K04536	MTT_ON_1068		MTT_PB_1068
FHP_ON_1069		FHP_ON_1069		FIN_ON_1069	K21989	FIN_PB_1069		FOV_ON_1069		FOV_PB_1152	K04348	MHP_ON_1069	K07904	MHP_PB_1069	K09592	MIN_ON_1069		MIN_PB_1069		MTT_ON_1069		MTT_PB_1069	K18270
FHP_ON_1070		FHP_ON_1070		FIN_ON_1070		FIN_PB_1070	K20774	FOV_ON_1070		FOV_PB_1153	K04659	MHP_ON_1070		MHP_PB_1070	K11224	MIN_ON_1070		MIN_PB_1070		MTT_ON_1070		MTT_PB_1070
FHP_ON_1071		FHP_ON_1071		FIN_ON_1071		FIN_PB_1071		FOV_ON_1071		FOV_PB_1154	K17635	MHP_ON_1071		MHP_PB_1071		MIN_ON_1071		MIN_PB_1071		MTT_ON_1071		MTT_PB_1071
FHP_ON_1072	K20053	FHP_ON_1072	K20053	FIN_ON_1072		FIN_PB_1072		FOV_ON_1072		FOV_PB_1155		MHP_ON_1072		MHP_PB_1072	K07611	MIN_ON_1072		MIN_PB_1072		MTT_ON_1072		MTT_PB_1072
FHP_ON_1073	K20053	FHP_ON_1073	K20053	FIN_ON_1073	K01873	FIN_PB_1073	K17554	FOV_ON_1073		FOV_PB_1156		MHP_ON_1073		MHP_PB_1073	K07889	MIN_ON_1073		MIN_PB_1073	K01969	MTT_ON_1073		MTT_PB_1073
FHP_ON_1074	K20053	FHP_ON_1074	K20053	FIN_ON_1074	K23570	FIN_PB_1074		FOV_ON_1074		FOV_PB_1157	K12200	MHP_ON_1074		MHP_PB_1074		MIN_ON_1074		MIN_PB_1074		MTT_ON_1074		MTT_PB_1074
FHP_ON_1075	K20053	FHP_ON_1075	K20053	FIN_ON_1075		FIN_PB_1075	K04348	FOV_ON_1075		FOV_PB_1158	K20371	MHP_ON_1075		MHP_PB_1075		MIN_ON_1075	K00006	MIN_PB_1075		MTT_ON_1075		MTT_PB_1075	K07883
FHP_ON_1076	K20053	FHP_ON_1076	K20053	FIN_ON_1076	K02889	FIN_PB_1076	K21991	FOV_ON_1076		FOV_PB_1159	K05866	MHP_ON_1076		MHP_PB_1076		MIN_ON_1076	K19572	MIN_PB_1076	K22752	MTT_ON_1076		MTT_PB_1076
FHP_ON_1077		FHP_ON_1077		FIN_ON_1077		FIN_PB_1077		FOV_ON_1077		FOV_PB_1160	K04659	MHP_ON_1077		MHP_PB_1077		MIN_ON_1077	K19572	MIN_PB_1077	K05850	MTT_ON_1077		MTT_PB_1077
FHP_ON_1078		FHP_ON_1078		FIN_ON_1078		FIN_PB_1078	K11836	FOV_ON_1078		FOV_PB_1161	K19054	MHP_ON_1078		MHP_PB_1078		MIN_ON_1078	K14544	MIN_PB_1078	K00387	MTT_ON_1078		MTT_PB_1078
FHP_ON_1079	K20190	FHP_ON_1079	K20190	FIN_ON_1079		FIN_PB_1079	K22415	FOV_ON_1079		FOV_PB_1162		MHP_ON_1079		MHP_PB_1079		MIN_ON_1079	K01196	MIN_PB_1079	K06636	MTT_ON_1079		MTT_PB_1079	K02469
FHP_ON_1080	K10576	FHP_ON_1080	K10576	FIN_ON_1080		FIN_PB_1080	K10147	FOV_ON_1080		FOV_PB_1164	K00784	MHP_ON_1080		MHP_PB_1080	K03263	MIN_ON_1080	K04671	MIN_PB_1080	K13516	MTT_ON_1080		MTT_PB_1080	K21437
FHP_ON_1081	K01187	FHP_ON_1081	K01187	FIN_ON_1081		FIN_PB_1081	K10895	FOV_ON_1081		FOV_PB_1165		MHP_ON_1081		MHP_PB_1081	K00006	MIN_ON_1081	K04671	MIN_PB_1081		MTT_ON_1081		MTT_PB_1081	K00710
FHP_ON_1082	K12047	FHP_ON_1082	K12047	FIN_ON_1082		FIN_PB_1082	K16795	FOV_ON_1082		FOV_PB_1166	K04659	MHP_ON_1082		MHP_PB_1082	K01205	MIN_ON_1082		MIN_PB_1082		MTT_ON_1082		MTT_PB_1082	K08831
FHP_ON_1083		FHP_ON_1083		FIN_ON_1083		FIN_PB_1083		FOV_ON_1083		FOV_PB_1167		MHP_ON_1083		MHP_PB_1083		MIN_ON_1083	K15074	MIN_PB_1083	K03122	MTT_ON_1083		MTT_PB_1083	K11795
FHP_ON_1084	K09516	FHP_ON_1084	K09516	FIN_ON_1084		FIN_PB_1084	K13514	FOV_ON_1084		FOV_PB_1168	K04368	MHP_ON_1084	K08851	MHP_PB_1084	K19791	MIN_ON_1084	K11592	MIN_PB_1084	K05236	MTT_ON_1084		MTT_PB_1084
FHP_ON_1085	K11667	FHP_ON_1085	K11667	FIN_ON_1085		FIN_PB_1085	K15409	FOV_ON_1085		FOV_PB_1169		MHP_ON_1085		MHP_PB_1085		MIN_ON_1085	K07442	MIN_PB_1085	K14157	MTT_ON_1085		MTT_PB_1085	K17345
FHP_ON_1086	K12399	FHP_ON_1086	K12399	FIN_ON_1086		FIN_PB_1086	K01116	FOV_ON_1086		FOV_PB_1170	K15190	MHP_ON_1086		MHP_PB_1086		MIN_ON_1086		MIN_PB_1086	K05691	MTT_ON_1086		MTT_PB_1086	K05850
FHP_ON_1087	K12482	FHP_ON_1087	K12482	FIN_ON_1087		FIN_PB_1087	K05617	FOV_ON_1087		FOV_PB_1171		MHP_ON_1087		MHP_PB_1087		MIN_ON_1087		MIN_PB_1087	K18646	MTT_ON_1087		MTT_PB_1087
FHP_ON_1088	K00261	FHP_ON_1088	K00261	FIN_ON_1088		FIN_PB_1088		FOV_ON_1088		FOV_PB_1172	K10867	MHP_ON_1088		MHP_PB_1088	K05046	MIN_ON_1088		MIN_PB_1088	K12835	MTT_ON_1088		MTT_PB_1088
FHP_ON_1089	K07937	FHP_ON_1089	K07937	FIN_ON_1089		FIN_PB_1089		FOV_ON_1089		FOV_PB_1173	K11438	MHP_ON_1089		MHP_PB_1089	K10885	MIN_ON_1089		MIN_PB_1089	K02580	MTT_ON_1089		MTT_PB_1089	K14297
FHP_ON_1090	K12494	FHP_ON_1090	K12494	FIN_ON_1090		FIN_PB_1090		FOV_ON_1090		FOV_PB_1174		MHP_ON_1090		MHP_PB_1090		MIN_ON_1090		MIN_PB_1090	K10887	MTT_ON_1090		MTT_PB_1090	K09512
FHP_ON_1091		FHP_ON_1091		FIN_ON_1091		FIN_PB_1091	K07206	FOV_ON_1091		FOV_PB_1175		MHP_ON_1091		MHP_PB_1091	K17261	MIN_ON_1091	K10727	MIN_PB_1091		MTT_ON_1091		MTT_PB_1091	K04681
FHP_ON_1092	K06172	FHP_ON_1092	K06172	FIN_ON_1092		FIN_PB_1092		FOV_ON_1092		FOV_PB_1176	K03178	MHP_ON_1092		MHP_PB_1092		MIN_ON_1092	K17345	MIN_PB_1092		MTT_ON_1092		MTT_PB_1092
FHP_ON_1093		FHP_ON_1093		FIN_ON_1093		FIN_PB_1093	K05691	FOV_ON_1093		FOV_PB_1177	K11136	MHP_ON_1093		MHP_PB_1093	K08764	MIN_ON_1093	K06910	MIN_PB_1093	K09048	MTT_ON_1093		MTT_PB_1093
FHP_ON_1094		FHP_ON_1094		FIN_ON_1094		FIN_PB_1094		FOV_ON_1094		FOV_PB_1178		MHP_ON_1094		MHP_PB_1094		MIN_ON_1094		MIN_PB_1094	K12316	MTT_ON_1094		MTT_PB_1094	K16449
FHP_ON_1095	K00020	FHP_ON_1095	K00020	FIN_ON_1095		FIN_PB_1095	K16343	FOV_ON_1095		FOV_PB_1179	K06258	MHP_ON_1095		MHP_PB_1095		MIN_ON_1095		MIN_PB_1095		MTT_ON_1095		MTT_PB_1095	K14209
FHP_ON_1096		FHP_ON_1096		FIN_ON_1096		FIN_PB_1096	K00939	FOV_ON_1096		FOV_PB_1180		MHP_ON_1096		MHP_PB_1096		MIN_ON_1096	K01363	MIN_PB_1096		MTT_ON_1096		MTT_PB_1096	K24067
FHP_ON_1097		FHP_ON_1097		FIN_ON_1097		FIN_PB_1097		FOV_ON_1097		FOV_PB_1181	K03262	MHP_ON_1097		MHP_PB_1097		MIN_ON_1097	K09489	MIN_PB_1097	K06816	MTT_ON_1097		MTT_PB_1097	K12617
FHP_ON_1098	K10358	FHP_ON_1098	K10358	FIN_ON_1098		FIN_PB_1098		FOV_ON_1098		FOV_PB_1182		MHP_ON_1098		MHP_PB_1098	K02186	MIN_ON_1098	K13212	MIN_PB_1098	K02678	MTT_ON_1098		MTT_PB_1098
FHP_ON_1099	K10358	FHP_ON_1099	K10358	FIN_ON_1099		FIN_PB_1099	K12886	FOV_ON_1099		FOV_PB_1183	K10249	MHP_ON_1099		MHP_PB_1099	K21766	MIN_ON_1099		MIN_PB_1099		MTT_ON_1099		MTT_PB_1099	K21797
FHP_ON_1100		FHP_ON_1100		FIN_ON_1100		FIN_PB_1100		FOV_ON_1100		FOV_PB_1184	K17046	MHP_ON_1100		MHP_PB_1100	K01077	MIN_ON_1100	K06112	MIN_PB_1100	K00164	MTT_ON_1100		MTT_PB_1100
FHP_ON_1101		FHP_ON_1101		FIN_ON_1101		FIN_PB_1101	K01262	FOV_ON_1101		FOV_PB_1185		MHP_ON_1101		MHP_PB_1101	K14382	MIN_ON_1101	K10085	MIN_PB_1101	K15603	MTT_ON_1101		MTT_PB_1101
FHP_ON_1102		FHP_ON_1102		FIN_ON_1102		FIN_PB_1102	K22410	FOV_ON_1102		FOV_PB_1186	K12604	MHP_ON_1102		MHP_PB_1102		MIN_ON_1102	K16865	MIN_PB_1102	K03010	MTT_ON_1102		MTT_PB_1102
FHP_ON_1103	K01557	FHP_ON_1103	K01557	FIN_ON_1103		FIN_PB_1103	K14409	FOV_ON_1103	K03155	FOV_PB_1187		MHP_ON_1103		MHP_PB_1103	K12823	MIN_ON_1103	K12820	MIN_PB_1103		MTT_ON_1103		MTT_PB_1103
FHP_ON_1104		FHP_ON_1104		FIN_ON_1104		FIN_PB_1104	K21752	FOV_ON_1104		FOV_PB_1188		MHP_ON_1104		MHP_PB_1104		MIN_ON_1104	K03927	MIN_PB_1104	K10396	MTT_ON_1104		MTT_PB_1104	K10895
FHP_ON_1105		FHP_ON_1105		FIN_ON_1105		FIN_PB_1105		FOV_ON_1105		FOV_PB_1190	K09583	MHP_ON_1105		MHP_PB_1105	K00088	MIN_ON_1105	K14767	MIN_PB_1105	K00164	MTT_ON_1105		MTT_PB_1105	K08814
FHP_ON_1106	K12351	FHP_ON_1106	K12351	FIN_ON_1106		FIN_PB_1106		FOV_ON_1106		FOV_PB_1191		MHP_ON_1106		MHP_PB_1106	K01697	MIN_ON_1106		MIN_PB_1106	K10587	MTT_ON_1106		MTT_PB_1106	K15117
FHP_ON_1107	K23625	FHP_ON_1107	K23625	FIN_ON_1107		FIN_PB_1107	K18809	FOV_ON_1107		FOV_PB_1192	K09486	MHP_ON_1107		MHP_PB_1107		MIN_ON_1107		MIN_PB_1107	K03847	MTT_ON_1107		MTT_PB_1107
FHP_ON_1108		FHP_ON_1108		FIN_ON_1108		FIN_PB_1108	K15425	FOV_ON_1108		FOV_PB_1193	K06100	MHP_ON_1108		MHP_PB_1108	K02154	MIN_ON_1108		MIN_PB_1108	K06699	MTT_ON_1108		MTT_PB_1108	K01254
FHP_ON_1109	K02942	FHP_ON_1109	K02942	FIN_ON_1109		FIN_PB_1109	K11446	FOV_ON_1109		FOV_PB_1194	K04659	MHP_ON_1109		MHP_PB_1109		MIN_ON_1109		MIN_PB_1109	K24183	MTT_ON_1109		MTT_PB_1109	K08601
FHP_ON_1110	K00344	FHP_ON_1110	K00344	FIN_ON_1110		FIN_PB_1110	K11421	FOV_ON_1110		FOV_PB_1195	K14015	MHP_ON_1110		MHP_PB_1110		MIN_ON_1110		MIN_PB_1110	K15118	MTT_ON_1110		MTT_PB_1110
FHP_ON_1111	K03231	FHP_ON_1111	K03231	FIN_ON_1111		FIN_PB_1111	K23884	FOV_ON_1111		FOV_PB_1196	K04659	MHP_ON_1111		MHP_PB_1111	K04487	MIN_ON_1111	K06114	MIN_PB_1111	K14616	MTT_ON_1111		MTT_PB_1111	K01681
FHP_ON_1112	K02946	FHP_ON_1112	K02946	FIN_ON_1112		FIN_PB_1112	K21412	FOV_ON_1112		FOV_PB_1197		MHP_ON_1112		MHP_PB_1112	K05022	MIN_ON_1112	K19572	MIN_PB_1112		MTT_ON_1112		MTT_PB_1112
FHP_ON_1113	K03258	FHP_ON_1113	K03258	FIN_ON_1113		FIN_PB_1113	K13126	FOV_ON_1113		FOV_PB_1198	K12619	MHP_ON_1113		MHP_PB_1113	K02541	MIN_ON_1113		MIN_PB_1113	K08838	MTT_ON_1113		MTT_PB_1113	K17339
FHP_ON_1114	K14297	FHP_ON_1114	K14297	FIN_ON_1114		FIN_PB_1114	K11492	FOV_ON_1114		FOV_PB_1199		MHP_ON_1114		MHP_PB_1114	K01205	MIN_ON_1114		MIN_PB_1114		MTT_ON_1114		MTT_PB_1114	K07611
FHP_ON_1115		FHP_ON_1115		FIN_ON_1115		FIN_PB_1115	K00088	FOV_ON_1115		FOV_PB_1200		MHP_ON_1115		MHP_PB_1115	K22628	MIN_ON_1115		MIN_PB_1115		MTT_ON_1115		MTT_PB_1115
FHP_ON_1116		FHP_ON_1116		FIN_ON_1116		FIN_PB_1116	K22985	FOV_ON_1116		FOV_PB_1201	K03259	MHP_ON_1116		MHP_PB_1116	K17290	MIN_ON_1116	K10350	MIN_PB_1116		MTT_ON_1116		MTT_PB_1116	K00736
FHP_ON_1117	K22750	FHP_ON_1117	K22750	FIN_ON_1117	K03155	FIN_PB_1117	K01081	FOV_ON_1117		FOV_PB_1202	K04351	MHP_ON_1117		MHP_PB_1117	K01013	MIN_ON_1117	K02580	MIN_PB_1117		MTT_ON_1117		MTT_PB_1117	K17302
FHP_ON_1118	K11592	FHP_ON_1118	K11592	FIN_ON_1118		FIN_PB_1118	K11428	FOV_ON_1118		FOV_PB_1203		MHP_ON_1118		MHP_PB_1118	K12493	MIN_ON_1118	K02580	MIN_PB_1118	K03260	MTT_ON_1118		MTT_PB_1118
FHP_ON_1119	K11592	FHP_ON_1119	K11592	FIN_ON_1119		FIN_PB_1119		FOV_ON_1119		FOV_PB_1204	K08870	MHP_ON_1119		MHP_PB_1119	K22555	MIN_ON_1119	K14284	MIN_PB_1119	K12076	MTT_ON_1119		MTT_PB_1119	K09194
FHP_ON_1120		FHP_ON_1120		FIN_ON_1120		FIN_PB_1120	K05728	FOV_ON_1120		FOV_PB_1205	K04659	MHP_ON_1120		MHP_PB_1120		MIN_ON_1120		MIN_PB_1120	K05719	MTT_ON_1120		MTT_PB_1120
FHP_ON_1121		FHP_ON_1121		FIN_ON_1121		FIN_PB_1121		FOV_ON_1121		FOV_PB_1206		MHP_ON_1121		MHP_PB_1121	K16733	MIN_ON_1121	K19525	MIN_PB_1121		MTT_ON_1121		MTT_PB_1121	K10876
FHP_ON_1122		FHP_ON_1122		FIN_ON_1122		FIN_PB_1122	K21988	FOV_ON_1122		FOV_PB_1207	K04659	MHP_ON_1122		MHP_PB_1122	K12824	MIN_ON_1122	K13353	MIN_PB_1122	K00548	MTT_ON_1122		MTT_PB_1122	K09189
FHP_ON_1123		FHP_ON_1123		FIN_ON_1123		FIN_PB_1123	K04353	FOV_ON_1123		FOV_PB_1208		MHP_ON_1123		MHP_PB_1123	K06070	MIN_ON_1123		MIN_PB_1123	K12838	MTT_ON_1123		MTT_PB_1123
FHP_ON_1124		FHP_ON_1124		FIN_ON_1124		FIN_PB_1124		FOV_ON_1124		FOV_PB_1209		MHP_ON_1124		MHP_PB_1124	K08110	MIN_ON_1124	K00799	MIN_PB_1124		MTT_ON_1124		MTT_PB_1124	K18622
FHP_ON_1125	K20404	FHP_ON_1125	K20404	FIN_ON_1125		FIN_PB_1125	K16315	FOV_ON_1125		FOV_PB_1210	K04659	MHP_ON_1125		MHP_PB_1125		MIN_ON_1125	K18621	MIN_PB_1125	K04683	MTT_ON_1125		MTT_PB_1125	K19523
FHP_ON_1126	K01563	FHP_ON_1126	K01563	FIN_ON_1126		FIN_PB_1126		FOV_ON_1126		FOV_PB_1211		MHP_ON_1126		MHP_PB_1126		MIN_ON_1126		MIN_PB_1126		MTT_ON_1126		MTT_PB_1126	K11125
FHP_ON_1127	K00555	FHP_ON_1127	K00555	FIN_ON_1127		FIN_PB_1127	K09250	FOV_ON_1127		FOV_PB_1212	K12606	MHP_ON_1127		MHP_PB_1127	K07424	MIN_ON_1127		MIN_PB_1127	K04353	MTT_ON_1127		MTT_PB_1127	K03262
FHP_ON_1128	K16546	FHP_ON_1128	K16546	FIN_ON_1128		FIN_PB_1128	K06092	FOV_ON_1128		FOV_PB_1213		MHP_ON_1128		MHP_PB_1128		MIN_ON_1128		MIN_PB_1128		MTT_ON_1128		MTT_PB_1128	K18400
FHP_ON_1129	K08740	FHP_ON_1129	K08740	FIN_ON_1129		FIN_PB_1129	K21988	FOV_ON_1129		FOV_PB_1214	K02327	MHP_ON_1129		MHP_PB_1129		MIN_ON_1129		MIN_PB_1129	K16309	MTT_ON_1129		MTT_PB_1129	K22415
FHP_ON_1130	K00857	FHP_ON_1130	K00857	FIN_ON_1130		FIN_PB_1130		FOV_ON_1130		FOV_PB_1215		MHP_ON_1130		MHP_PB_1130	K13596	MIN_ON_1130	K11848	MIN_PB_1130	K22449	MTT_ON_1130		MTT_PB_1130
FHP_ON_1131	K15272	FHP_ON_1131	K15272	FIN_ON_1131	K03011	FIN_PB_1131		FOV_ON_1131		FOV_PB_1216	K10747	MHP_ON_1131		MHP_PB_1131	K00757	MIN_ON_1131		MIN_PB_1131	K23588	MTT_ON_1131		MTT_PB_1131	K22583
FHP_ON_1132		FHP_ON_1132		FIN_ON_1132		FIN_PB_1132		FOV_ON_1132		FOV_PB_1217	K08145	MHP_ON_1132		MHP_PB_1132	K12047	MIN_ON_1132	K20053	MIN_PB_1132	K09389	MTT_ON_1132		MTT_PB_1132	K12231
FHP_ON_1133	K14285	FHP_ON_1133	K14285	FIN_ON_1133		FIN_PB_1133	K04599	FOV_ON_1133		FOV_PB_1218	K16675	MHP_ON_1133		MHP_PB_1133	K08292	MIN_ON_1133		MIN_PB_1133	K09270	MTT_ON_1133		MTT_PB_1133	K05691
FHP_ON_1134	K00326	FHP_ON_1134	K00326	FIN_ON_1134		FIN_PB_1134	K24420	FOV_ON_1134		FOV_PB_1219	K14026	MHP_ON_1134		MHP_PB_1134	K03097	MIN_ON_1134		MIN_PB_1134	K12886	MTT_ON_1134		MTT_PB_1134
FHP_ON_1135		FHP_ON_1135		FIN_ON_1135		FIN_PB_1135	K17491	FOV_ON_1135		FOV_PB_1220	K04659	MHP_ON_1135		MHP_PB_1135	K17555	MIN_ON_1135		MIN_PB_1135		MTT_ON_1135		MTT_PB_1135	K08040
FHP_ON_1136	K02127	FHP_ON_1136	K02127	FIN_ON_1136		FIN_PB_1136	K08808	FOV_ON_1136		FOV_PB_1221		MHP_ON_1136		MHP_PB_1136		MIN_ON_1136		MIN_PB_1136	K16449	MTT_ON_1136		MTT_PB_1136	K11512
FHP_ON_1137		FHP_ON_1137		FIN_ON_1137		FIN_PB_1137		FOV_ON_1137		FOV_PB_1222	K14571	MHP_ON_1137		MHP_PB_1137	K04354	MIN_ON_1137		MIN_PB_1137	K03869	MTT_ON_1137		MTT_PB_1137
FHP_ON_1138		FHP_ON_1138		FIN_ON_1138		FIN_PB_1138		FOV_ON_1138		FOV_PB_1223		MHP_ON_1138		MHP_PB_1138	K00006	MIN_ON_1138	K10576	MIN_PB_1138		MTT_ON_1138		MTT_PB_1138	K11654
FHP_ON_1139		FHP_ON_1139		FIN_ON_1139		FIN_PB_1139	K07839	FOV_ON_1139		FOV_PB_1224	K03267	MHP_ON_1139		MHP_PB_1139		MIN_ON_1139	K09516	MIN_PB_1139	K01539	MTT_ON_1139		MTT_PB_1139	K21752
FHP_ON_1140		FHP_ON_1140		FIN_ON_1140		FIN_PB_1140		FOV_ON_1140		FOV_PB_1225		MHP_ON_1140	K12832	MHP_PB_1140	K24763	MIN_ON_1140	K11667	MIN_PB_1140	K14300	MTT_ON_1140		MTT_PB_1140	K08370
FHP_ON_1141	K08744	FHP_ON_1141	K08744	FIN_ON_1141		FIN_PB_1141	K23028	FOV_ON_1141		FOV_PB_1226	K04659	MHP_ON_1141		MHP_PB_1141	K08292	MIN_ON_1141	K12399	MIN_PB_1141	K04727	MTT_ON_1141		MTT_PB_1141
FHP_ON_1142	K17852	FHP_ON_1142	K17852	FIN_ON_1142		FIN_PB_1142		FOV_ON_1142		FOV_PB_1227	K03164	MHP_ON_1142		MHP_PB_1142		MIN_ON_1142	K12399	MIN_PB_1142	K01897	MTT_ON_1142		MTT_PB_1142
FHP_ON_1143	K02154	FHP_ON_1143	K02154	FIN_ON_1143		FIN_PB_1143	K14544	FOV_ON_1143		FOV_PB_1228		MHP_ON_1143		MHP_PB_1143	K00552	MIN_ON_1143	K12482	MIN_PB_1143		MTT_ON_1143		MTT_PB_1143	K04353
FHP_ON_1144	K02154	FHP_ON_1144	K02154	FIN_ON_1144		FIN_PB_1144	K19383	FOV_ON_1144		FOV_PB_1229		MHP_ON_1144		MHP_PB_1144		MIN_ON_1144	K00261	MIN_PB_1144	K13721	MTT_ON_1144		MTT_PB_1144	K17345
FHP_ON_1145	K17233	FHP_ON_1145	K17233	FIN_ON_1145		FIN_PB_1145	K00387	FOV_ON_1145		FOV_PB_1230		MHP_ON_1145		MHP_PB_1145	K01309	MIN_ON_1145	K00261	MIN_PB_1145	K07905	MTT_ON_1145		MTT_PB_1145
FHP_ON_1146		FHP_ON_1146		FIN_ON_1146		FIN_PB_1146	K19483	FOV_ON_1146		FOV_PB_1231		MHP_ON_1146		MHP_PB_1146	K00049	MIN_ON_1146	K07937	MIN_PB_1146	K00999	MTT_ON_1146		MTT_PB_1146	K14945
FHP_ON_1147	K12840	FHP_ON_1147	K12840	FIN_ON_1147		FIN_PB_1147	K12396	FOV_ON_1147		FOV_PB_1232	K17907	MHP_ON_1147		MHP_PB_1147	K12047	MIN_ON_1147		MIN_PB_1147	K03260	MTT_ON_1147		MTT_PB_1147
FHP_ON_1148	K12838	FHP_ON_1148	K12838	FIN_ON_1148		FIN_PB_1148	K10306	FOV_ON_1148		FOV_PB_1233	K15292	MHP_ON_1148		MHP_PB_1148	K23345	MIN_ON_1148		MIN_PB_1148		MTT_ON_1148		MTT_PB_1148
FHP_ON_1149		FHP_ON_1149		FIN_ON_1149		FIN_PB_1149	K20774	FOV_ON_1149		FOV_PB_1234		MHP_ON_1149	K11997	MHP_PB_1149	K12483	MIN_ON_1149		MIN_PB_1149	K06185	MTT_ON_1149		MTT_PB_1149	K09048
FHP_ON_1150		FHP_ON_1150		FIN_ON_1150		FIN_PB_1150	K08816	FOV_ON_1150		FOV_PB_1235	K12183	MHP_ON_1150		MHP_PB_1150		MIN_ON_1150	K06172	MIN_PB_1150	K10758	MTT_ON_1150		MTT_PB_1150	K09194
FHP_ON_1151	K14676	FHP_ON_1151	K14676	FIN_ON_1151		FIN_PB_1151		FOV_ON_1151		FOV_PB_1236		MHP_ON_1151		MHP_PB_1151		MIN_ON_1151		MIN_PB_1151	K00914	MTT_ON_1151		MTT_PB_1151	K11836
FHP_ON_1152	K01539	FHP_ON_1152	K01539	FIN_ON_1152		FIN_PB_1152		FOV_ON_1152		FOV_PB_1237		MHP_ON_1152		MHP_PB_1152	K14443	MIN_ON_1152		MIN_PB_1152		MTT_ON_1152		MTT_PB_1152
FHP_ON_1153	K01539	FHP_ON_1153	K01539	FIN_ON_1153		FIN_PB_1153	K07904	FOV_ON_1153		FOV_PB_1238	K20223	MHP_ON_1153		MHP_PB_1153	K17261	MIN_ON_1153		MIN_PB_1153	K11446	MTT_ON_1153		MTT_PB_1153	K02154
FHP_ON_1154	K01539	FHP_ON_1154	K01539	FIN_ON_1154		FIN_PB_1154	K14008	FOV_ON_1154		FOV_PB_1239	K04659	MHP_ON_1154		MHP_PB_1154		MIN_ON_1154		MIN_PB_1154		MTT_ON_1154		MTT_PB_1154	K04534
FHP_ON_1155		FHP_ON_1155		FIN_ON_1155		FIN_PB_1155	K01958	FOV_ON_1155		FOV_PB_1240	K10405	MHP_ON_1155		MHP_PB_1155	K01697	MIN_ON_1155		MIN_PB_1155		MTT_ON_1155		MTT_PB_1155	K22808
FHP_ON_1156		FHP_ON_1156		FIN_ON_1156		FIN_PB_1156	K12811	FOV_ON_1156		FOV_PB_1241	K20222	MHP_ON_1156		MHP_PB_1156	K14381	MIN_ON_1156	K23342	MIN_PB_1156	K07190	MTT_ON_1156		MTT_PB_1156	K15115
FHP_ON_1157		FHP_ON_1157		FIN_ON_1157		FIN_PB_1157	K01411	FOV_ON_1157		FOV_PB_1242	K23884	MHP_ON_1157		MHP_PB_1157		MIN_ON_1157	K00020	MIN_PB_1157		MTT_ON_1157		MTT_PB_1157
FHP_ON_1158		FHP_ON_1158		FIN_ON_1158		FIN_PB_1158		FOV_ON_1158		FOV_PB_1243	K22371	MHP_ON_1158		MHP_PB_1158	K15979	MIN_ON_1158		MIN_PB_1158	K00139	MTT_ON_1158		MTT_PB_1158
FHP_ON_1159	K14539	FHP_ON_1159	K14539	FIN_ON_1159		FIN_PB_1159	K18655	FOV_ON_1159		FOV_PB_1244	K09115	MHP_ON_1159		MHP_PB_1159	K07151	MIN_ON_1159	K10358	MIN_PB_1159		MTT_ON_1159		MTT_PB_1159	K05728
FHP_ON_1160	K02886	FHP_ON_1160	K02886	FIN_ON_1160		FIN_PB_1160		FOV_ON_1160		FOV_PB_1245		MHP_ON_1160		MHP_PB_1160		MIN_ON_1160		MIN_PB_1160		MTT_ON_1160		MTT_PB_1160
FHP_ON_1161		FHP_ON_1161		FIN_ON_1161		FIN_PB_1161	K09593	FOV_ON_1161		FOV_PB_1246	K18423	MHP_ON_1161		MHP_PB_1161	K06874	MIN_ON_1161		MIN_PB_1161	K20865	MTT_ON_1161		MTT_PB_1161	K11492
FHP_ON_1162		FHP_ON_1162		FIN_ON_1162		FIN_PB_1162		FOV_ON_1162	K23934	FOV_PB_1247		MHP_ON_1162		MHP_PB_1162	K03257	MIN_ON_1162	K15131	MIN_PB_1162		MTT_ON_1162		MTT_PB_1162	K07401
FHP_ON_1163	K01638	FHP_ON_1163	K01638	FIN_ON_1163		FIN_PB_1163		FOV_ON_1163		FOV_PB_1248	K04659	MHP_ON_1163		MHP_PB_1163		MIN_ON_1163	K01557	MIN_PB_1163	K20474	MTT_ON_1163		MTT_PB_1163
FHP_ON_1164		FHP_ON_1164		FIN_ON_1164		FIN_PB_1164		FOV_ON_1164		FOV_PB_1249		MHP_ON_1164		MHP_PB_1164	K11224	MIN_ON_1164		MIN_PB_1164		MTT_ON_1164		MTT_PB_1164
FHP_ON_1165		FHP_ON_1165		FIN_ON_1165		FIN_PB_1165		FOV_ON_1165	K12819	FOV_PB_1250	K19873	MHP_ON_1165		MHP_PB_1165		MIN_ON_1165		MIN_PB_1165	K23424	MTT_ON_1165		MTT_PB_1165	K11972
FHP_ON_1166		FHP_ON_1166		FIN_ON_1166		FIN_PB_1166		FOV_ON_1166		FOV_PB_1251		MHP_ON_1166		MHP_PB_1166	K17785	MIN_ON_1166		MIN_PB_1166	K07197	MTT_ON_1166		MTT_PB_1166
FHP_ON_1167		FHP_ON_1167		FIN_ON_1167		FIN_PB_1167		FOV_ON_1167		FOV_PB_1252	K04659	MHP_ON_1167		MHP_PB_1167	K06632	MIN_ON_1167	K12351	MIN_PB_1167		MTT_ON_1167		MTT_PB_1167
FHP_ON_1168		FHP_ON_1168		FIN_ON_1168		FIN_PB_1168	K17608	FOV_ON_1168		FOV_PB_1253	K01349	MHP_ON_1168		MHP_PB_1168	K04353	MIN_ON_1168	K23625	MIN_PB_1168	K15503	MTT_ON_1168		MTT_PB_1168	K13617
FHP_ON_1169		FHP_ON_1169		FIN_ON_1169	K23934	FIN_PB_1169	K09048	FOV_ON_1169		FOV_PB_1254	K24027	MHP_ON_1169		MHP_PB_1169	K14546	MIN_ON_1169	K02942	MIN_PB_1169	K17260	MTT_ON_1169		MTT_PB_1169	K09189
FHP_ON_1170		FHP_ON_1170		FIN_ON_1170		FIN_PB_1170	K00914	FOV_ON_1170		FOV_PB_1255		MHP_ON_1170		MHP_PB_1170		MIN_ON_1170		MIN_PB_1170	K05122	MTT_ON_1170		MTT_PB_1170	K14288
FHP_ON_1171		FHP_ON_1171		FIN_ON_1171		FIN_PB_1171	K10088	FOV_ON_1171		FOV_PB_1256		MHP_ON_1171		MHP_PB_1171		MIN_ON_1171	K00344	MIN_PB_1171	K05761	MTT_ON_1171		MTT_PB_1171
FHP_ON_1172		FHP_ON_1172		FIN_ON_1172		FIN_PB_1172	K07904	FOV_ON_1172		FOV_PB_1257	K21068	MHP_ON_1172		MHP_PB_1172	K08635	MIN_ON_1172	K03231	MIN_PB_1172	K12382	MTT_ON_1172		MTT_PB_1172	K05691
FHP_ON_1173		FHP_ON_1173		FIN_ON_1173		FIN_PB_1173	K03254	FOV_ON_1173		FOV_PB_1258	K04659	MHP_ON_1173		MHP_PB_1173	K14689	MIN_ON_1173		MIN_PB_1173		MTT_ON_1173		MTT_PB_1173	K09048
FHP_ON_1174		FHP_ON_1174		FIN_ON_1174		FIN_PB_1174		FOV_ON_1174		FOV_PB_1259	K12597	MHP_ON_1174		MHP_PB_1174	K17681	MIN_ON_1174	K02946	MIN_PB_1174	K01539	MTT_ON_1174		MTT_PB_1174	K09054
FHP_ON_1175		FHP_ON_1175		FIN_ON_1175		FIN_PB_1175	K10587	FOV_ON_1175		FOV_PB_1260	K03456	MHP_ON_1175		MHP_PB_1175	K03097	MIN_ON_1175	K03258	MIN_PB_1175	K13119	MTT_ON_1175		MTT_PB_1175
FHP_ON_1176		FHP_ON_1176		FIN_ON_1176		FIN_PB_1176	K05761	FOV_ON_1176		FOV_PB_1261		MHP_ON_1176		MHP_PB_1176	K11259	MIN_ON_1176	K14297	MIN_PB_1176	K04409	MTT_ON_1176		MTT_PB_1176	K01872
FHP_ON_1177		FHP_ON_1177		FIN_ON_1177		FIN_PB_1177	K15118	FOV_ON_1177		FOV_PB_1262	K10610	MHP_ON_1177		MHP_PB_1177	K00006	MIN_ON_1177	K14297	MIN_PB_1177	K10396	MTT_ON_1177		MTT_PB_1177	K17339
FHP_ON_1178		FHP_ON_1178		FIN_ON_1178		FIN_PB_1178		FOV_ON_1178		FOV_PB_1263		MHP_ON_1178		MHP_PB_1178		MIN_ON_1178		MIN_PB_1178	K00207	MTT_ON_1178		MTT_PB_1178	K18622
FHP_ON_1179		FHP_ON_1179		FIN_ON_1179		FIN_PB_1179	K17608	FOV_ON_1179		FOV_PB_1264	K24420	MHP_ON_1179		MHP_PB_1179	K02174	MIN_ON_1179		MIN_PB_1179		MTT_ON_1179		MTT_PB_1179	K12811
FHP_ON_1180		FHP_ON_1180		FIN_ON_1180		FIN_PB_1180	K08863	FOV_ON_1180		FOV_PB_1265		MHP_ON_1180		MHP_PB_1180	K10839	MIN_ON_1180	K11592	MIN_PB_1180		MTT_ON_1180		MTT_PB_1180
FHP_ON_1181		FHP_ON_1181		FIN_ON_1181		FIN_PB_1181	K03043	FOV_ON_1181		FOV_PB_1266	K03869	MHP_ON_1181		MHP_PB_1181	K07424	MIN_ON_1181		MIN_PB_1181		MTT_ON_1181		MTT_PB_1181	K11421
FHP_ON_1182		FHP_ON_1182		FIN_ON_1182	K12819	FIN_PB_1182	K10776	FOV_ON_1182		FOV_PB_1267		MHP_ON_1182		MHP_PB_1182	K14318	MIN_ON_1182		MIN_PB_1182		MTT_ON_1182		MTT_PB_1182
FHP_ON_1183		FHP_ON_1183		FIN_ON_1183	K12819	FIN_PB_1183	K09201	FOV_ON_1183		FOV_PB_1268		MHP_ON_1183		MHP_PB_1183		MIN_ON_1183		MIN_PB_1183		MTT_ON_1183		MTT_PB_1183
FHP_ON_1184		FHP_ON_1184		FIN_ON_1184		FIN_PB_1184		FOV_ON_1184		FOV_PB_1269	K10356	MHP_ON_1184		MHP_PB_1184	K19791	MIN_ON_1184		MIN_PB_1184	K03178	MTT_ON_1184		MTT_PB_1184	K10352
FHP_ON_1185		FHP_ON_1185		FIN_ON_1185		FIN_PB_1185	K06483	FOV_ON_1185		FOV_PB_1270	K05866	MHP_ON_1185		MHP_PB_1185	K11169	MIN_ON_1185	K16546	MIN_PB_1185	K14018	MTT_ON_1185		MTT_PB_1185	K11492
FHP_ON_1186		FHP_ON_1186		FIN_ON_1186		FIN_PB_1186		FOV_ON_1186		FOV_PB_1271	K14411	MHP_ON_1186		MHP_PB_1186	K11865	MIN_ON_1186	K16732	MIN_PB_1186		MTT_ON_1186		MTT_PB_1186	K13711
FHP_ON_1187		FHP_ON_1187		FIN_ON_1187		FIN_PB_1187	K07834	FOV_ON_1187		FOV_PB_1272	K04714	MHP_ON_1187		MHP_PB_1187	K17917	MIN_ON_1187	K00857	MIN_PB_1187		MTT_ON_1187		MTT_PB_1187	K11654
FHP_ON_1188		FHP_ON_1188		FIN_ON_1188		FIN_PB_1188	K21797	FOV_ON_1188		FOV_PB_1273	K09228	MHP_ON_1188		MHP_PB_1188	K01968	MIN_ON_1188		MIN_PB_1188		MTT_ON_1188		MTT_PB_1188	K24143
FHP_ON_1189		FHP_ON_1189		FIN_ON_1189		FIN_PB_1189	K12838	FOV_ON_1189		FOV_PB_1274	K18763	MHP_ON_1189		MHP_PB_1189		MIN_ON_1189		MIN_PB_1189		MTT_ON_1189		MTT_PB_1189
FHP_ON_1190		FHP_ON_1190		FIN_ON_1190		FIN_PB_1190	K03350	FOV_ON_1190		FOV_PB_1275		MHP_ON_1190		MHP_PB_1190		MIN_ON_1190	K14285	MIN_PB_1190	K03178	MTT_ON_1190		MTT_PB_1190
FHP_ON_1191		FHP_ON_1191		FIN_ON_1191		FIN_PB_1191	K04739	FOV_ON_1191		FOV_PB_1276		MHP_ON_1191	K24348	MHP_PB_1191	K14857	MIN_ON_1191	K22156	MIN_PB_1191	K03260	MTT_ON_1191		MTT_PB_1191
FHP_ON_1192		FHP_ON_1192		FIN_ON_1192		FIN_PB_1192	K06699	FOV_ON_1192		FOV_PB_1277	K14411	MHP_ON_1192		MHP_PB_1192	K11168	MIN_ON_1192		MIN_PB_1192	K05030	MTT_ON_1192		MTT_PB_1192	K10696
FHP_ON_1193		FHP_ON_1193		FIN_ON_1193		FIN_PB_1193	K05662	FOV_ON_1193		FOV_PB_1278		MHP_ON_1193	K12605	MHP_PB_1193	K15013	MIN_ON_1193	K00326	MIN_PB_1193		MTT_ON_1193		MTT_PB_1193	K15047
FHP_ON_1194		FHP_ON_1194		FIN_ON_1194		FIN_PB_1194	K23491	FOV_ON_1194		FOV_PB_1279	K00253	MHP_ON_1194	K24270	MHP_PB_1194	K13126	MIN_ON_1194	K00326	MIN_PB_1194	K15177	MTT_ON_1194		MTT_PB_1194
FHP_ON_1195		FHP_ON_1195		FIN_ON_1195		FIN_PB_1195		FOV_ON_1195		FOV_PB_1280	K04659	MHP_ON_1195		MHP_PB_1195		MIN_ON_1195		MIN_PB_1195		MTT_ON_1195		MTT_PB_1195	K10295
FHP_ON_1196		FHP_ON_1196		FIN_ON_1196		FIN_PB_1196		FOV_ON_1196		FOV_PB_1281	K13339	MHP_ON_1196		MHP_PB_1196		MIN_ON_1196	K06560	MIN_PB_1196	K05761	MTT_ON_1196		MTT_PB_1196	K08832
FHP_ON_1197		FHP_ON_1197		FIN_ON_1197		FIN_PB_1197		FOV_ON_1197		FOV_PB_1282		MHP_ON_1197	K13188	MHP_PB_1197	K02154	MIN_ON_1197	K02127	MIN_PB_1197		MTT_ON_1197		MTT_PB_1197	K10147
FHP_ON_1198		FHP_ON_1198		FIN_ON_1198		FIN_PB_1198	K11373	FOV_ON_1198		FOV_PB_1283		MHP_ON_1198	K03017	MHP_PB_1198		MIN_ON_1198		MIN_PB_1198	K24420	MTT_ON_1198		MTT_PB_1198
FHP_ON_1199		FHP_ON_1199		FIN_ON_1199		FIN_PB_1199		FOV_ON_1199		FOV_PB_1284	K06972	MHP_ON_1199	K03956	MHP_PB_1199		MIN_ON_1199		MIN_PB_1199	K15979	MTT_ON_1199		MTT_PB_1199
FHP_ON_1200		FHP_ON_1200		FIN_ON_1200		FIN_PB_1200	K21988	FOV_ON_1200		FOV_PB_1285	K24755	MHP_ON_1200		MHP_PB_1200		MIN_ON_1200		MIN_PB_1200	K04409	MTT_ON_1200		MTT_PB_1200	K07206
FHP_ON_1201		FHP_ON_1201		FIN_ON_1201		FIN_PB_1201		FOV_ON_1201		FOV_PB_1286		MHP_ON_1201		MHP_PB_1201		MIN_ON_1201		MIN_PB_1201	K12879	MTT_ON_1201		MTT_PB_1201	K03022
FHP_ON_1202		FHP_ON_1202		FIN_ON_1202		FIN_PB_1202		FOV_ON_1202		FOV_PB_1287	K10950	MHP_ON_1202	K11248	MHP_PB_1202		MIN_ON_1202		MIN_PB_1202		MTT_ON_1202		MTT_PB_1202	K10895
FHP_ON_1203		FHP_ON_1203		FIN_ON_1203		FIN_PB_1203	K13293	FOV_ON_1203		FOV_PB_1288	K04659	MHP_ON_1203	K15186	MHP_PB_1203		MIN_ON_1203		MIN_PB_1203	K08814	MTT_ON_1203		MTT_PB_1203	K18465
FHP_ON_1204		FHP_ON_1204		FIN_ON_1204		FIN_PB_1204	K11136	FOV_ON_1204		FOV_PB_1289	K11668	MHP_ON_1204		MHP_PB_1204		MIN_ON_1204	K08744	MIN_PB_1204	K22909	MTT_ON_1204		MTT_PB_1204	K11463
FHP_ON_1205		FHP_ON_1205		FIN_ON_1205		FIN_PB_1205	K17263	FOV_ON_1205		FOV_PB_1290		MHP_ON_1205		MHP_PB_1205	K15013	MIN_ON_1205	K07418	MIN_PB_1205	K09270	MTT_ON_1205		MTT_PB_1205	K16795
FHP_ON_1206		FHP_ON_1206		FIN_ON_1206		FIN_PB_1206		FOV_ON_1206		FOV_PB_1291		MHP_ON_1206		MHP_PB_1206		MIN_ON_1206	K07418	MIN_PB_1206	K19327	MTT_ON_1206		MTT_PB_1206	K21991
FHP_ON_1207		FHP_ON_1207		FIN_ON_1207		FIN_PB_1207		FOV_ON_1207		FOV_PB_1292	K04659	MHP_ON_1207		MHP_PB_1207	K00474	MIN_ON_1207	K02154	MIN_PB_1207	K14206	MTT_ON_1207		MTT_PB_1207	K13514
FHP_ON_1208		FHP_ON_1208		FIN_ON_1208		FIN_PB_1208	K16675	FOV_ON_1208		FOV_PB_1293		MHP_ON_1208	K01530	MHP_PB_1208	K01528	MIN_ON_1208	K17233	MIN_PB_1208		MTT_ON_1208		MTT_PB_1208	K04520
FHP_ON_1209		FHP_ON_1209		FIN_ON_1209		FIN_PB_1209	K09048	FOV_ON_1209		FOV_PB_1294		MHP_ON_1209	K09585	MHP_PB_1209	K16059	MIN_ON_1209		MIN_PB_1209		MTT_ON_1209		MTT_PB_1209	K07904
FHP_ON_1210		FHP_ON_1210		FIN_ON_1210		FIN_PB_1210	K17265	FOV_ON_1210		FOV_PB_1295	K12841	MHP_ON_1210	K10147	MHP_PB_1210	K06158	MIN_ON_1210	K03341	MIN_PB_1210		MTT_ON_1210		MTT_PB_1210	K15425
FHP_ON_1211		FHP_ON_1211		FIN_ON_1211		FIN_PB_1211		FOV_ON_1211		FOV_PB_1296	K07759	MHP_ON_1211	K08764	MHP_PB_1211		MIN_ON_1211	K07996	MIN_PB_1211	K05677	MTT_ON_1211		MTT_PB_1211	K03021
FHP_ON_1212		FHP_ON_1212		FIN_ON_1212		FIN_PB_1212	K05699	FOV_ON_1212		FOV_PB_1297		MHP_ON_1212	K08764	MHP_PB_1212		MIN_ON_1212	K12838	MIN_PB_1212		MTT_ON_1212		MTT_PB_1212
FHP_ON_1213		FHP_ON_1213		FIN_ON_1213	K09203	FIN_PB_1213	K12174	FOV_ON_1213		FOV_PB_1298		MHP_ON_1213		MHP_PB_1213	K13177	MIN_ON_1213	K01539	MIN_PB_1213	K13094	MTT_ON_1213		MTT_PB_1213
FHP_ON_1214		FHP_ON_1214		FIN_ON_1214	K09203	FIN_PB_1214	K06279	FOV_ON_1214		FOV_PB_1299	K00323	MHP_ON_1214		MHP_PB_1214	K12657	MIN_ON_1214	K01539	MIN_PB_1214		MTT_ON_1214		MTT_PB_1214	K18622
FHP_ON_1215		FHP_ON_1215		FIN_ON_1215		FIN_PB_1215	K12200	FOV_ON_1215		FOV_PB_1300	K18734	MHP_ON_1215		MHP_PB_1215		MIN_ON_1215		MIN_PB_1215		MTT_ON_1215		MTT_PB_1215
FHP_ON_1216		FHP_ON_1216		FIN_ON_1216		FIN_PB_1216	K04727	FOV_ON_1216		FOV_PB_1301	K20407	MHP_ON_1216	K06271	MHP_PB_1216		MIN_ON_1216		MIN_PB_1216		MTT_ON_1216		MTT_PB_1216	K12886
FHP_ON_1217		FHP_ON_1217		FIN_ON_1217		FIN_PB_1217	K08736	FOV_ON_1217		FOV_PB_1302	K10088	MHP_ON_1217	K09633	MHP_PB_1217	K05761	MIN_ON_1217		MIN_PB_1217		MTT_ON_1217		MTT_PB_1217
FHP_ON_1218		FHP_ON_1218		FIN_ON_1218		FIN_PB_1218		FOV_ON_1218		FOV_PB_1303	K20223	MHP_ON_1218	K07198	MHP_PB_1218	K19007	MIN_ON_1218		MIN_PB_1218	K24050	MTT_ON_1218		MTT_PB_1218	K21412
FHP_ON_1219		FHP_ON_1219		FIN_ON_1219		FIN_PB_1219	K06816	FOV_ON_1219		FOV_PB_1304	K00728	MHP_ON_1219		MHP_PB_1219		MIN_ON_1219		MIN_PB_1219	K12599	MTT_ON_1219		MTT_PB_1219	K05728
FHP_ON_1220		FHP_ON_1220		FIN_ON_1220		FIN_PB_1220	K19721	FOV_ON_1220		FOV_PB_1305	K01873	MHP_ON_1220		MHP_PB_1220	K06268	MIN_ON_1220		MIN_PB_1220	K09048	MTT_ON_1220		MTT_PB_1220
FHP_ON_1221		FHP_ON_1221		FIN_ON_1221		FIN_PB_1221		FOV_ON_1221		FOV_PB_1306	K23012	MHP_ON_1221		MHP_PB_1221	K14018	MIN_ON_1221	K02886	MIN_PB_1221	K00889	MTT_ON_1221		MTT_PB_1221	K17284
FHP_ON_1222		FHP_ON_1222		FIN_ON_1222		FIN_PB_1222		FOV_ON_1222		FOV_PB_1307	K10660	MHP_ON_1222		MHP_PB_1222	K07611	MIN_ON_1222		MIN_PB_1222	K06669	MTT_ON_1222		MTT_PB_1222
FHP_ON_1223		FHP_ON_1223		FIN_ON_1223		FIN_PB_1223	K09608	FOV_ON_1223		FOV_PB_1308	K17302	MHP_ON_1223		MHP_PB_1223	K13761	MIN_ON_1223		MIN_PB_1223		MTT_ON_1223		MTT_PB_1223	K04353
FHP_ON_1224		FHP_ON_1224		FIN_ON_1224		FIN_PB_1224	K24420	FOV_ON_1224		FOV_PB_1309		MHP_ON_1224		MHP_PB_1224	K12821	MIN_ON_1224		MIN_PB_1224	K01772	MTT_ON_1224		MTT_PB_1224	K01116
FHP_ON_1225		FHP_ON_1225		FIN_ON_1225		FIN_PB_1225	K08804	FOV_ON_1225		FOV_PB_1310	K05633	MHP_ON_1225	K07928	MHP_PB_1225	K11305	MIN_ON_1225		MIN_PB_1225		MTT_ON_1225		MTT_PB_1225	K18809
FHP_ON_1226		FHP_ON_1226		FIN_ON_1226		FIN_PB_1226		FOV_ON_1226		FOV_PB_1311	K13217	MHP_ON_1226	K15151	MHP_PB_1226	K10413	MIN_ON_1226		MIN_PB_1226	K17302	MTT_ON_1226		MTT_PB_1226
FHP_ON_1227		FHP_ON_1227		FIN_ON_1227		FIN_PB_1227		FOV_ON_1227		FOV_PB_1312		MHP_ON_1227		MHP_PB_1227		MIN_ON_1227		MIN_PB_1227		MTT_ON_1227		MTT_PB_1227	K11421
FHP_ON_1228		FHP_ON_1228		FIN_ON_1228		FIN_PB_1228		FOV_ON_1228		FOV_PB_1313	K04659	MHP_ON_1228	K08653	MHP_PB_1228		MIN_ON_1228		MIN_PB_1228	K05760	MTT_ON_1228		MTT_PB_1228
FHP_ON_1229		FHP_ON_1229		FIN_ON_1229		FIN_PB_1229	K03254	FOV_ON_1229		FOV_PB_1314	K03032	MHP_ON_1229	K10669	MHP_PB_1229	K10263	MIN_ON_1229		MIN_PB_1229		MTT_ON_1229		MTT_PB_1229
FHP_ON_1230		FHP_ON_1230		FIN_ON_1230		FIN_PB_1230		FOV_ON_1230		FOV_PB_1315		MHP_ON_1230	K14640	MHP_PB_1230	K01969	MIN_ON_1230		MIN_PB_1230		MTT_ON_1230		MTT_PB_1230	K07839
FHP_ON_1231		FHP_ON_1231		FIN_ON_1231		FIN_PB_1231	K17498	FOV_ON_1231		FOV_PB_1316	K20181	MHP_ON_1231		MHP_PB_1231		MIN_ON_1231		MIN_PB_1231	K10865	MTT_ON_1231		MTT_PB_1231
FHP_ON_1232		FHP_ON_1232		FIN_ON_1232		FIN_PB_1232	K01539	FOV_ON_1232		FOV_PB_1317	K11461	MHP_ON_1232	K21844	MHP_PB_1232		MIN_ON_1232		MIN_PB_1232	K14443	MTT_ON_1232		MTT_PB_1232	K13711
FHP_ON_1233		FHP_ON_1233		FIN_ON_1233		FIN_PB_1233	K02174	FOV_ON_1233		FOV_PB_1318		MHP_ON_1233	K17635	MHP_PB_1233	K12493	MIN_ON_1233		MIN_PB_1233	K13302	MTT_ON_1233		MTT_PB_1233
FHP_ON_1234		FHP_ON_1234		FIN_ON_1234		FIN_PB_1234		FOV_ON_1234		FOV_PB_1319	K06100	MHP_ON_1234		MHP_PB_1234	K17261	MIN_ON_1234		MIN_PB_1234	K04445	MTT_ON_1234		MTT_PB_1234	K08808
FHP_ON_1235		FHP_ON_1235		FIN_ON_1235		FIN_PB_1235		FOV_ON_1235		FOV_PB_1320	K11274	MHP_ON_1235		MHP_PB_1235	K01539	MIN_ON_1235		MIN_PB_1235		MTT_ON_1235		MTT_PB_1235
FHP_ON_1236		FHP_ON_1236		FIN_ON_1236		FIN_PB_1236	K24183	FOV_ON_1236		FOV_PB_1321	K08872	MHP_ON_1236		MHP_PB_1236	K08186	MIN_ON_1236		MIN_PB_1236		MTT_ON_1236		MTT_PB_1236
FHP_ON_1237		FHP_ON_1237		FIN_ON_1237		FIN_PB_1237		FOV_ON_1237		FOV_PB_1322	K17550	MHP_ON_1237	K01613	MHP_PB_1237	K05917	MIN_ON_1237		MIN_PB_1237		MTT_ON_1237		MTT_PB_1237	K21032
FHP_ON_1238		FHP_ON_1238		FIN_ON_1238		FIN_PB_1238		FOV_ON_1238		FOV_PB_1323	K01886	MHP_ON_1238	K01803	MHP_PB_1238	K05661	MIN_ON_1238		MIN_PB_1238	K24485	MTT_ON_1238		MTT_PB_1238	K09048
FHP_ON_1239		FHP_ON_1239		FIN_ON_1239	K03424	FIN_PB_1239		FOV_ON_1239		FOV_PB_1324	K13525	MHP_ON_1239		MHP_PB_1239	K12309	MIN_ON_1239		MIN_PB_1239	K12182	MTT_ON_1239		MTT_PB_1239	K24143
FHP_ON_1240		FHP_ON_1240		FIN_ON_1240		FIN_PB_1240		FOV_ON_1240		FOV_PB_1325	K04659	MHP_ON_1240	K01183	MHP_PB_1240	K20967	MIN_ON_1240		MIN_PB_1240	K04354	MTT_ON_1240		MTT_PB_1240	K10696
FHP_ON_1241		FHP_ON_1241		FIN_ON_1241		FIN_PB_1241	K00207	FOV_ON_1241		FOV_PB_1326	K08592	MHP_ON_1241		MHP_PB_1241	K02355	MIN_ON_1241		MIN_PB_1241		MTT_ON_1241		MTT_PB_1241	K10691
FHP_ON_1242		FHP_ON_1242		FIN_ON_1242		FIN_PB_1242	K00548	FOV_ON_1242		FOV_PB_1327	K00253	MHP_ON_1242	K01183	MHP_PB_1242	K05287	MIN_ON_1242		MIN_PB_1242	K12192	MTT_ON_1242		MTT_PB_1242	K22531
FHP_ON_1243		FHP_ON_1243		FIN_ON_1243		FIN_PB_1243	K03122	FOV_ON_1243		FOV_PB_1328	K09586	MHP_ON_1243		MHP_PB_1243	K01528	MIN_ON_1243		MIN_PB_1243	K16609	MTT_ON_1243		MTT_PB_1243
FHP_ON_1244		FHP_ON_1244		FIN_ON_1244		FIN_PB_1244	K14388	FOV_ON_1244		FOV_PB_1329	K12074	MHP_ON_1244		MHP_PB_1244		MIN_ON_1244		MIN_PB_1244	K14206	MTT_ON_1244		MTT_PB_1244	K04353
FHP_ON_1245		FHP_ON_1245		FIN_ON_1245		FIN_PB_1245		FOV_ON_1245		FOV_PB_1330	K13141	MHP_ON_1245		MHP_PB_1245	K21436	MIN_ON_1245		MIN_PB_1245	K02183	MTT_ON_1245		MTT_PB_1245
FHP_ON_1246	K10351	FHP_ON_1246	K10351	FIN_ON_1246		FIN_PB_1246	K16465	FOV_ON_1246		FOV_PB_1331		MHP_ON_1246		MHP_PB_1246	K00357	MIN_ON_1246		MIN_PB_1246	K21991	MTT_ON_1246		MTT_PB_1246	K03900
FHP_ON_1247		FHP_ON_1247		FIN_ON_1247		FIN_PB_1247	K10950	FOV_ON_1247		FOV_PB_1332	K09250	MHP_ON_1247		MHP_PB_1247		MIN_ON_1247		MIN_PB_1247		MTT_ON_1247		MTT_PB_1247	K07905
FHP_ON_1248		FHP_ON_1248		FIN_ON_1248		FIN_PB_1248	K05030	FOV_ON_1248		FOV_PB_1333	K11649	MHP_ON_1248		MHP_PB_1248	K12382	MIN_ON_1248		MIN_PB_1248		MTT_ON_1248		MTT_PB_1248	K10306
FHP_ON_1249		FHP_ON_1249		FIN_ON_1249		FIN_PB_1249		FOV_ON_1249		FOV_PB_1334		MHP_ON_1249		MHP_PB_1249	K10341	MIN_ON_1249		MIN_PB_1249	K10088	MTT_ON_1249		MTT_PB_1249
FHP_ON_1250		FHP_ON_1250		FIN_ON_1250		FIN_PB_1250		FOV_ON_1250		FOV_PB_1335	K20100	MHP_ON_1250		MHP_PB_1250		MIN_ON_1250		MIN_PB_1250	K00323	MTT_ON_1250		MTT_PB_1250
FHP_ON_1251		FHP_ON_1251		FIN_ON_1251		FIN_PB_1251	K07192	FOV_ON_1251		FOV_PB_1336	K01013	MHP_ON_1251		MHP_PB_1251	K00615	MIN_ON_1251		MIN_PB_1251		MTT_ON_1251		MTT_PB_1251	K14544
FHP_ON_1252		FHP_ON_1252		FIN_ON_1252		FIN_PB_1252		FOV_ON_1252		FOV_PB_1337	K14015	MHP_ON_1252		MHP_PB_1252		MIN_ON_1252		MIN_PB_1252	K09048	MTT_ON_1252		MTT_PB_1252
FHP_ON_1253		FHP_ON_1253		FIN_ON_1253		FIN_PB_1253	K04353	FOV_ON_1253	K08770	FOV_PB_1338	K20183	MHP_ON_1253	K14849	MHP_PB_1253		MIN_ON_1253		MIN_PB_1253		MTT_ON_1253		MTT_PB_1253
FHP_ON_1254		FHP_ON_1254		FIN_ON_1254		FIN_PB_1254		FOV_ON_1254		FOV_PB_1339		MHP_ON_1254		MHP_PB_1254	K15104	MIN_ON_1254		MIN_PB_1254	K14947	MTT_ON_1254		MTT_PB_1254	K03178
FHP_ON_1255		FHP_ON_1255		FIN_ON_1255		FIN_PB_1255	K06699	FOV_ON_1255		FOV_PB_1340	K11826	MHP_ON_1255	K00844	MHP_PB_1255	K00814	MIN_ON_1255		MIN_PB_1255	K12879	MTT_ON_1255	K12852	MTT_PB_1255
FHP_ON_1256		FHP_ON_1256		FIN_ON_1256		FIN_PB_1256	K20227	FOV_ON_1256		FOV_PB_1341	K22824	MHP_ON_1256	K21626	MHP_PB_1256		MIN_ON_1256		MIN_PB_1256	K05617	MTT_ON_1256		MTT_PB_1256
FHP_ON_1257		FHP_ON_1257		FIN_ON_1257		FIN_PB_1257	K05691	FOV_ON_1257		FOV_PB_1342		MHP_ON_1257	K03033	MHP_PB_1257		MIN_ON_1257		MIN_PB_1257		MTT_ON_1257		MTT_PB_1257	K20774
FHP_ON_1258	K23033	FHP_ON_1258	K23033	FIN_ON_1258		FIN_PB_1258	K06115	FOV_ON_1258		FOV_PB_1343		MHP_ON_1258		MHP_PB_1258		MIN_ON_1258		MIN_PB_1258	K13721	MTT_ON_1258		MTT_PB_1258	K18757
FHP_ON_1259		FHP_ON_1259		FIN_ON_1259		FIN_PB_1259		FOV_ON_1259		FOV_PB_1344		MHP_ON_1259	K13960	MHP_PB_1259		MIN_ON_1259		MIN_PB_1259	K14073	MTT_ON_1259		MTT_PB_1259	K05195
FHP_ON_1260		FHP_ON_1260		FIN_ON_1260		FIN_PB_1260	K21625	FOV_ON_1260		FOV_PB_1345	K08342	MHP_ON_1260	K13960	MHP_PB_1260		MIN_ON_1260		MIN_PB_1260		MTT_ON_1260		MTT_PB_1260
FHP_ON_1261		FHP_ON_1261		FIN_ON_1261		FIN_PB_1261		FOV_ON_1261		FOV_PB_1346	K10612	MHP_ON_1261		MHP_PB_1261	K06669	MIN_ON_1261		MIN_PB_1261	K11366	MTT_ON_1261		MTT_PB_1261	K09048
FHP_ON_1262		FHP_ON_1262		FIN_ON_1262		FIN_PB_1262	K17508	FOV_ON_1262		FOV_PB_1347	K04659	MHP_ON_1262		MHP_PB_1262	K20349	MIN_ON_1262		MIN_PB_1262	K24513	MTT_ON_1262		MTT_PB_1262	K20792
FHP_ON_1263		FHP_ON_1263		FIN_ON_1263		FIN_PB_1263	K12835	FOV_ON_1263		FOV_PB_1348	K24744	MHP_ON_1263		MHP_PB_1263	K00627	MIN_ON_1263		MIN_PB_1263		MTT_ON_1263		MTT_PB_1263	K04536
FHP_ON_1264		FHP_ON_1264		FIN_ON_1264		FIN_PB_1264		FOV_ON_1264		FOV_PB_1349	K14607	MHP_ON_1264	K01135	MHP_PB_1264	K13188	MIN_ON_1264		MIN_PB_1264	K01758	MTT_ON_1264		MTT_PB_1264	K24485
FHP_ON_1265		FHP_ON_1265		FIN_ON_1265		FIN_PB_1265		FOV_ON_1265		FOV_PB_1350	K09489	MHP_ON_1265	K02434	MHP_PB_1265		MIN_ON_1265		MIN_PB_1265	K18441	MTT_ON_1265		MTT_PB_1265	K23884
FHP_ON_1266		FHP_ON_1266		FIN_ON_1266		FIN_PB_1266		FOV_ON_1266		FOV_PB_1351	K03129	MHP_ON_1266	K10295	MHP_PB_1266	K11997	MIN_ON_1266		MIN_PB_1266		MTT_ON_1266		MTT_PB_1266	K17302
FHP_ON_1267		FHP_ON_1267		FIN_ON_1267		FIN_PB_1267	K14300	FOV_ON_1267		FOV_PB_1352		MHP_ON_1267		MHP_PB_1267	K09503	MIN_ON_1267		MIN_PB_1267	K05677	MTT_ON_1267		MTT_PB_1267	K10776
FHP_ON_1268		FHP_ON_1268		FIN_ON_1268		FIN_PB_1268	K09207	FOV_ON_1268		FOV_PB_1353	K16738	MHP_ON_1268	K13355	MHP_PB_1268	K00710	MIN_ON_1268		MIN_PB_1268		MTT_ON_1268		MTT_PB_1268	K23884
FHP_ON_1269		FHP_ON_1269		FIN_ON_1269		FIN_PB_1269	K04739	FOV_ON_1269		FOV_PB_1354		MHP_ON_1269	K02265	MHP_PB_1269	K23794	MIN_ON_1269		MIN_PB_1269		MTT_ON_1269		MTT_PB_1269
FHP_ON_1270	K03685	FHP_ON_1270	K03685	FIN_ON_1270		FIN_PB_1270		FOV_ON_1270		FOV_PB_1355	K17302	MHP_ON_1270		MHP_PB_1270	K09228	MIN_ON_1270		MIN_PB_1270	K00135	MTT_ON_1270		MTT_PB_1270	K10088
FHP_ON_1271		FHP_ON_1271		FIN_ON_1271		FIN_PB_1271		FOV_ON_1271		FOV_PB_1356	K12585	MHP_ON_1271		MHP_PB_1271	K14286	MIN_ON_1271		MIN_PB_1271	K05761	MTT_ON_1271		MTT_PB_1271	K15167
FHP_ON_1272		FHP_ON_1272		FIN_ON_1272		FIN_PB_1272	K09389	FOV_ON_1272		FOV_PB_1357		MHP_ON_1272	K02899	MHP_PB_1272		MIN_ON_1272		MIN_PB_1272		MTT_ON_1272		MTT_PB_1272	K08863
FHP_ON_1273		FHP_ON_1273		FIN_ON_1273		FIN_PB_1273	K23588	FOV_ON_1273		FOV_PB_1358		MHP_ON_1273		MHP_PB_1273	K17917	MIN_ON_1273		MIN_PB_1273	K17541	MTT_ON_1273		MTT_PB_1273	K18655
FHP_ON_1274		FHP_ON_1274		FIN_ON_1274	K08770	FIN_PB_1274	K06053	FOV_ON_1274		FOV_PB_1359		MHP_ON_1274	K01326	MHP_PB_1274	K01077	MIN_ON_1274		MIN_PB_1274		MTT_ON_1274		MTT_PB_1274
FHP_ON_1275		FHP_ON_1275		FIN_ON_1275		FIN_PB_1275	K10396	FOV_ON_1275		FOV_PB_1360	K18740	MHP_ON_1275	K01326	MHP_PB_1275	K06781	MIN_ON_1275		MIN_PB_1275	K23332	MTT_ON_1275		MTT_PB_1275	K03873
FHP_ON_1276		FHP_ON_1276		FIN_ON_1276		FIN_PB_1276	K05236	FOV_ON_1276		FOV_PB_1361	K17635	MHP_ON_1276	K14684	MHP_PB_1276		MIN_ON_1276		MIN_PB_1276		MTT_ON_1276		MTT_PB_1276	K17887
FHP_ON_1277		FHP_ON_1277		FIN_ON_1277		FIN_PB_1277	K03010	FOV_ON_1277		FOV_PB_1362	K18734	MHP_ON_1277	K14684	MHP_PB_1277	K19737	MIN_ON_1277		MIN_PB_1277		MTT_ON_1277		MTT_PB_1277	K21877
FHP_ON_1278		FHP_ON_1278		FIN_ON_1278		FIN_PB_1278	K03260	FOV_ON_1278		FOV_PB_1363	K10865	MHP_ON_1278		MHP_PB_1278		MIN_ON_1278		MIN_PB_1278	K07416	MTT_ON_1278		MTT_PB_1278	K06669
FHP_ON_1279		FHP_ON_1279		FIN_ON_1279		FIN_PB_1279	K02353	FOV_ON_1279		FOV_PB_1364	K14571	MHP_ON_1279	K01081	MHP_PB_1279		MIN_ON_1279		MIN_PB_1279	K06709	MTT_ON_1279		MTT_PB_1279
FHP_ON_1280		FHP_ON_1280		FIN_ON_1280		FIN_PB_1280	K12483	FOV_ON_1280		FOV_PB_1365		MHP_ON_1280	K10636	MHP_PB_1280	K12309	MIN_ON_1280		MIN_PB_1280	K01811	MTT_ON_1280		MTT_PB_1280
FHP_ON_1281		FHP_ON_1281		FIN_ON_1281		FIN_PB_1281	K00164	FOV_ON_1281		FOV_PB_1366	K17338	MHP_ON_1281	K22193	MHP_PB_1281	K07369	MIN_ON_1281		MIN_PB_1281		MTT_ON_1281		MTT_PB_1281	K12382
FHP_ON_1282		FHP_ON_1282		FIN_ON_1282		FIN_PB_1282	K24420	FOV_ON_1282		FOV_PB_1367	K22266	MHP_ON_1282		MHP_PB_1282		MIN_ON_1282		MIN_PB_1282	K08498	MTT_ON_1282		MTT_PB_1282
FHP_ON_1283		FHP_ON_1283		FIN_ON_1283		FIN_PB_1283	K07917	FOV_ON_1283		FOV_PB_1368	K06676	MHP_ON_1283	K15104	MHP_PB_1283		MIN_ON_1283		MIN_PB_1283	K16601	MTT_ON_1283		MTT_PB_1283	K22659
FHP_ON_1284		FHP_ON_1284		FIN_ON_1284		FIN_PB_1284		FOV_ON_1284		FOV_PB_1369	K04659	MHP_ON_1284	K00134	MHP_PB_1284	K12462	MIN_ON_1284		MIN_PB_1284	K12879	MTT_ON_1284		MTT_PB_1284	K03254
FHP_ON_1285		FHP_ON_1285		FIN_ON_1285		FIN_PB_1285	K04936	FOV_ON_1285		FOV_PB_1370	K15175	MHP_ON_1285		MHP_PB_1285	K12667	MIN_ON_1285		MIN_PB_1285	K01873	MTT_ON_1285		MTT_PB_1285
FHP_ON_1286		FHP_ON_1286		FIN_ON_1286		FIN_PB_1286	K10950	FOV_ON_1286		FOV_PB_1371	K17493	MHP_ON_1286	K22378	MHP_PB_1286		MIN_ON_1286		MIN_PB_1286		MTT_ON_1286		MTT_PB_1286	K17508
FHP_ON_1287		FHP_ON_1287		FIN_ON_1287		FIN_PB_1287	K19983	FOV_ON_1287		FOV_PB_1372	K14832	MHP_ON_1287		MHP_PB_1287	K14777	MIN_ON_1287		MIN_PB_1287	K22909	MTT_ON_1287		MTT_PB_1287	K02156
FHP_ON_1288		FHP_ON_1288		FIN_ON_1288		FIN_PB_1288	K07834	FOV_ON_1288		FOV_PB_1373		MHP_ON_1288	K12886	MHP_PB_1288		MIN_ON_1288		MIN_PB_1288		MTT_ON_1288		MTT_PB_1288	K12200
FHP_ON_1289		FHP_ON_1289		FIN_ON_1289		FIN_PB_1289	K04659	FOV_ON_1289		FOV_PB_1374	K17257	MHP_ON_1289	K20296	MHP_PB_1289	K17943	MIN_ON_1289		MIN_PB_1289		MTT_ON_1289		MTT_PB_1289
FHP_ON_1290		FHP_ON_1290		FIN_ON_1290		FIN_PB_1290	K05699	FOV_ON_1290		FOV_PB_1375	K01866	MHP_ON_1290	K03873	MHP_PB_1290	K09866	MIN_ON_1290		MIN_PB_1290	K14945	MTT_ON_1290		MTT_PB_1290
FHP_ON_1291		FHP_ON_1291		FIN_ON_1291		FIN_PB_1291	K10587	FOV_ON_1291		FOV_PB_1376	K01873	MHP_ON_1291		MHP_PB_1291	K15620	MIN_ON_1291		MIN_PB_1291	K09527	MTT_ON_1291		MTT_PB_1291	K20071
FHP_ON_1292		FHP_ON_1292		FIN_ON_1292		FIN_PB_1292		FOV_ON_1292		FOV_PB_1377	K04372	MHP_ON_1292		MHP_PB_1292		MIN_ON_1292		MIN_PB_1292	K15181	MTT_ON_1292		MTT_PB_1292
FHP_ON_1293		FHP_ON_1293		FIN_ON_1293		FIN_PB_1293		FOV_ON_1293		FOV_PB_1378	K05768	MHP_ON_1293		MHP_PB_1293	K24350	MIN_ON_1293		MIN_PB_1293	K24183	MTT_ON_1293		MTT_PB_1293
FHP_ON_1294		FHP_ON_1294		FIN_ON_1294		FIN_PB_1294	K16751	FOV_ON_1294		FOV_PB_1379	K10599	MHP_ON_1294		MHP_PB_1294	K21889	MIN_ON_1294		MIN_PB_1294	K01886	MTT_ON_1294		MTT_PB_1294	K20780
FHP_ON_1295		FHP_ON_1295		FIN_ON_1295		FIN_PB_1295	K00999	FOV_ON_1295		FOV_PB_1380	K17301	MHP_ON_1295		MHP_PB_1295		MIN_ON_1295		MIN_PB_1295		MTT_ON_1295		MTT_PB_1295	K06699
FHP_ON_1296		FHP_ON_1296		FIN_ON_1296		FIN_PB_1296		FOV_ON_1296		FOV_PB_1381		MHP_ON_1296		MHP_PB_1296	K13126	MIN_ON_1296		MIN_PB_1296		MTT_ON_1296		MTT_PB_1296	K19383
FHP_ON_1297		FHP_ON_1297		FIN_ON_1297		FIN_PB_1297	K17800	FOV_ON_1297		FOV_PB_1382	K10289	MHP_ON_1297		MHP_PB_1297	K21248	MIN_ON_1297		MIN_PB_1297	K13721	MTT_ON_1297		MTT_PB_1297	K14008
FHP_ON_1298		FHP_ON_1298		FIN_ON_1298		FIN_PB_1298	K03164	FOV_ON_1298		FOV_PB_1383	K12825	MHP_ON_1298		MHP_PB_1298		MIN_ON_1298		MIN_PB_1298		MTT_ON_1298		MTT_PB_1298
FHP_ON_1299		FHP_ON_1299		FIN_ON_1299		FIN_PB_1299		FOV_ON_1299		FOV_PB_1384	K00643	MHP_ON_1299		MHP_PB_1299	K06106	MIN_ON_1299		MIN_PB_1299	K10587	MTT_ON_1299		MTT_PB_1299
FHP_ON_1300		FHP_ON_1300		FIN_ON_1300		FIN_PB_1300	K03021	FOV_ON_1300		FOV_PB_1385	K10649	MHP_ON_1300		MHP_PB_1300	K13165	MIN_ON_1300		MIN_PB_1300	K12734	MTT_ON_1300		MTT_PB_1300	K03262
FHP_ON_1301		FHP_ON_1301		FIN_ON_1301		FIN_PB_1301	K11446	FOV_ON_1301		FOV_PB_1386	K17943	MHP_ON_1301		MHP_PB_1301		MIN_ON_1301		MIN_PB_1301		MTT_ON_1301		MTT_PB_1301
FHP_ON_1302		FHP_ON_1302		FIN_ON_1302		FIN_PB_1302	K05122	FOV_ON_1302		FOV_PB_1387		MHP_ON_1302	K03522	MHP_PB_1302		MIN_ON_1302		MIN_PB_1302		MTT_ON_1302		MTT_PB_1302	K16675
FHP_ON_1303		FHP_ON_1303		FIN_ON_1303		FIN_PB_1303	K04683	FOV_ON_1303		FOV_PB_1388		MHP_ON_1303	K10895	MHP_PB_1303	K23026	MIN_ON_1303		MIN_PB_1303	K06694	MTT_ON_1303		MTT_PB_1303	K08816
FHP_ON_1304		FHP_ON_1304		FIN_ON_1304		FIN_PB_1304	K20184	FOV_ON_1304		FOV_PB_1389	K06927	MHP_ON_1304	K19007	MHP_PB_1304	K00030	MIN_ON_1304		MIN_PB_1304		MTT_ON_1304	K12855	MTT_PB_1304	K17498
FHP_ON_1305		FHP_ON_1305		FIN_ON_1305		FIN_PB_1305	K09389	FOV_ON_1305		FOV_PB_1390	K14824	MHP_ON_1305		MHP_PB_1305	K12382	MIN_ON_1305		MIN_PB_1305	K11703	MTT_ON_1305	K12855	MTT_PB_1305	K10608
FHP_ON_1306		FHP_ON_1306		FIN_ON_1306		FIN_PB_1306	K18050	FOV_ON_1306		FOV_PB_1391	K06679	MHP_ON_1306		MHP_PB_1306	K01301	MIN_ON_1306		MIN_PB_1306	K13365	MTT_ON_1306		MTT_PB_1306
FHP_ON_1307		FHP_ON_1307		FIN_ON_1307		FIN_PB_1307		FOV_ON_1307		FOV_PB_1392	K10691	MHP_ON_1307		MHP_PB_1307	K17264	MIN_ON_1307		MIN_PB_1307	K17302	MTT_ON_1307		MTT_PB_1307	K03164
FHP_ON_1308		FHP_ON_1308		FIN_ON_1308		FIN_PB_1308	K14688	FOV_ON_1308		FOV_PB_1393	K09037	MHP_ON_1308	K13704	MHP_PB_1308		MIN_ON_1308		MIN_PB_1308		MTT_ON_1308		MTT_PB_1308	K04574
FHP_ON_1309		FHP_ON_1309		FIN_ON_1309		FIN_PB_1309		FOV_ON_1309		FOV_PB_1394	K17338	MHP_ON_1309	K17277	MHP_PB_1309		MIN_ON_1309		MIN_PB_1309	K02155	MTT_ON_1309		MTT_PB_1309
FHP_ON_1310		FHP_ON_1310		FIN_ON_1310		FIN_PB_1310		FOV_ON_1310		FOV_PB_1395	K17387	MHP_ON_1310	K10428	MHP_PB_1310	K01414	MIN_ON_1310		MIN_PB_1310		MTT_ON_1310		MTT_PB_1310
FHP_ON_1311		FHP_ON_1311		FIN_ON_1311		FIN_PB_1311		FOV_ON_1311		FOV_PB_1396	K10696	MHP_ON_1311	K10308	MHP_PB_1311		MIN_ON_1311		MIN_PB_1311	K09260	MTT_ON_1311		MTT_PB_1311	K06816
FHP_ON_1312		FHP_ON_1312		FIN_ON_1312		FIN_PB_1312		FOV_ON_1312		FOV_PB_1397		MHP_ON_1312		MHP_PB_1312	K01265	MIN_ON_1312		MIN_PB_1312	K13337	MTT_ON_1312		MTT_PB_1312
FHP_ON_1313		FHP_ON_1313		FIN_ON_1313		FIN_PB_1313		FOV_ON_1313		FOV_PB_1398	K14454	MHP_ON_1313	K12198	MHP_PB_1313	K01537	MIN_ON_1313		MIN_PB_1313	K14607	MTT_ON_1313		MTT_PB_1313	K10887
FHP_ON_1314		FHP_ON_1314		FIN_ON_1314		FIN_PB_1314	K17963	FOV_ON_1314		FOV_PB_1399	K07839	MHP_ON_1314	K06100	MHP_PB_1314	K23600	MIN_ON_1314		MIN_PB_1314	K19674	MTT_ON_1314		MTT_PB_1314
FHP_ON_1315		FHP_ON_1315		FIN_ON_1315		FIN_PB_1315		FOV_ON_1315		FOV_PB_1400	K15175	MHP_ON_1315	K17782	MHP_PB_1315	K19007	MIN_ON_1315		MIN_PB_1315		MTT_ON_1315		MTT_PB_1315
FHP_ON_1316		FHP_ON_1316		FIN_ON_1316		FIN_PB_1316	K05719	FOV_ON_1316		FOV_PB_1401	K14301	MHP_ON_1316		MHP_PB_1316	K01868	MIN_ON_1316		MIN_PB_1316	K11838	MTT_ON_1316		MTT_PB_1316	K14300
FHP_ON_1317		FHP_ON_1317		FIN_ON_1317		FIN_PB_1317	K05030	FOV_ON_1317		FOV_PB_1402	K12392	MHP_ON_1317	K01303	MHP_PB_1317	K09502	MIN_ON_1317		MIN_PB_1317	K17306	MTT_ON_1317		MTT_PB_1317
FHP_ON_1318		FHP_ON_1318		FIN_ON_1318		FIN_PB_1318		FOV_ON_1318		FOV_PB_1403		MHP_ON_1318	K01183	MHP_PB_1318	K15537	MIN_ON_1318		MIN_PB_1318		MTT_ON_1318		MTT_PB_1318
FHP_ON_1319		FHP_ON_1319		FIN_ON_1319		FIN_PB_1319	K17509	FOV_ON_1319		FOV_PB_1404	K03258	MHP_ON_1319	K00963	MHP_PB_1319	K13103	MIN_ON_1319		MIN_PB_1319		MTT_ON_1319		MTT_PB_1319	K09201
FHP_ON_1320		FHP_ON_1320		FIN_ON_1320		FIN_PB_1320	K09270	FOV_ON_1320		FOV_PB_1405	K04659	MHP_ON_1320		MHP_PB_1320	K18461	MIN_ON_1320		MIN_PB_1320		MTT_ON_1320		MTT_PB_1320	K15167
FHP_ON_1321		FHP_ON_1321		FIN_ON_1321		FIN_PB_1321	K13516	FOV_ON_1321		FOV_PB_1406	K14792	MHP_ON_1321		MHP_PB_1321	K21889	MIN_ON_1321		MIN_PB_1321	K18932	MTT_ON_1321		MTT_PB_1321	K03254
FHP_ON_1322		FHP_ON_1322		FIN_ON_1322		FIN_PB_1322		FOV_ON_1322		FOV_PB_1407	K24058	MHP_ON_1322	K15172	MHP_PB_1322		MIN_ON_1322		MIN_PB_1322		MTT_ON_1322		MTT_PB_1322
FHP_ON_1323		FHP_ON_1323		FIN_ON_1323	K07945	FIN_PB_1323	K04659	FOV_ON_1323		FOV_PB_1408		MHP_ON_1323		MHP_PB_1323	K00311	MIN_ON_1323		MIN_PB_1323	K23840	MTT_ON_1323		MTT_PB_1323	K03260
FHP_ON_1324		FHP_ON_1324		FIN_ON_1324		FIN_PB_1324	K08838	FOV_ON_1324		FOV_PB_1409		MHP_ON_1324		MHP_PB_1324		MIN_ON_1324		MIN_PB_1324	K12598	MTT_ON_1324		MTT_PB_1324	K06699
FHP_ON_1325		FHP_ON_1325		FIN_ON_1325		FIN_PB_1325	K24737	FOV_ON_1325		FOV_PB_1410	K17943	MHP_ON_1325		MHP_PB_1325	K13159	MIN_ON_1325		MIN_PB_1325	K08175	MTT_ON_1325		MTT_PB_1325
FHP_ON_1326		FHP_ON_1326		FIN_ON_1326		FIN_PB_1326		FOV_ON_1326		FOV_PB_1411		MHP_ON_1326		MHP_PB_1326		MIN_ON_1326		MIN_PB_1326		MTT_ON_1326		MTT_PB_1326	K21797
FHP_ON_1327		FHP_ON_1327		FIN_ON_1327		FIN_PB_1327		FOV_ON_1327		FOV_PB_1412	K12829	MHP_ON_1327		MHP_PB_1327	K00626	MIN_ON_1327		MIN_PB_1327	K09560	MTT_ON_1327		MTT_PB_1327	K05699
FHP_ON_1328		FHP_ON_1328		FIN_ON_1328		FIN_PB_1328		FOV_ON_1328		FOV_PB_1413	K01017	MHP_ON_1328		MHP_PB_1328		MIN_ON_1328		MIN_PB_1328		MTT_ON_1328		MTT_PB_1328	K13718
FHP_ON_1329		FHP_ON_1329		FIN_ON_1329		FIN_PB_1329	K20474	FOV_ON_1329		FOV_PB_1414	K00720	MHP_ON_1329		MHP_PB_1329	K20520	MIN_ON_1329		MIN_PB_1329	K13710	MTT_ON_1329		MTT_PB_1329	K03350
FHP_ON_1330		FHP_ON_1330		FIN_ON_1330		FIN_PB_1330		FOV_ON_1330		FOV_PB_1415	K06633	MHP_ON_1330		MHP_PB_1330	K04439	MIN_ON_1330		MIN_PB_1330	K17800	MTT_ON_1330		MTT_PB_1330	K00387
FHP_ON_1331		FHP_ON_1331		FIN_ON_1331		FIN_PB_1331	K17260	FOV_ON_1331		FOV_PB_1416		MHP_ON_1331		MHP_PB_1331		MIN_ON_1331		MIN_PB_1331	K11826	MTT_ON_1331		MTT_PB_1331
FHP_ON_1332		FHP_ON_1332		FIN_ON_1332		FIN_PB_1332		FOV_ON_1332		FOV_PB_1417		MHP_ON_1332		MHP_PB_1332	K10751	MIN_ON_1332		MIN_PB_1332	K01883	MTT_ON_1332		MTT_PB_1332	K01539
FHP_ON_1333		FHP_ON_1333		FIN_ON_1333		FIN_PB_1333		FOV_ON_1333	K11592	FOV_PB_1418	K01137	MHP_ON_1333		MHP_PB_1333		MIN_ON_1333		MIN_PB_1333		MTT_ON_1333	K11375	MTT_PB_1333
FHP_ON_1334		FHP_ON_1334		FIN_ON_1334		FIN_PB_1334	K14388	FOV_ON_1334		FOV_PB_1419	K04505	MHP_ON_1334		MHP_PB_1334	K00315	MIN_ON_1334		MIN_PB_1334	K13337	MTT_ON_1334		MTT_PB_1334
FHP_ON_1335		FHP_ON_1335		FIN_ON_1335		FIN_PB_1335	K03178	FOV_ON_1335		FOV_PB_1420		MHP_ON_1335		MHP_PB_1335		MIN_ON_1335		MIN_PB_1335		MTT_ON_1335		MTT_PB_1335	K05719
FHP_ON_1336		FHP_ON_1336		FIN_ON_1336		FIN_PB_1336		FOV_ON_1336		FOV_PB_1421	K24058	MHP_ON_1336		MHP_PB_1336	K12866	MIN_ON_1336		MIN_PB_1336	K11796	MTT_ON_1336		MTT_PB_1336	K12835
FHP_ON_1337		FHP_ON_1337		FIN_ON_1337		FIN_PB_1337	K01883	FOV_ON_1337		FOV_PB_1422	K18624	MHP_ON_1337		MHP_PB_1337	K00234	MIN_ON_1337		MIN_PB_1337		MTT_ON_1337		MTT_PB_1337
FHP_ON_1338		FHP_ON_1338		FIN_ON_1338		FIN_PB_1338	K06629	FOV_ON_1338		FOV_PB_1423	K06672	MHP_ON_1338	K00948	MHP_PB_1338	K14295	MIN_ON_1338		MIN_PB_1338		MTT_ON_1338		MTT_PB_1338
FHP_ON_1339	K09191	FHP_ON_1339	K09191	FIN_ON_1339		FIN_PB_1339		FOV_ON_1339	K03323	FOV_PB_1424	K04534	MHP_ON_1339		MHP_PB_1339	K01079	MIN_ON_1339		MIN_PB_1339	K22410	MTT_ON_1339		MTT_PB_1339	K24024
FHP_ON_1340		FHP_ON_1340		FIN_ON_1340		FIN_PB_1340		FOV_ON_1340		FOV_PB_1425	K04659	MHP_ON_1340		MHP_PB_1340	K11518	MIN_ON_1340		MIN_PB_1340		MTT_ON_1340		MTT_PB_1340	K17263
FHP_ON_1341		FHP_ON_1341		FIN_ON_1341		FIN_PB_1341	K13711	FOV_ON_1341		FOV_PB_1426	K10949	MHP_ON_1341		MHP_PB_1341	K13128	MIN_ON_1341		MIN_PB_1341	K01539	MTT_ON_1341		MTT_PB_1341	K08054
FHP_ON_1342		FHP_ON_1342		FIN_ON_1342		FIN_PB_1342		FOV_ON_1342		FOV_PB_1427	K02603	MHP_ON_1342		MHP_PB_1342	K07889	MIN_ON_1342	K10351	MIN_PB_1342	K21396	MTT_ON_1342		MTT_PB_1342	K05236
FHP_ON_1343		FHP_ON_1343		FIN_ON_1343		FIN_PB_1343		FOV_ON_1343		FOV_PB_1428	K01017	MHP_ON_1343		MHP_PB_1343	K12881	MIN_ON_1343		MIN_PB_1343		MTT_ON_1343		MTT_PB_1343	K03010
FHP_ON_1344		FHP_ON_1344		FIN_ON_1344		FIN_PB_1344	K09250	FOV_ON_1344		FOV_PB_1429	K11825	MHP_ON_1344	K01312	MHP_PB_1344		MIN_ON_1344		MIN_PB_1344	K12405	MTT_ON_1344		MTT_PB_1344	K17265
FHP_ON_1345		FHP_ON_1345		FIN_ON_1345		FIN_PB_1345	K00139	FOV_ON_1345		FOV_PB_1430		MHP_ON_1345	K01312	MHP_PB_1345	K19876	MIN_ON_1345		MIN_PB_1345		MTT_ON_1345		MTT_PB_1345	K10147
FHP_ON_1346		FHP_ON_1346		FIN_ON_1346		FIN_PB_1346		FOV_ON_1346		FOV_PB_1431		MHP_ON_1346		MHP_PB_1346	K00552	MIN_ON_1346		MIN_PB_1346	K09523	MTT_ON_1346	K00558	MTT_PB_1346	K07401
FHP_ON_1347		FHP_ON_1347		FIN_ON_1347		FIN_PB_1347	K15177	FOV_ON_1347		FOV_PB_1432		MHP_ON_1347		MHP_PB_1347	K00552	MIN_ON_1347		MIN_PB_1347		MTT_ON_1347		MTT_PB_1347	K17943
FHP_ON_1348		FHP_ON_1348		FIN_ON_1348		FIN_PB_1348	K15979	FOV_ON_1348		FOV_PB_1433	K18422	MHP_ON_1348		MHP_PB_1348		MIN_ON_1348		MIN_PB_1348	K20641	MTT_ON_1348	K18024	MTT_PB_1348
FHP_ON_1349		FHP_ON_1349		FIN_ON_1349		FIN_PB_1349		FOV_ON_1349		FOV_PB_1434	K13144	MHP_ON_1349	K01312	MHP_PB_1349		MIN_ON_1349		MIN_PB_1349	K14389	MTT_ON_1349	K13216	MTT_PB_1349
FHP_ON_1350		FHP_ON_1350		FIN_ON_1350		FIN_PB_1350	K01539	FOV_ON_1350		FOV_PB_1435		MHP_ON_1350		MHP_PB_1350		MIN_ON_1350		MIN_PB_1350	K15502	MTT_ON_1350	K17778	MTT_PB_1350
FHP_ON_1351		FHP_ON_1351		FIN_ON_1351		FIN_PB_1351	K22909	FOV_ON_1351		FOV_PB_1436	K04659	MHP_ON_1351	K01312	MHP_PB_1351	K11168	MIN_ON_1351		MIN_PB_1351	K14571	MTT_ON_1351	K14785	MTT_PB_1351	K06678
FHP_ON_1352		FHP_ON_1352		FIN_ON_1352		FIN_PB_1352		FOV_ON_1352		FOV_PB_1437	K04659	MHP_ON_1352	K01312	MHP_PB_1352	K03454	MIN_ON_1352		MIN_PB_1352	K23195	MTT_ON_1352	K00972	MTT_PB_1352
FHP_ON_1353		FHP_ON_1353		FIN_ON_1353		FIN_PB_1353		FOV_ON_1353		FOV_PB_1438	K24527	MHP_ON_1353	K01312	MHP_PB_1353	K08743	MIN_ON_1353		MIN_PB_1353	K10738	MTT_ON_1353	K11259	MTT_PB_1353
FHP_ON_1354		FHP_ON_1354		FIN_ON_1354		FIN_PB_1354	K08838	FOV_ON_1354		FOV_PB_1439	K23114	MHP_ON_1354	K01312	MHP_PB_1354	K06174	MIN_ON_1354		MIN_PB_1354		MTT_ON_1354	K12624	MTT_PB_1354	K16465
FHP_ON_1355		FHP_ON_1355		FIN_ON_1355		FIN_PB_1355		FOV_ON_1355		FOV_PB_1440	K04348	MHP_ON_1355	K01312	MHP_PB_1355	K01697	MIN_ON_1355		MIN_PB_1355	K05769	MTT_ON_1355	K08810	MTT_PB_1355
FHP_ON_1356		FHP_ON_1356		FIN_ON_1356		FIN_PB_1356	K23424	FOV_ON_1356		FOV_PB_1441	K21797	MHP_ON_1356	K01312	MHP_PB_1356		MIN_ON_1356	K23033	MIN_PB_1356	K13365	MTT_ON_1356	K20690	MTT_PB_1356
FHP_ON_1357		FHP_ON_1357		FIN_ON_1357		FIN_PB_1357		FOV_ON_1357		FOV_PB_1442		MHP_ON_1357	K01312	MHP_PB_1357		MIN_ON_1357		MIN_PB_1357		MTT_ON_1357		MTT_PB_1357	K00164
FHP_ON_1358		FHP_ON_1358		FIN_ON_1358		FIN_PB_1358	K10758	FOV_ON_1358		FOV_PB_1443		MHP_ON_1358	K01312	MHP_PB_1358		MIN_ON_1358		MIN_PB_1358	K17338	MTT_ON_1358		MTT_PB_1358
FHP_ON_1359		FHP_ON_1359		FIN_ON_1359		FIN_PB_1359		FOV_ON_1359		FOV_PB_1444	K19513	MHP_ON_1359	K01312	MHP_PB_1359	K14323	MIN_ON_1359		MIN_PB_1359		MTT_ON_1359		MTT_PB_1359	K12886
FHP_ON_1360		FHP_ON_1360		FIN_ON_1360		FIN_PB_1360		FOV_ON_1360		FOV_PB_1445		MHP_ON_1360	K01312	MHP_PB_1360	K23026	MIN_ON_1360		MIN_PB_1360	K17290	MTT_ON_1360	K17936	MTT_PB_1360
FHP_ON_1361		FHP_ON_1361		FIN_ON_1361		FIN_PB_1361		FOV_ON_1361		FOV_PB_1446	K05866	MHP_ON_1361	K01312	MHP_PB_1361		MIN_ON_1361		MIN_PB_1361	K04739	MTT_ON_1361	K24727	MTT_PB_1361	K05236
FHP_ON_1362		FHP_ON_1362		FIN_ON_1362		FIN_PB_1362	K10950	FOV_ON_1362		FOV_PB_1447	K12175	MHP_ON_1362	K01312	MHP_PB_1362	K12893	MIN_ON_1362		MIN_PB_1362	K17584	MTT_ON_1362		MTT_PB_1362	K14157
FHP_ON_1363		FHP_ON_1363		FIN_ON_1363		FIN_PB_1363	K23593	FOV_ON_1363		FOV_PB_1448	K05291	MHP_ON_1363	K01312	MHP_PB_1363		MIN_ON_1363		MIN_PB_1363	K20721	MTT_ON_1363	K04505	MTT_PB_1363	K00129
FHP_ON_1364		FHP_ON_1364		FIN_ON_1364		FIN_PB_1364		FOV_ON_1364		FOV_PB_1449	K04659	MHP_ON_1364	K01312	MHP_PB_1364	K14408	MIN_ON_1364		MIN_PB_1364	K15296	MTT_ON_1364	K03841	MTT_PB_1364
FHP_ON_1365		FHP_ON_1365		FIN_ON_1365		FIN_PB_1365	K04599	FOV_ON_1365		FOV_PB_1450	K14571	MHP_ON_1365		MHP_PB_1365	K12493	MIN_ON_1365		MIN_PB_1365	K09270	MTT_ON_1365		MTT_PB_1365	K06671
FHP_ON_1366		FHP_ON_1366		FIN_ON_1366	K01563	FIN_PB_1366	K11138	FOV_ON_1366		FOV_PB_1451		MHP_ON_1366		MHP_PB_1366	K00861	MIN_ON_1366		MIN_PB_1366	K00326	MTT_ON_1366		MTT_PB_1366	K02580
FHP_ON_1367		FHP_ON_1367		FIN_ON_1367		FIN_PB_1367	K13169	FOV_ON_1367		FOV_PB_1452	K06630	MHP_ON_1367		MHP_PB_1367	K22503	MIN_ON_1367		MIN_PB_1367	K09115	MTT_ON_1367		MTT_PB_1367	K24420
FHP_ON_1368		FHP_ON_1368		FIN_ON_1368		FIN_PB_1368		FOV_ON_1368	K04153	FOV_PB_1453	K05700	MHP_ON_1368		MHP_PB_1368	K10443	MIN_ON_1368		MIN_PB_1368		MTT_ON_1368		MTT_PB_1368
FHP_ON_1369		FHP_ON_1369		FIN_ON_1369		FIN_PB_1369	K10695	FOV_ON_1369		FOV_PB_1454	K01021	MHP_ON_1369		MHP_PB_1369	K03211	MIN_ON_1369		MIN_PB_1369	K20720	MTT_ON_1369		MTT_PB_1369	K23852
FHP_ON_1370		FHP_ON_1370		FIN_ON_1370		FIN_PB_1370		FOV_ON_1370		FOV_PB_1455	K01183	MHP_ON_1370		MHP_PB_1370	K20032	MIN_ON_1370		MIN_PB_1370		MTT_ON_1370	K02955	MTT_PB_1370
FHP_ON_1371		FHP_ON_1371		FIN_ON_1371		FIN_PB_1371	K02174	FOV_ON_1371		FOV_PB_1456	K06275	MHP_ON_1371		MHP_PB_1371	K00128	MIN_ON_1371		MIN_PB_1371		MTT_ON_1371		MTT_PB_1371
FHP_ON_1372		FHP_ON_1372		FIN_ON_1372		FIN_PB_1372	K04445	FOV_ON_1372		FOV_PB_1457	K08288	MHP_ON_1372		MHP_PB_1372		MIN_ON_1372		MIN_PB_1372	K15259	MTT_ON_1372	K09479	MTT_PB_1372	K00914
FHP_ON_1373		FHP_ON_1373		FIN_ON_1373		FIN_PB_1373	K14607	FOV_ON_1373		FOV_PB_1458		MHP_ON_1373		MHP_PB_1373	K17278	MIN_ON_1373		MIN_PB_1373		MTT_ON_1373		MTT_PB_1373	K18404
FHP_ON_1374		FHP_ON_1374		FIN_ON_1374		FIN_PB_1374	K24428	FOV_ON_1374		FOV_PB_1459		MHP_ON_1374		MHP_PB_1374	K16365	MIN_ON_1374		MIN_PB_1374	K11450	MTT_ON_1374	K10532	MTT_PB_1374	K03178
FHP_ON_1375		FHP_ON_1375		FIN_ON_1375		FIN_PB_1375	K01104	FOV_ON_1375		FOV_PB_1460		MHP_ON_1375		MHP_PB_1375		MIN_ON_1375		MIN_PB_1375		MTT_ON_1375	K08592	MTT_PB_1375	K20184
FHP_ON_1376		FHP_ON_1376		FIN_ON_1376		FIN_PB_1376	K12182	FOV_ON_1376		FOV_PB_1461		MHP_ON_1376		MHP_PB_1376	K09611	MIN_ON_1376		MIN_PB_1376	K02183	MTT_ON_1376		MTT_PB_1376	K15118
FHP_ON_1377		FHP_ON_1377		FIN_ON_1377		FIN_PB_1377	K00323	FOV_ON_1377		FOV_PB_1462	K01873	MHP_ON_1377	K15542	MHP_PB_1377	K23727	MIN_ON_1377		MIN_PB_1377	K08054	MTT_ON_1377	K01540	MTT_PB_1377	K07190
FHP_ON_1378		FHP_ON_1378		FIN_ON_1378		FIN_PB_1378		FOV_ON_1378		FOV_PB_1463	K12852	MHP_ON_1378		MHP_PB_1378	K08531	MIN_ON_1378		MIN_PB_1378	K06062	MTT_ON_1378	K12880	MTT_PB_1378
FHP_ON_1379		FHP_ON_1379		FIN_ON_1379		FIN_PB_1379	K00164	FOV_ON_1379		FOV_PB_1464	K15014	MHP_ON_1379		MHP_PB_1379		MIN_ON_1379		MIN_PB_1379	K16570	MTT_ON_1379	K04496	MTT_PB_1379	K20053
FHP_ON_1380		FHP_ON_1380		FIN_ON_1380		FIN_PB_1380		FOV_ON_1380		FOV_PB_1465	K04659	MHP_ON_1380		MHP_PB_1380	K08810	MIN_ON_1380		MIN_PB_1380	K11584	MTT_ON_1380	K04496	MTT_PB_1380	K01969
FHP_ON_1381		FHP_ON_1381		FIN_ON_1381		FIN_PB_1381		FOV_ON_1381		FOV_PB_1466	K21988	MHP_ON_1381		MHP_PB_1381		MIN_ON_1381		MIN_PB_1381	K05691	MTT_ON_1381	K20471	MTT_PB_1381	K24678
FHP_ON_1382		FHP_ON_1382		FIN_ON_1382		FIN_PB_1382		FOV_ON_1382		FOV_PB_1467	K14552	MHP_ON_1382		MHP_PB_1382		MIN_ON_1382		MIN_PB_1382		MTT_ON_1382	K01847	MTT_PB_1382	K04353
FHP_ON_1383		FHP_ON_1383		FIN_ON_1383		FIN_PB_1383		FOV_ON_1383		FOV_PB_1468	K04348	MHP_ON_1383		MHP_PB_1383	K00505	MIN_ON_1383		MIN_PB_1383		MTT_ON_1383	K14965	MTT_PB_1383	K03424
FHP_ON_1384		FHP_ON_1384		FIN_ON_1384	K09174	FIN_PB_1384		FOV_ON_1384		FOV_PB_1469	K10707	MHP_ON_1384		MHP_PB_1384	K07520	MIN_ON_1384		MIN_PB_1384	K04440	MTT_ON_1384	K24141	MTT_PB_1384	K00281
FHP_ON_1385		FHP_ON_1385		FIN_ON_1385	K08061	FIN_PB_1385		FOV_ON_1385		FOV_PB_1470	K14570	MHP_ON_1385		MHP_PB_1385	K03934	MIN_ON_1385		MIN_PB_1385		MTT_ON_1385	K15152	MTT_PB_1385	K24183
FHP_ON_1386		FHP_ON_1386		FIN_ON_1386		FIN_PB_1386	K14943	FOV_ON_1386		FOV_PB_1471		MHP_ON_1386		MHP_PB_1386	K16865	MIN_ON_1386		MIN_PB_1386	K09525	MTT_ON_1386	K03575	MTT_PB_1386	K00548
FHP_ON_1387		FHP_ON_1387		FIN_ON_1387		FIN_PB_1387	K06669	FOV_ON_1387		FOV_PB_1472	K20290	MHP_ON_1387		MHP_PB_1387	K01596	MIN_ON_1387		MIN_PB_1387		MTT_ON_1387	K00326	MTT_PB_1387	K21625
FHP_ON_1388		FHP_ON_1388		FIN_ON_1388		FIN_PB_1388	K12875	FOV_ON_1388		FOV_PB_1473	K00688	MHP_ON_1388		MHP_PB_1388	K04354	MIN_ON_1388		MIN_PB_1388	K18619	MTT_ON_1388	K20316	MTT_PB_1388	K21991
FHP_ON_1389		FHP_ON_1389		FIN_ON_1389		FIN_PB_1389		FOV_ON_1389		FOV_PB_1474	K10086	MHP_ON_1389		MHP_PB_1389		MIN_ON_1389		MIN_PB_1389		MTT_ON_1389	K20316	MTT_PB_1389	K24737
FHP_ON_1390		FHP_ON_1390		FIN_ON_1390		FIN_PB_1390	K16944	FOV_ON_1390		FOV_PB_1475	K06628	MHP_ON_1390		MHP_PB_1390		MIN_ON_1390		MIN_PB_1390	K12611	MTT_ON_1390		MTT_PB_1390
FHP_ON_1391		FHP_ON_1391		FIN_ON_1391		FIN_PB_1391	K04727	FOV_ON_1391		FOV_PB_1476		MHP_ON_1391		MHP_PB_1391		MIN_ON_1391		MIN_PB_1391	K12382	MTT_ON_1391		MTT_PB_1391	K06669
FHP_ON_1392		FHP_ON_1392		FIN_ON_1392		FIN_PB_1392		FOV_ON_1392		FOV_PB_1477	K04659	MHP_ON_1392		MHP_PB_1392	K24013	MIN_ON_1392		MIN_PB_1392	K09876	MTT_ON_1392		MTT_PB_1392	K03122
FHP_ON_1393		FHP_ON_1393		FIN_ON_1393		FIN_PB_1393		FOV_ON_1393		FOV_PB_1478	K08288	MHP_ON_1393		MHP_PB_1393		MIN_ON_1393		MIN_PB_1393	K10867	MTT_ON_1393	K15275	MTT_PB_1393	K12076
FHP_ON_1394		FHP_ON_1394		FIN_ON_1394		FIN_PB_1394	K23840	FOV_ON_1394		FOV_PB_1479	K22863	MHP_ON_1394		MHP_PB_1394	K14383	MIN_ON_1394		MIN_PB_1394	K15013	MTT_ON_1394	K04078	MTT_PB_1394	K20474
FHP_ON_1395	K15200	FHP_ON_1395	K15200	FIN_ON_1395		FIN_PB_1395		FOV_ON_1395	K06497	FOV_PB_1480	K16336	MHP_ON_1395		MHP_PB_1395	K09582	MIN_ON_1395		MIN_PB_1395		MTT_ON_1395	K04077	MTT_PB_1395	K06620
FHP_ON_1396		FHP_ON_1396		FIN_ON_1396		FIN_PB_1396	K02183	FOV_ON_1396	K11885	FOV_PB_1481	K00814	MHP_ON_1396	K17383	MHP_PB_1396	K13219	MIN_ON_1396		MIN_PB_1396	K04599	MTT_ON_1396		MTT_PB_1396
FHP_ON_1397		FHP_ON_1397		FIN_ON_1397		FIN_PB_1397		FOV_ON_1397	K11885	FOV_PB_1482		MHP_ON_1397		MHP_PB_1397		MIN_ON_1397		MIN_PB_1397	K17261	MTT_ON_1397	K14709	MTT_PB_1397
FHP_ON_1398		FHP_ON_1398		FIN_ON_1398		FIN_PB_1398		FOV_ON_1398		FOV_PB_1483		MHP_ON_1398	K13113	MHP_PB_1398	K12893	MIN_ON_1398	K12815	MIN_PB_1398	K04345	MTT_ON_1398		MTT_PB_1398	K03260
FHP_ON_1399		FHP_ON_1399		FIN_ON_1399		FIN_PB_1399	K17302	FOV_ON_1399	K23420	FOV_PB_1484		MHP_ON_1399		MHP_PB_1399		MIN_ON_1399	K12815	MIN_PB_1399	K20371	MTT_ON_1399		MTT_PB_1399	K18622
FHP_ON_1400		FHP_ON_1400		FIN_ON_1400		FIN_PB_1400	K05719	FOV_ON_1400	K00974	FOV_PB_1485		MHP_ON_1400		MHP_PB_1400	K02183	MIN_ON_1400		MIN_PB_1400		MTT_ON_1400	K17435	MTT_PB_1400
FHP_ON_1401		FHP_ON_1401		FIN_ON_1401		FIN_PB_1401	K06106	FOV_ON_1401	K21770	FOV_PB_1486	K04659	MHP_ON_1401	K03024	MHP_PB_1401		MIN_ON_1401		MIN_PB_1401	K14792	MTT_ON_1401		MTT_PB_1401
FHP_ON_1402		FHP_ON_1402		FIN_ON_1402		FIN_PB_1402		FOV_ON_1402	K21770	FOV_PB_1487	K06275	MHP_ON_1402		MHP_PB_1402		MIN_ON_1402		MIN_PB_1402		MTT_ON_1402	K17263	MTT_PB_1402
FHP_ON_1403		FHP_ON_1403		FIN_ON_1403		FIN_PB_1403		FOV_ON_1403		FOV_PB_1488	K20224	MHP_ON_1403		MHP_PB_1403		MIN_ON_1403		MIN_PB_1403	K23491	MTT_ON_1403	K17263	MTT_PB_1403	K00207
FHP_ON_1404		FHP_ON_1404		FIN_ON_1404		FIN_PB_1404	K01772	FOV_ON_1404		FOV_PB_1489	K15104	MHP_ON_1404		MHP_PB_1404		MIN_ON_1404		MIN_PB_1404		MTT_ON_1404		MTT_PB_1404
FHP_ON_1405		FHP_ON_1405		FIN_ON_1405		FIN_PB_1405		FOV_ON_1405		FOV_PB_1490	K01137	MHP_ON_1405		MHP_PB_1405		MIN_ON_1405		MIN_PB_1405	K04381	MTT_ON_1405		MTT_PB_1405
FHP_ON_1406		FHP_ON_1406		FIN_ON_1406		FIN_PB_1406	K07197	FOV_ON_1406	K21770	FOV_PB_1491	K09228	MHP_ON_1406		MHP_PB_1406	K23727	MIN_ON_1406		MIN_PB_1406	K16575	MTT_ON_1406		MTT_PB_1406	K20369
FHP_ON_1407		FHP_ON_1407		FIN_ON_1407		FIN_PB_1407		FOV_ON_1407	K00784	FOV_PB_1492	K13095	MHP_ON_1407		MHP_PB_1407	K08956	MIN_ON_1407		MIN_PB_1407	K05030	MTT_ON_1407		MTT_PB_1407	K18406
FHP_ON_1408		FHP_ON_1408		FIN_ON_1408		FIN_PB_1408		FOV_ON_1408		FOV_PB_1493	K04348	MHP_ON_1408		MHP_PB_1408		MIN_ON_1408		MIN_PB_1408		MTT_ON_1408	K23293	MTT_PB_1408	K08870
FHP_ON_1409		FHP_ON_1409		FIN_ON_1409		FIN_PB_1409	K01691	FOV_ON_1409	K15305	FOV_PB_1494		MHP_ON_1409		MHP_PB_1409	K03032	MIN_ON_1409		MIN_PB_1409		MTT_ON_1409	K01543	MTT_PB_1409	K17963
FHP_ON_1410		FHP_ON_1410		FIN_ON_1410		FIN_PB_1410	K14073	FOV_ON_1410	K11089	FOV_PB_1495	K04659	MHP_ON_1410		MHP_PB_1410	K20408	MIN_ON_1410		MIN_PB_1410	K23491	MTT_ON_1410	K01792	MTT_PB_1410	K00999
FHP_ON_1411		FHP_ON_1411		FIN_ON_1411		FIN_PB_1411		FOV_ON_1411	K08958	FOV_PB_1496	K02542	MHP_ON_1411		MHP_PB_1411	K05046	MIN_ON_1411		MIN_PB_1411	K12337	MTT_ON_1411	K23951	MTT_PB_1411
FHP_ON_1412		FHP_ON_1412		FIN_ON_1412		FIN_PB_1412	K17260	FOV_ON_1412	K08958	FOV_PB_1497	K21396	MHP_ON_1412		MHP_PB_1412	K23049	MIN_ON_1412		MIN_PB_1412		MTT_ON_1412	K03178	MTT_PB_1412	K01444
FHP_ON_1413		FHP_ON_1413		FIN_ON_1413		FIN_PB_1413	K04659	FOV_ON_1413	K08958	FOV_PB_1498	K11322	MHP_ON_1413		MHP_PB_1413		MIN_ON_1413		MIN_PB_1413	K12192	MTT_ON_1413	K03178	MTT_PB_1413	K18757
FHP_ON_1414		FHP_ON_1414		FIN_ON_1414		FIN_PB_1414	K11468	FOV_ON_1414	K10686	FOV_PB_1499	K16575	MHP_ON_1414		MHP_PB_1414	K11315	MIN_ON_1414		MIN_PB_1414	K14079	MTT_ON_1414	K14400	MTT_PB_1414
FHP_ON_1415		FHP_ON_1415		FIN_ON_1415		FIN_PB_1415	K11972	FOV_ON_1415	K10661	FOV_PB_1500	K11141	MHP_ON_1415		MHP_PB_1415		MIN_ON_1415		MIN_PB_1415		MTT_ON_1415		MTT_PB_1415	K02156
FHP_ON_1416		FHP_ON_1416		FIN_ON_1416		FIN_PB_1416		FOV_ON_1416		FOV_PB_1501	K16865	MHP_ON_1416		MHP_PB_1416		MIN_ON_1416		MIN_PB_1416	K24768	MTT_ON_1416		MTT_PB_1416
FHP_ON_1417		FHP_ON_1417		FIN_ON_1417		FIN_PB_1417		FOV_ON_1417		FOV_PB_1502	K12598	MHP_ON_1417	K20298	MHP_PB_1417	K05284	MIN_ON_1417		MIN_PB_1417		MTT_ON_1417		MTT_PB_1417	K03515
FHP_ON_1418		FHP_ON_1418		FIN_ON_1418		FIN_PB_1418	K12599	FOV_ON_1418		FOV_PB_1503	K06276	MHP_ON_1418		MHP_PB_1418		MIN_ON_1418		MIN_PB_1418		MTT_ON_1418		MTT_PB_1418	K04727
FHP_ON_1419		FHP_ON_1419		FIN_ON_1419		FIN_PB_1419	K05617	FOV_ON_1419	K14410	FOV_PB_1504	K20129	MHP_ON_1419		MHP_PB_1419		MIN_ON_1419		MIN_PB_1419		MTT_ON_1419		MTT_PB_1419	K17544
FHP_ON_1420		FHP_ON_1420		FIN_ON_1420		FIN_PB_1420		FOV_ON_1420	K09660	FOV_PB_1505	K14696	MHP_ON_1420		MHP_PB_1420		MIN_ON_1420		MIN_PB_1420	K05691	MTT_ON_1420		MTT_PB_1420
FHP_ON_1421		FHP_ON_1421		FIN_ON_1421		FIN_PB_1421	K09048	FOV_ON_1421	K08098	FOV_PB_1506		MHP_ON_1421		MHP_PB_1421	K01847	MIN_ON_1421		MIN_PB_1421	K08540	MTT_ON_1421		MTT_PB_1421
FHP_ON_1422		FHP_ON_1422		FIN_ON_1422		FIN_PB_1422		FOV_ON_1422	K17419	FOV_PB_1507		MHP_ON_1422		MHP_PB_1422	K12667	MIN_ON_1422		MIN_PB_1422		MTT_ON_1422	K20178	MTT_PB_1422	K06185
FHP_ON_1423		FHP_ON_1423		FIN_ON_1423		FIN_PB_1423		FOV_ON_1423		FOV_PB_1508		MHP_ON_1423		MHP_PB_1423		MIN_ON_1423		MIN_PB_1423	K15075	MTT_ON_1423		MTT_PB_1423	K22909
FHP_ON_1424		FHP_ON_1424		FIN_ON_1424		FIN_PB_1424		FOV_ON_1424	K21991	FOV_PB_1509	K01681	MHP_ON_1424		MHP_PB_1424		MIN_ON_1424		MIN_PB_1424		MTT_ON_1424		MTT_PB_1424	K03178
FHP_ON_1425		FHP_ON_1425		FIN_ON_1425		FIN_PB_1425		FOV_ON_1425	K21991	FOV_PB_1510	K05619	MHP_ON_1425		MHP_PB_1425	K17479	MIN_ON_1425		MIN_PB_1425	K04688	MTT_ON_1425	K10803	MTT_PB_1425	K17554
FHP_ON_1426		FHP_ON_1426		FIN_ON_1426		FIN_PB_1426	K11140	FOV_ON_1426	K15030	FOV_PB_1511	K07378	MHP_ON_1426		MHP_PB_1426		MIN_ON_1426		MIN_PB_1426	K23491	MTT_ON_1426		MTT_PB_1426	K13159
FHP_ON_1427		FHP_ON_1427		FIN_ON_1427		FIN_PB_1427		FOV_ON_1427	K15030	FOV_PB_1512	K16569	MHP_ON_1427		MHP_PB_1427	K04441	MIN_ON_1427		MIN_PB_1427	K04348	MTT_ON_1427	K19719	MTT_PB_1427
FHP_ON_1428		FHP_ON_1428		FIN_ON_1428		FIN_PB_1428	K18932	FOV_ON_1428	K09458	FOV_PB_1513	K02216	MHP_ON_1428		MHP_PB_1428	K05768	MIN_ON_1428		MIN_PB_1428		MTT_ON_1428	K19719	MTT_PB_1428	K17260
FHP_ON_1429		FHP_ON_1429		FIN_ON_1429		FIN_PB_1429		FOV_ON_1429	K18175	FOV_PB_1514		MHP_ON_1429		MHP_PB_1429		MIN_ON_1429		MIN_PB_1429	K09583	MTT_ON_1429	K09597	MTT_PB_1429	K14163
FHP_ON_1430		FHP_ON_1430		FIN_ON_1430		FIN_PB_1430		FOV_ON_1430	K19944	FOV_PB_1515	K15188	MHP_ON_1430		MHP_PB_1430	K01183	MIN_ON_1430		MIN_PB_1430		MTT_ON_1430		MTT_PB_1430
FHP_ON_1431		FHP_ON_1431		FIN_ON_1431	K06497	FIN_PB_1431	K11366	FOV_ON_1431	K04079	FOV_PB_1516	K11428	MHP_ON_1431		MHP_PB_1431		MIN_ON_1431		MIN_PB_1431		MTT_ON_1431		MTT_PB_1431	K04615
FHP_ON_1432	K11887	FHP_ON_1432	K11887	FIN_ON_1432	K11885	FIN_PB_1432		FOV_ON_1432		FOV_PB_1517	K10848	MHP_ON_1432		MHP_PB_1432	K00477	MIN_ON_1432		MIN_PB_1432		MTT_ON_1432		MTT_PB_1432
FHP_ON_1433	K06134	FHP_ON_1433	K06134	FIN_ON_1433		FIN_PB_1433		FOV_ON_1433		FOV_PB_1518		MHP_ON_1433		MHP_PB_1433	K02365	MIN_ON_1433		MIN_PB_1433		MTT_ON_1433		MTT_PB_1433	K22371
FHP_ON_1434	K06134	FHP_ON_1434	K06134	FIN_ON_1434		FIN_PB_1434	K05030	FOV_ON_1434	K04079	FOV_PB_1519	K10777	MHP_ON_1434	K00698	MHP_PB_1434	K08635	MIN_ON_1434		MIN_PB_1434		MTT_ON_1434	K10582	MTT_PB_1434	K08838
FHP_ON_1435	K01411	FHP_ON_1435	K01411	FIN_ON_1435	K00974	FIN_PB_1435		FOV_ON_1435	K04079	FOV_PB_1520	K06027	MHP_ON_1435		MHP_PB_1435	K14026	MIN_ON_1435		MIN_PB_1435	K02155	MTT_ON_1435		MTT_PB_1435
FHP_ON_1436	K20779	FHP_ON_1436	K20779	FIN_ON_1436	K21770	FIN_PB_1436		FOV_ON_1436		FOV_PB_1521		MHP_ON_1436		MHP_PB_1436	K22390	MIN_ON_1436		MIN_PB_1436	K01530	MTT_ON_1436		MTT_PB_1436	K08838
FHP_ON_1437	K24054	FHP_ON_1437	K24054	FIN_ON_1437	K08958	FIN_PB_1437		FOV_ON_1437	K04079	FOV_PB_1522		MHP_ON_1437		MHP_PB_1437	K23879	MIN_ON_1437		MIN_PB_1437		MTT_ON_1437	K24630	MTT_PB_1437
FHP_ON_1438	K24054	FHP_ON_1438	K24054	FIN_ON_1438		FIN_PB_1438		FOV_ON_1438		FOV_PB_1523	K11796	MHP_ON_1438		MHP_PB_1438		MIN_ON_1438		MIN_PB_1438		MTT_ON_1438		MTT_PB_1438	K19983
FHP_ON_1439	K06975	FHP_ON_1439	K06975	FIN_ON_1439	K10686	FIN_PB_1439		FOV_ON_1439	K04079	FOV_PB_1524	K06093	MHP_ON_1439		MHP_PB_1439		MIN_ON_1439		MIN_PB_1439		MTT_ON_1439	K09313	MTT_PB_1439
FHP_ON_1440	K11969	FHP_ON_1440	K11969	FIN_ON_1440	K10661	FIN_PB_1440		FOV_ON_1440	K09420	FOV_PB_1525	K14944	MHP_ON_1440		MHP_PB_1440		MIN_ON_1440		MIN_PB_1440		MTT_ON_1440		MTT_PB_1440	K06185
FHP_ON_1441	K10396	FHP_ON_1441	K10396	FIN_ON_1441		FIN_PB_1441	K15159	FOV_ON_1441	K09420	FOV_PB_1526	K15440	MHP_ON_1441		MHP_PB_1441	K22182	MIN_ON_1441		MIN_PB_1441		MTT_ON_1441		MTT_PB_1441
FHP_ON_1442	K12199	FHP_ON_1442	K12199	FIN_ON_1442	K14410	FIN_PB_1442	K01027	FOV_ON_1442	K09420	FOV_PB_1527		MHP_ON_1442		MHP_PB_1442		MIN_ON_1442		MIN_PB_1442		MTT_ON_1442	K12847	MTT_PB_1442
FHP_ON_1443	K12179	FHP_ON_1443	K12179	FIN_ON_1443	K09660	FIN_PB_1443	K23195	FOV_ON_1443	K09420	FOV_PB_1528	K00472	MHP_ON_1443		MHP_PB_1443	K12309	MIN_ON_1443		MIN_PB_1443		MTT_ON_1443		MTT_PB_1443
FHP_ON_1444		FHP_ON_1444		FIN_ON_1444	K17419	FIN_PB_1444		FOV_ON_1444	K00797	FOV_PB_1529	K04659	MHP_ON_1444		MHP_PB_1444	K00505	MIN_ON_1444		MIN_PB_1444	K18037	MTT_ON_1444		MTT_PB_1444	K12830
FHP_ON_1445	K17613	FHP_ON_1445	K17613	FIN_ON_1445		FIN_PB_1445		FOV_ON_1445		FOV_PB_1530	K10380	MHP_ON_1445		MHP_PB_1445		MIN_ON_1445		MIN_PB_1445	K23491	MTT_ON_1445		MTT_PB_1445	K03847
FHP_ON_1446	K00318	FHP_ON_1446	K00318	FIN_ON_1446		FIN_PB_1446	K17302	FOV_ON_1446		FOV_PB_1531	K11969	MHP_ON_1446		MHP_PB_1446	K22390	MIN_ON_1446		MIN_PB_1446		MTT_ON_1446	K20858	MTT_PB_1446
FHP_ON_1447	K13356	FHP_ON_1447	K13356	FIN_ON_1447		FIN_PB_1447	K04659	FOV_ON_1447	K11673	FOV_PB_1532	K11850	MHP_ON_1447		MHP_PB_1447	K16575	MIN_ON_1447		MIN_PB_1447	K23491	MTT_ON_1447		MTT_PB_1447	K18405
FHP_ON_1448	K03129	FHP_ON_1448	K03129	FIN_ON_1448		FIN_PB_1448	K04368	FOV_ON_1448	K11673	FOV_PB_1533	K03875	MHP_ON_1448		MHP_PB_1448		MIN_ON_1448		MIN_PB_1448	K15292	MTT_ON_1448	K00819	MTT_PB_1448
FHP_ON_1449		FHP_ON_1449		FIN_ON_1449		FIN_PB_1449	K04659	FOV_ON_1449		FOV_PB_1534	K03028	MHP_ON_1449	K12856	MHP_PB_1449	K13159	MIN_ON_1449		MIN_PB_1449	K13046	MTT_ON_1449	K11839	MTT_PB_1449	K04409
FHP_ON_1450		FHP_ON_1450		FIN_ON_1450		FIN_PB_1450	K10396	FOV_ON_1450	K02370	FOV_PB_1535	K03265	MHP_ON_1450		MHP_PB_1450		MIN_ON_1450		MIN_PB_1450		MTT_ON_1450	K01379	MTT_PB_1450	K06669
FHP_ON_1451		FHP_ON_1451		FIN_ON_1451	K21991	FIN_PB_1451	K01873	FOV_ON_1451	K02606	FOV_PB_1536		MHP_ON_1451		MHP_PB_1451		MIN_ON_1451		MIN_PB_1451		MTT_ON_1451		MTT_PB_1451	K10695
FHP_ON_1452		FHP_ON_1452		FIN_ON_1452	K21991	FIN_PB_1452	K05731	FOV_ON_1452		FOV_PB_1537	K14521	MHP_ON_1452		MHP_PB_1452		MIN_ON_1452		MIN_PB_1452	K22266	MTT_ON_1452		MTT_PB_1452
FHP_ON_1453	K12164	FHP_ON_1453	K12164	FIN_ON_1453	K15030	FIN_PB_1453	K10587	FOV_ON_1453	K10284	FOV_PB_1538	K06067	MHP_ON_1453		MHP_PB_1453	K07424	MIN_ON_1453		MIN_PB_1453		MTT_ON_1453		MTT_PB_1453
FHP_ON_1454	K11267	FHP_ON_1454	K11267	FIN_ON_1454	K09458	FIN_PB_1454	K05030	FOV_ON_1454	K10284	FOV_PB_1539	K23336	MHP_ON_1454		MHP_PB_1454		MIN_ON_1454		MIN_PB_1454	K10396	MTT_ON_1454		MTT_PB_1454
FHP_ON_1455	K09407	FHP_ON_1455	K09407	FIN_ON_1455	K18175	FIN_PB_1455		FOV_ON_1455	K02997	FOV_PB_1540	K16812	MHP_ON_1455		MHP_PB_1455	K15115	MIN_ON_1455		MIN_PB_1455		MTT_ON_1455		MTT_PB_1455	K11841
FHP_ON_1456	K16365	FHP_ON_1456	K16365	FIN_ON_1456		FIN_PB_1456	K02602	FOV_ON_1456	K02997	FOV_PB_1541	K20288	MHP_ON_1456		MHP_PB_1456	K08272	MIN_ON_1456		MIN_PB_1456	K20371	MTT_ON_1456		MTT_PB_1456	K04688
FHP_ON_1457	K11996	FHP_ON_1457	K11996	FIN_ON_1457	K19944	FIN_PB_1457	K12405	FOV_ON_1457		FOV_PB_1542	K08818	MHP_ON_1457		MHP_PB_1457		MIN_ON_1457		MIN_PB_1457		MTT_ON_1457	K15203	MTT_PB_1457	K11138
FHP_ON_1458	K02174	FHP_ON_1458	K02174	FIN_ON_1458	K04079	FIN_PB_1458	K09527	FOV_ON_1458		FOV_PB_1543	K14284	MHP_ON_1458		MHP_PB_1458		MIN_ON_1458		MIN_PB_1458	K01256	MTT_ON_1458	K01052	MTT_PB_1458
FHP_ON_1459	K07955	FHP_ON_1459	K07955	FIN_ON_1459	K04079	FIN_PB_1459		FOV_ON_1459		FOV_PB_1544	K04659	MHP_ON_1459		MHP_PB_1459	K00357	MIN_ON_1459		MIN_PB_1459		MTT_ON_1459	K13250	MTT_PB_1459
FHP_ON_1460	K13187	FHP_ON_1460	K13187	FIN_ON_1460	K04079	FIN_PB_1460	K15259	FOV_ON_1460		FOV_PB_1545		MHP_ON_1460		MHP_PB_1460	K08204	MIN_ON_1460		MIN_PB_1460		MTT_ON_1460	K07277	MTT_PB_1460	K20179
FHP_ON_1461	K01934	FHP_ON_1461	K01934	FIN_ON_1461	K09420	FIN_PB_1461	K11703	FOV_ON_1461		FOV_PB_1546	K01866	MHP_ON_1461		MHP_PB_1461		MIN_ON_1461		MIN_PB_1461	K01530	MTT_ON_1461		MTT_PB_1461
FHP_ON_1462	K24626	FHP_ON_1462	K24626	FIN_ON_1462	K00797	FIN_PB_1462	K17260	FOV_ON_1462		FOV_PB_1547		MHP_ON_1462		MHP_PB_1462	K01183	MIN_ON_1462		MIN_PB_1462	K10661	MTT_ON_1462	K14300	MTT_PB_1462	K19721
FHP_ON_1463	K24626	FHP_ON_1463	K24626	FIN_ON_1463		FIN_PB_1463	K11838	FOV_ON_1463		FOV_PB_1548	K15759	MHP_ON_1463		MHP_PB_1463		MIN_ON_1463		MIN_PB_1463	K05751	MTT_ON_1463	K11654	MTT_PB_1463
FHP_ON_1464		FHP_ON_1464		FIN_ON_1464		FIN_PB_1464		FOV_ON_1464		FOV_PB_1549		MHP_ON_1464		MHP_PB_1464		MIN_ON_1464		MIN_PB_1464	K18036	MTT_ON_1464	K11654	MTT_PB_1464
FHP_ON_1465	K16795	FHP_ON_1465	K16795	FIN_ON_1465		FIN_PB_1465		FOV_ON_1465	K03011	FOV_PB_1550	K14960	MHP_ON_1465		MHP_PB_1465		MIN_ON_1465		MIN_PB_1465	K14206	MTT_ON_1465		MTT_PB_1465
FHP_ON_1466		FHP_ON_1466		FIN_ON_1466		FIN_PB_1466	K20369	FOV_ON_1466	K04996	FOV_PB_1551	K06111	MHP_ON_1466		MHP_PB_1466		MIN_ON_1466		MIN_PB_1466		MTT_ON_1466		MTT_PB_1466
FHP_ON_1467	K00753	FHP_ON_1467	K00753	FIN_ON_1467	K11673	FIN_PB_1467		FOV_ON_1467	K01013	FOV_PB_1552		MHP_ON_1467		MHP_PB_1467	K23879	MIN_ON_1467		MIN_PB_1467	K18460	MTT_ON_1467	K18411	MTT_PB_1467	K04683
FHP_ON_1468	K23387	FHP_ON_1468	K23387	FIN_ON_1468		FIN_PB_1468	K04659	FOV_ON_1468	K01013	FOV_PB_1553	K04659	MHP_ON_1468		MHP_PB_1468	K22390	MIN_ON_1468		MIN_PB_1468		MTT_ON_1468	K03948	MTT_PB_1468
FHP_ON_1469		FHP_ON_1469		FIN_ON_1469	K02370	FIN_PB_1469	K01886	FOV_ON_1469	K03355	FOV_PB_1554	K17675	MHP_ON_1469		MHP_PB_1469		MIN_ON_1469		MIN_PB_1469		MTT_ON_1469	K20180	MTT_PB_1469
FHP_ON_1470	K14820	FHP_ON_1470	K14820	FIN_ON_1470		FIN_PB_1470		FOV_ON_1470		FOV_PB_1555	K22816	MHP_ON_1470		MHP_PB_1470	K01265	MIN_ON_1470		MIN_PB_1470		MTT_ON_1470		MTT_PB_1470	K00139
FHP_ON_1471	K01711	FHP_ON_1471	K01711	FIN_ON_1471		FIN_PB_1471	K19674	FOV_ON_1471	K08507	FOV_PB_1556	K04659	MHP_ON_1471		MHP_PB_1471	K00586	MIN_ON_1471		MIN_PB_1471		MTT_ON_1471	K07561	MTT_PB_1471	K04727
FHP_ON_1472		FHP_ON_1472		FIN_ON_1472	K02606	FIN_PB_1472		FOV_ON_1472		FOV_PB_1557	K05038	MHP_ON_1472		MHP_PB_1472	K24687	MIN_ON_1472		MIN_PB_1472		MTT_ON_1472	K23565	MTT_PB_1472
FHP_ON_1473		FHP_ON_1473		FIN_ON_1473	K02997	FIN_PB_1473	K00207	FOV_ON_1473	K06254	FOV_PB_1558	K18328	MHP_ON_1473		MHP_PB_1473	K10341	MIN_ON_1473		MIN_PB_1473	K14943	MTT_ON_1473		MTT_PB_1473
FHP_ON_1474		FHP_ON_1474		FIN_ON_1474	K02997	FIN_PB_1474	K05096	FOV_ON_1474		FOV_PB_1559	K10365	MHP_ON_1474		MHP_PB_1474		MIN_ON_1474		MIN_PB_1474	K12603	MTT_ON_1474	K06636	MTT_PB_1474
FHP_ON_1475	K14398	FHP_ON_1475	K14398	FIN_ON_1475		FIN_PB_1475	K06584	FOV_ON_1475		FOV_PB_1560		MHP_ON_1475		MHP_PB_1475	K16548	MIN_ON_1475		MIN_PB_1475	K10343	MTT_ON_1475	K06636	MTT_PB_1475	K18667
FHP_ON_1476	K14398	FHP_ON_1476	K14398	FIN_ON_1476		FIN_PB_1476		FOV_ON_1476		FOV_PB_1561		MHP_ON_1476		MHP_PB_1476	K19410	MIN_ON_1476		MIN_PB_1476		MTT_ON_1476	K11204	MTT_PB_1476	K06825
FHP_ON_1477	K04799	FHP_ON_1477	K04799	FIN_ON_1477	K04996	FIN_PB_1477	K03178	FOV_ON_1477		FOV_PB_1562	K10306	MHP_ON_1477		MHP_PB_1477		MIN_ON_1477		MIN_PB_1477	K04368	MTT_ON_1477		MTT_PB_1477	K01412
FHP_ON_1478	K12373	FHP_ON_1478	K12373	FIN_ON_1478	K01013	FIN_PB_1478		FOV_ON_1478	K02542	FOV_PB_1563	K05719	MHP_ON_1478		MHP_PB_1478		MIN_ON_1478		MIN_PB_1478	K10578	MTT_ON_1478	K15127	MTT_PB_1478	K14945
FHP_ON_1479		FHP_ON_1479		FIN_ON_1479	K01013	FIN_PB_1479	K12879	FOV_ON_1479		FOV_PB_1564	K04659	MHP_ON_1479		MHP_PB_1479	K00456	MIN_ON_1479		MIN_PB_1479		MTT_ON_1479	K15127	MTT_PB_1479
FHP_ON_1480		FHP_ON_1480		FIN_ON_1480	K01013	FIN_PB_1480		FOV_ON_1480		FOV_PB_1565		MHP_ON_1480		MHP_PB_1480	K07293	MIN_ON_1480		MIN_PB_1480		MTT_ON_1480		MTT_PB_1480	K20474
FHP_ON_1481	K19036	FHP_ON_1481	K19036	FIN_ON_1481		FIN_PB_1481		FOV_ON_1481	K04988	FOV_PB_1566	K03260	MHP_ON_1481		MHP_PB_1481		MIN_ON_1481		MIN_PB_1481	K17550	MTT_ON_1481		MTT_PB_1481	K04445
FHP_ON_1482	K06091	FHP_ON_1482	K06091	FIN_ON_1482	K08507	FIN_PB_1482		FOV_ON_1482		FOV_PB_1567	K11825	MHP_ON_1482		MHP_PB_1482	K09490	MIN_ON_1482		MIN_PB_1482	K03164	MTT_ON_1482		MTT_PB_1482
FHP_ON_1483		FHP_ON_1483		FIN_ON_1483		FIN_PB_1483		FOV_ON_1483	K11648	FOV_PB_1568	K15104	MHP_ON_1483		MHP_PB_1483	K01868	MIN_ON_1483		MIN_PB_1483	K04520	MTT_ON_1483		MTT_PB_1483	K14018
FHP_ON_1484		FHP_ON_1484		FIN_ON_1484	K17591	FIN_PB_1484	K07188	FOV_ON_1484	K11648	FOV_PB_1569	K14398	MHP_ON_1484		MHP_PB_1484		MIN_ON_1484		MIN_PB_1484		MTT_ON_1484	K15717	MTT_PB_1484	K15979
FHP_ON_1485		FHP_ON_1485		FIN_ON_1485		FIN_PB_1485		FOV_ON_1485		FOV_PB_1570	K11411	MHP_ON_1485		MHP_PB_1485	K22037	MIN_ON_1485		MIN_PB_1485		MTT_ON_1485	K02149	MTT_PB_1485	K24050
FHP_ON_1486		FHP_ON_1486		FIN_ON_1486		FIN_PB_1486		FOV_ON_1486	K08673	FOV_PB_1571	K02154	MHP_ON_1486		MHP_PB_1486	K09478	MIN_ON_1486		MIN_PB_1486		MTT_ON_1486		MTT_PB_1486
FHP_ON_1487		FHP_ON_1487		FIN_ON_1487	K02542	FIN_PB_1487		FOV_ON_1487		FOV_PB_1572		MHP_ON_1487		MHP_PB_1487		MIN_ON_1487		MIN_PB_1487		MTT_ON_1487	K22940	MTT_PB_1487	K01539
FHP_ON_1488		FHP_ON_1488		FIN_ON_1488	K11648	FIN_PB_1488		FOV_ON_1488		FOV_PB_1573	K18667	MHP_ON_1488		MHP_PB_1488	K19613	MIN_ON_1488		MIN_PB_1488		MTT_ON_1488		MTT_PB_1488	K00626
FHP_ON_1489		FHP_ON_1489		FIN_ON_1489		FIN_PB_1489		FOV_ON_1489		FOV_PB_1574	K16336	MHP_ON_1489		MHP_PB_1489	K15335	MIN_ON_1489		MIN_PB_1489		MTT_ON_1489	K06947	MTT_PB_1489	K15603
FHP_ON_1490		FHP_ON_1490		FIN_ON_1490		FIN_PB_1490		FOV_ON_1490		FOV_PB_1575	K12860	MHP_ON_1490		MHP_PB_1490		MIN_ON_1490		MIN_PB_1490		MTT_ON_1490	K04552	MTT_PB_1490
FHP_ON_1491		FHP_ON_1491		FIN_ON_1491		FIN_PB_1491		FOV_ON_1491		FOV_PB_1576	K01647	MHP_ON_1491		MHP_PB_1491		MIN_ON_1491		MIN_PB_1491	K00784	MTT_ON_1491	K14589	MTT_PB_1491
FHP_ON_1492		FHP_ON_1492		FIN_ON_1492		FIN_PB_1492	K20640	FOV_ON_1492		FOV_PB_1577		MHP_ON_1492		MHP_PB_1492	K15980	MIN_ON_1492		MIN_PB_1492	K00605	MTT_ON_1492		MTT_PB_1492
FHP_ON_1493		FHP_ON_1493		FIN_ON_1493		FIN_PB_1493	K11826	FOV_ON_1493	K00006	FOV_PB_1578	K19410	MHP_ON_1493		MHP_PB_1493	K16795	MIN_ON_1493		MIN_PB_1493		MTT_ON_1493		MTT_PB_1493
FHP_ON_1494	K10416	FHP_ON_1494	K10416	FIN_ON_1494	K00006	FIN_PB_1494		FOV_ON_1494	K23845	FOV_PB_1579		MHP_ON_1494		MHP_PB_1494	K22182	MIN_ON_1494		MIN_PB_1494	K05761	MTT_ON_1494	K16524	MTT_PB_1494	K14328
FHP_ON_1495	K20520	FHP_ON_1495	K20520	FIN_ON_1495	K19572	FIN_PB_1495	K05617	FOV_ON_1495		FOV_PB_1580	K06491	MHP_ON_1495		MHP_PB_1495		MIN_ON_1495		MIN_PB_1495	K11140	MTT_ON_1495	K08105	MTT_PB_1495
FHP_ON_1496		FHP_ON_1496		FIN_ON_1496		FIN_PB_1496		FOV_ON_1496	K14544	FOV_PB_1581	K10478	MHP_ON_1496		MHP_PB_1496	K15174	MIN_ON_1496		MIN_PB_1496		MTT_ON_1496	K04459	MTT_PB_1496
FHP_ON_1497	K02266	FHP_ON_1497	K02266	FIN_ON_1497		FIN_PB_1497	K10080	FOV_ON_1497	K12895	FOV_PB_1582		MHP_ON_1497		MHP_PB_1497	K01183	MIN_ON_1497		MIN_PB_1497	K08838	MTT_ON_1497		MTT_PB_1497	K20474
FHP_ON_1498		FHP_ON_1498		FIN_ON_1498	K18179	FIN_PB_1498	K08498	FOV_ON_1498		FOV_PB_1583	K04659	MHP_ON_1498	K00135	MHP_PB_1498	K19985	MIN_ON_1498		MIN_PB_1498		MTT_ON_1498	K16308	MTT_PB_1498
FHP_ON_1499	K17387	FHP_ON_1499	K17387	FIN_ON_1499		FIN_PB_1499		FOV_ON_1499	K01196	FOV_PB_1584	K11825	MHP_ON_1499		MHP_PB_1499	K00234	MIN_ON_1499		MIN_PB_1499	K23333	MTT_ON_1499		MTT_PB_1499
FHP_ON_1500		FHP_ON_1500		FIN_ON_1500		FIN_PB_1500	K20721	FOV_ON_1500	K04671	FOV_PB_1585		MHP_ON_1500		MHP_PB_1500	K03253	MIN_ON_1500		MIN_PB_1500	K05030	MTT_ON_1500		MTT_PB_1500
FHP_ON_1501		FHP_ON_1501		FIN_ON_1501	K14544	FIN_PB_1501		FOV_ON_1501		FOV_PB_1586		MHP_ON_1501	K02920	MHP_PB_1501		MIN_ON_1501		MIN_PB_1501	K08840	MTT_ON_1501	K16308	MTT_PB_1501	K07197
FHP_ON_1502	K10398	FHP_ON_1502	K10398	FIN_ON_1502		FIN_PB_1502		FOV_ON_1502	K15074	FOV_PB_1587		MHP_ON_1502		MHP_PB_1502		MIN_ON_1502		MIN_PB_1502		MTT_ON_1502		MTT_PB_1502
FHP_ON_1503		FHP_ON_1503		FIN_ON_1503	K01196	FIN_PB_1503		FOV_ON_1503	K16473	FOV_PB_1588	K12605	MHP_ON_1503	K11346	MHP_PB_1503		MIN_ON_1503		MIN_PB_1503	K17233	MTT_ON_1503	K17086	MTT_PB_1503
FHP_ON_1504		FHP_ON_1504		FIN_ON_1504		FIN_PB_1504	K00627	FOV_ON_1504	K11592	FOV_PB_1589	K03103	MHP_ON_1504		MHP_PB_1504		MIN_ON_1504		MIN_PB_1504	K15190	MTT_ON_1504		MTT_PB_1504	K20721
FHP_ON_1505	K18422	FHP_ON_1505	K18422	FIN_ON_1505	K04671	FIN_PB_1505		FOV_ON_1505	K07442	FOV_PB_1590		MHP_ON_1505		MHP_PB_1505		MIN_ON_1505		MIN_PB_1505	K09486	MTT_ON_1505	K06508	MTT_PB_1505
FHP_ON_1506		FHP_ON_1506		FIN_ON_1506		FIN_PB_1506		FOV_ON_1506	K00953	FOV_PB_1591	K05765	MHP_ON_1506		MHP_PB_1506	K17804	MIN_ON_1506		MIN_PB_1506		MTT_ON_1506		MTT_PB_1506
FHP_ON_1507	K01883	FHP_ON_1507	K01883	FIN_ON_1507	K15074	FIN_PB_1507		FOV_ON_1507		FOV_PB_1592		MHP_ON_1507	K06997	MHP_PB_1507	K16197	MIN_ON_1507		MIN_PB_1507	K23491	MTT_ON_1507		MTT_PB_1507	K12580
FHP_ON_1508		FHP_ON_1508		FIN_ON_1508	K16473	FIN_PB_1508	K08175	FOV_ON_1508		FOV_PB_1593		MHP_ON_1508	K01255	MHP_PB_1508	K19873	MIN_ON_1508		MIN_PB_1508	K12619	MTT_ON_1508	K09521	MTT_PB_1508
FHP_ON_1509	K12836	FHP_ON_1509	K12836	FIN_ON_1509	K11592	FIN_PB_1509	K14079	FOV_ON_1509		FOV_PB_1594		MHP_ON_1509	K01255	MHP_PB_1509	K15516	MIN_ON_1509		MIN_PB_1509	K15791	MTT_ON_1509	K09586	MTT_PB_1509
FHP_ON_1510		FHP_ON_1510		FIN_ON_1510	K07442	FIN_PB_1510	K17800	FOV_ON_1510		FOV_PB_1595		MHP_ON_1510	K19347	MHP_PB_1510	K20352	MIN_ON_1510		MIN_PB_1510	K11841	MTT_ON_1510		MTT_PB_1510
FHP_ON_1511	K00235	FHP_ON_1511	K00235	FIN_ON_1511	K00953	FIN_PB_1511	K04348	FOV_ON_1511	K20398	FOV_PB_1596	K04368	MHP_ON_1511		MHP_PB_1511	K02154	MIN_ON_1511		MIN_PB_1511		MTT_ON_1511		MTT_PB_1511	K17800
FHP_ON_1512		FHP_ON_1512		FIN_ON_1512		FIN_PB_1512	K15259	FOV_ON_1512		FOV_PB_1597	K14763	MHP_ON_1512	K03283	MHP_PB_1512	K07198	MIN_ON_1512	K22390	MIN_PB_1512		MTT_ON_1512		MTT_PB_1512
FHP_ON_1513		FHP_ON_1513		FIN_ON_1513		FIN_PB_1513	K09560	FOV_ON_1513	K10727	FOV_PB_1598		MHP_ON_1513		MHP_PB_1513	K03032	MIN_ON_1513		MIN_PB_1513	K01873	MTT_ON_1513	K08816	MTT_PB_1513	K15177
FHP_ON_1514		FHP_ON_1514		FIN_ON_1514	K17345	FIN_PB_1514		FOV_ON_1514	K17345	FOV_PB_1599		MHP_ON_1514	K18184	MHP_PB_1514	K16197	MIN_ON_1514		MIN_PB_1514		MTT_ON_1514	K21989	MTT_PB_1514	K05677
FHP_ON_1515		FHP_ON_1515		FIN_ON_1515	K06910	FIN_PB_1515	K04659	FOV_ON_1515	K17345	FOV_PB_1600	K19370	MHP_ON_1515	K03635	MHP_PB_1515	K00326	MIN_ON_1515		MIN_PB_1515	K05740	MTT_ON_1515	K21989	MTT_PB_1515
FHP_ON_1516	K08059	FHP_ON_1516	K08059	FIN_ON_1516		FIN_PB_1516	K04659	FOV_ON_1516	K17345	FOV_PB_1601		MHP_ON_1516		MHP_PB_1516	K01599	MIN_ON_1516		MIN_PB_1516	K04372	MTT_ON_1516		MTT_PB_1516	K14073
FHP_ON_1517	K10777	FHP_ON_1517	K10777	FIN_ON_1517		FIN_PB_1517	K13337	FOV_ON_1517		FOV_PB_1602		MHP_ON_1517		MHP_PB_1517	K22804	MIN_ON_1517		MIN_PB_1517		MTT_ON_1517		MTT_PB_1517
FHP_ON_1518	K11651	FHP_ON_1518	K11651	FIN_ON_1518	K01363	FIN_PB_1518	K04659	FOV_ON_1518	K01275	FOV_PB_1603		MHP_ON_1518	K03936	MHP_PB_1518	K00758	MIN_ON_1518		MIN_PB_1518		MTT_ON_1518	K23570	MTT_PB_1518	K05728
FHP_ON_1519	K11651	FHP_ON_1519	K11651	FIN_ON_1519	K09489	FIN_PB_1519	K12598	FOV_ON_1519	K09489	FOV_PB_1604	K04552	MHP_ON_1519	K12493	MHP_PB_1519	K01895	MIN_ON_1519		MIN_PB_1519	K14015	MTT_ON_1519	K02889	MTT_PB_1519
FHP_ON_1520	K03242	FHP_ON_1520	K03242	FIN_ON_1520		FIN_PB_1520	K08054	FOV_ON_1520	K08863	FOV_PB_1605	K00472	MHP_ON_1520		MHP_PB_1520		MIN_ON_1520		MIN_PB_1520	K19873	MTT_ON_1520		MTT_PB_1520	K15181
FHP_ON_1521		FHP_ON_1521		FIN_ON_1521	K13212	FIN_PB_1521		FOV_ON_1521	K13212	FOV_PB_1606	K13181	MHP_ON_1521		MHP_PB_1521	K06210	MIN_ON_1521		MIN_PB_1521	K17635	MTT_ON_1521	K11173	MTT_PB_1521
FHP_ON_1522		FHP_ON_1522		FIN_ON_1522	K06112	FIN_PB_1522	K14947	FOV_ON_1522	K06112	FOV_PB_1607	K01965	MHP_ON_1522		MHP_PB_1522	K15296	MIN_ON_1522		MIN_PB_1522	K01047	MTT_ON_1522		MTT_PB_1522	K17302
FHP_ON_1523		FHP_ON_1523		FIN_ON_1523		FIN_PB_1523	K13566	FOV_ON_1523		FOV_PB_1608	K06947	MHP_ON_1523	K12231	MHP_PB_1523	K02367	MIN_ON_1523		MIN_PB_1523		MTT_ON_1523		MTT_PB_1523
FHP_ON_1524	K03950	FHP_ON_1524	K03950	FIN_ON_1524	K10085	FIN_PB_1524		FOV_ON_1524	K10085	FOV_PB_1609	K12605	MHP_ON_1524		MHP_PB_1524	K02355	MIN_ON_1524		MIN_PB_1524	K14309	MTT_ON_1524		MTT_PB_1524	K22045
FHP_ON_1525		FHP_ON_1525		FIN_ON_1525	K16865	FIN_PB_1525	K17584	FOV_ON_1525	K16865	FOV_PB_1610		MHP_ON_1525	K00252	MHP_PB_1525	K19511	MIN_ON_1525		MIN_PB_1525	K08870	MTT_ON_1525		MTT_PB_1525	K14073
FHP_ON_1526	K11390	FHP_ON_1526	K11390	FIN_ON_1526	K12820	FIN_PB_1526		FOV_ON_1526	K12820	FOV_PB_1611	K18953	MHP_ON_1526	K09529	MHP_PB_1526	K12343	MIN_ON_1526		MIN_PB_1526	K14258	MTT_ON_1526		MTT_PB_1526	K00868
FHP_ON_1527		FHP_ON_1527		FIN_ON_1527	K03927	FIN_PB_1527	K04659	FOV_ON_1527		FOV_PB_1612	K14552	MHP_ON_1527	K01373	MHP_PB_1527	K11168	MIN_ON_1527		MIN_PB_1527	K24510	MTT_ON_1527		MTT_PB_1527	K11366
FHP_ON_1528	K08193	FHP_ON_1528	K08193	FIN_ON_1528	K14767	FIN_PB_1528		FOV_ON_1528	K14767	FOV_PB_1613	K10143	MHP_ON_1528	K17732	MHP_PB_1528	K14346	MIN_ON_1528		MIN_PB_1528		MTT_ON_1528		MTT_PB_1528	K10088
FHP_ON_1529	K16812	FHP_ON_1529	K16812	FIN_ON_1529	K14767	FIN_PB_1529	K20720	FOV_ON_1529		FOV_PB_1614		MHP_ON_1529	K14620	MHP_PB_1529		MIN_ON_1529		MIN_PB_1529	K02327	MTT_ON_1529		MTT_PB_1529
FHP_ON_1530		FHP_ON_1530		FIN_ON_1530	K15424	FIN_PB_1530	K05617	FOV_ON_1530	K15424	FOV_PB_1615	K05661	MHP_ON_1530	K11187	MHP_PB_1530		MIN_ON_1530		MIN_PB_1530	K18460	MTT_ON_1530		MTT_PB_1530
FHP_ON_1531		FHP_ON_1531		FIN_ON_1531		FIN_PB_1531	K13365	FOV_ON_1531		FOV_PB_1616	K15216	MHP_ON_1531		MHP_PB_1531	K11841	MIN_ON_1531		MIN_PB_1531		MTT_ON_1531		MTT_PB_1531
FHP_ON_1532	K13119	FHP_ON_1532	K13119	FIN_ON_1532		FIN_PB_1532		FOV_ON_1532		FOV_PB_1617		MHP_ON_1532	K07424	MHP_PB_1532		MIN_ON_1532	K11887	MIN_PB_1532	K05719	MTT_ON_1532		MTT_PB_1532
FHP_ON_1533	K22866	FHP_ON_1533	K22866	FIN_ON_1533		FIN_PB_1533	K09115	FOV_ON_1533		FOV_PB_1618	K03252	MHP_ON_1533	K13114	MHP_PB_1533	K12384	MIN_ON_1533	K06134	MIN_PB_1533		MTT_ON_1533		MTT_PB_1533	K12182
FHP_ON_1534	K14805	FHP_ON_1534	K14805	FIN_ON_1534		FIN_PB_1534	K02157	FOV_ON_1534		FOV_PB_1619	K10380	MHP_ON_1534	K20393	MHP_PB_1534		MIN_ON_1534	K06134	MIN_PB_1534	K19383	MTT_ON_1534		MTT_PB_1534
FHP_ON_1535		FHP_ON_1535		FIN_ON_1535	K09506	FIN_PB_1535		FOV_ON_1535	K09506	FOV_PB_1620	K01408	MHP_ON_1535	K00721	MHP_PB_1535	K02209	MIN_ON_1535	K01411	MIN_PB_1535	K12891	MTT_ON_1535		MTT_PB_1535	K17260
FHP_ON_1536	K11262	FHP_ON_1536	K11262	FIN_ON_1536	K06114	FIN_PB_1536		FOV_ON_1536	K06114	FOV_PB_1621	K16569	MHP_ON_1536	K15216	MHP_PB_1536	K07966	MIN_ON_1536	K20825	MIN_PB_1536	K06100	MTT_ON_1536		MTT_PB_1536	K18729
FHP_ON_1537	K11262	FHP_ON_1537	K11262	FIN_ON_1537	K01867	FIN_PB_1537	K01539	FOV_ON_1537	K06114	FOV_PB_1622		MHP_ON_1537	K00864	MHP_PB_1537		MIN_ON_1537	K20779	MIN_PB_1537	K01539	MTT_ON_1537		MTT_PB_1537
FHP_ON_1538	K13209	FHP_ON_1538	K13209	FIN_ON_1538	K19572	FIN_PB_1538	K14571	FOV_ON_1538	K01867	FOV_PB_1623	K04659	MHP_ON_1538	K04678	MHP_PB_1538	K10415	MIN_ON_1538	K24054	MIN_PB_1538	K09250	MTT_ON_1538		MTT_PB_1538
FHP_ON_1539	K13098	FHP_ON_1539	K13098	FIN_ON_1539		FIN_PB_1539		FOV_ON_1539	K22197	FOV_PB_1624	K11279	MHP_ON_1539	K24265	MHP_PB_1539		MIN_ON_1539	K06975	MIN_PB_1539		MTT_ON_1539		MTT_PB_1539	K12879
FHP_ON_1540	K13209	FHP_ON_1540	K13209	FIN_ON_1540	K22197	FIN_PB_1540	K17917	FOV_ON_1540	K22197	FOV_PB_1625	K00911	MHP_ON_1540	K22384	MHP_PB_1540		MIN_ON_1540		MIN_PB_1540		MTT_ON_1540		MTT_PB_1540	K16482
FHP_ON_1541	K03754	FHP_ON_1541	K03754	FIN_ON_1541	K18932	FIN_PB_1541		FOV_ON_1541	K18932	FOV_PB_1626		MHP_ON_1541		MHP_PB_1541	K18743	MIN_ON_1541	K11969	MIN_PB_1541	K10396	MTT_ON_1541		MTT_PB_1541	K07208
FHP_ON_1542	K13098	FHP_ON_1542	K13098	FIN_ON_1542		FIN_PB_1542	K06653	FOV_ON_1542		FOV_PB_1627	K07515	MHP_ON_1542		MHP_PB_1542	K01868	MIN_ON_1542	K10396	MIN_PB_1542		MTT_ON_1542		MTT_PB_1542	K14408
FHP_ON_1543	K13098	FHP_ON_1543	K13098	FIN_ON_1543		FIN_PB_1543		FOV_ON_1543		FOV_PB_1628	K20160	MHP_ON_1543		MHP_PB_1543	K23727	MIN_ON_1543	K12199	MIN_PB_1543	K06672	MTT_ON_1543		MTT_PB_1543
FHP_ON_1544	K00816	FHP_ON_1544	K00816	FIN_ON_1544		FIN_PB_1544		FOV_ON_1544	K10350	FOV_PB_1629		MHP_ON_1544	K17452	MHP_PB_1544		MIN_ON_1544	K12179	MIN_PB_1544		MTT_ON_1544		MTT_PB_1544	K17973
FHP_ON_1545	K14267	FHP_ON_1545	K14267	FIN_ON_1545	K02580	FIN_PB_1545	K17290	FOV_ON_1545	K02580	FOV_PB_1630	K02540	MHP_ON_1545		MHP_PB_1545	K00505	MIN_ON_1545		MIN_PB_1545	K16732	MTT_ON_1545		MTT_PB_1545
FHP_ON_1546		FHP_ON_1546		FIN_ON_1546	K02580	FIN_PB_1546		FOV_ON_1546	K14284	FOV_PB_1631	K15026	MHP_ON_1546	K10839	MHP_PB_1546	K00967	MIN_ON_1546	K17613	MIN_PB_1546		MTT_ON_1546		MTT_PB_1546
FHP_ON_1547		FHP_ON_1547		FIN_ON_1547	K19525	FIN_PB_1547	K12611	FOV_ON_1547		FOV_PB_1632	K13126	MHP_ON_1547		MHP_PB_1547	K00327	MIN_ON_1547	K00318	MIN_PB_1547	K20222	MTT_ON_1547		MTT_PB_1547	K17277
FHP_ON_1548	K02147	FHP_ON_1548	K02147	FIN_ON_1548		FIN_PB_1548	K16482	FOV_ON_1548	K19525	FOV_PB_1633		MHP_ON_1548		MHP_PB_1548		MIN_ON_1548	K13356	MIN_PB_1548	K23718	MTT_ON_1548		MTT_PB_1548	K14289
FHP_ON_1549		FHP_ON_1549		FIN_ON_1549	K19525	FIN_PB_1549		FOV_ON_1549		FOV_PB_1634	K17265	MHP_ON_1549		MHP_PB_1549	K15421	MIN_ON_1549	K03129	MIN_PB_1549		MTT_ON_1549		MTT_PB_1549
FHP_ON_1550	K19513	FHP_ON_1550	K19513	FIN_ON_1550	K13353	FIN_PB_1550		FOV_ON_1550	K13353	FOV_PB_1635	K01874	MHP_ON_1550		MHP_PB_1550	K18403	MIN_ON_1550		MIN_PB_1550	K10747	MTT_ON_1550		MTT_PB_1550	K10865
FHP_ON_1551		FHP_ON_1551		FIN_ON_1551	K13353	FIN_PB_1551	K09525	FOV_ON_1551	K06839	FOV_PB_1636		MHP_ON_1551	K20221	MHP_PB_1551	K08186	MIN_ON_1551		MIN_PB_1551	K12604	MTT_ON_1551		MTT_PB_1551	K00323
FHP_ON_1552	K00995	FHP_ON_1552	K00995	FIN_ON_1552		FIN_PB_1552	K15296	FOV_ON_1552		FOV_PB_1637		MHP_ON_1552	K04630	MHP_PB_1552		MIN_ON_1552		MIN_PB_1552	K18729	MTT_ON_1552		MTT_PB_1552
FHP_ON_1553	K01520	FHP_ON_1553	K01520	FIN_ON_1553	K04097	FIN_PB_1553		FOV_ON_1553	K18621	FOV_PB_1638	K18169	MHP_ON_1553	K08819	MHP_PB_1553	K05046	MIN_ON_1553	K12164	MIN_PB_1553	K05619	MTT_ON_1553		MTT_PB_1553	K19677
FHP_ON_1554		FHP_ON_1554		FIN_ON_1554	K18621	FIN_PB_1554		FOV_ON_1554	K10879	FOV_PB_1639	K10587	MHP_ON_1554	K17776	MHP_PB_1554		MIN_ON_1554	K11267	MIN_PB_1554		MTT_ON_1554		MTT_PB_1554
FHP_ON_1555	K00846	FHP_ON_1555	K00846	FIN_ON_1555		FIN_PB_1555	K09312	FOV_ON_1555		FOV_PB_1640		MHP_ON_1555		MHP_PB_1555	K01077	MIN_ON_1555	K09407	MIN_PB_1555		MTT_ON_1555		MTT_PB_1555
FHP_ON_1556	K08270	FHP_ON_1556	K08270	FIN_ON_1556		FIN_PB_1556		FOV_ON_1556	K18170	FOV_PB_1641	K14006	MHP_ON_1556	K15544	MHP_PB_1556	K18622	MIN_ON_1556	K20044	MIN_PB_1556		MTT_ON_1556		MTT_PB_1556	K23333
FHP_ON_1557	K11862	FHP_ON_1557	K11862	FIN_ON_1557	K18170	FIN_PB_1557	K14943	FOV_ON_1557		FOV_PB_1642	K12462	MHP_ON_1557	K01889	MHP_PB_1557	K12275	MIN_ON_1557	K11996	MIN_PB_1557		MTT_ON_1557		MTT_PB_1557	K15159
FHP_ON_1558		FHP_ON_1558		FIN_ON_1558		FIN_PB_1558	K05547	FOV_ON_1558		FOV_PB_1643		MHP_ON_1558	K13706	MHP_PB_1558		MIN_ON_1558	K07955	MIN_PB_1558		MTT_ON_1558		MTT_PB_1558	K00868
FHP_ON_1559		FHP_ON_1559		FIN_ON_1559		FIN_PB_1559	K12192	FOV_ON_1559		FOV_PB_1644		MHP_ON_1559	K19383	MHP_PB_1559	K14808	MIN_ON_1559	K13187	MIN_PB_1559	K09260	MTT_ON_1559		MTT_PB_1559	K12599
FHP_ON_1560		FHP_ON_1560		FIN_ON_1560		FIN_PB_1560		FOV_ON_1560	K11848	FOV_PB_1645	K10608	MHP_ON_1560		MHP_PB_1560	K02154	MIN_ON_1560	K01934	MIN_PB_1560	K03259	MTT_ON_1560		MTT_PB_1560
FHP_ON_1561	K20556	FHP_ON_1561	K20556	FIN_ON_1561	K20053	FIN_PB_1561		FOV_ON_1561	K11848	FOV_PB_1646		MHP_ON_1561	K21891	MHP_PB_1561		MIN_ON_1561		MIN_PB_1561	K00643	MTT_ON_1561		MTT_PB_1561	K08735
FHP_ON_1562	K10707	FHP_ON_1562	K10707	FIN_ON_1562	K20053	FIN_PB_1562	K09523	FOV_ON_1562		FOV_PB_1647	K04659	MHP_ON_1562	K03254	MHP_PB_1562		MIN_ON_1562	K24626	MIN_PB_1562	K02180	MTT_ON_1562		MTT_PB_1562	K24006
FHP_ON_1563	K13136	FHP_ON_1563	K13136	FIN_ON_1563	K20053	FIN_PB_1563	K04440	FOV_ON_1563		FOV_PB_1648		MHP_ON_1563	K01014	MHP_PB_1563		MIN_ON_1563		MIN_PB_1563		MTT_ON_1563		MTT_PB_1563
FHP_ON_1564	K00418	FHP_ON_1564	K00418	FIN_ON_1564	K20053	FIN_PB_1564	K23491	FOV_ON_1564	K19683	FOV_PB_1649		MHP_ON_1564		MHP_PB_1564		MIN_ON_1564	K11485	MIN_PB_1564	K08675	MTT_ON_1564	K08098	MTT_PB_1564
FHP_ON_1565		FHP_ON_1565		FIN_ON_1565	K20053	FIN_PB_1565		FOV_ON_1565	K20053	FOV_PB_1650	K08866	MHP_ON_1565	K12350	MHP_PB_1565		MIN_ON_1565	K16795	MIN_PB_1565	K03781	MTT_ON_1565		MTT_PB_1565	K00626
FHP_ON_1566		FHP_ON_1566		FIN_ON_1566	K20053	FIN_PB_1566	K02183	FOV_ON_1566	K20053	FOV_PB_1651	K16782	MHP_ON_1566	K03102	MHP_PB_1566	K13159	MIN_ON_1566		MIN_PB_1566	K09228	MTT_ON_1566		MTT_PB_1566
FHP_ON_1567	K14075	FHP_ON_1567	K14075	FIN_ON_1567		FIN_PB_1567		FOV_ON_1567	K20053	FOV_PB_1652		MHP_ON_1567		MHP_PB_1567		MIN_ON_1567	K14258	MIN_PB_1567		MTT_ON_1567		MTT_PB_1567	K08498
FHP_ON_1568	K16548	FHP_ON_1568	K16548	FIN_ON_1568		FIN_PB_1568	K15013	FOV_ON_1568	K20053	FOV_PB_1653		MHP_ON_1568		MHP_PB_1568	K17499	MIN_ON_1568	K00753	MIN_PB_1568	K10396	MTT_ON_1568		MTT_PB_1568
FHP_ON_1569		FHP_ON_1569		FIN_ON_1569		FIN_PB_1569		FOV_ON_1569		FOV_PB_1654	K14556	MHP_ON_1569	K09497	MHP_PB_1569	K19581	MIN_ON_1569	K23387	MIN_PB_1569		MTT_ON_1569		MTT_PB_1569	K02183
FHP_ON_1570	K06841	FHP_ON_1570	K06841	FIN_ON_1570		FIN_PB_1570	K20720	FOV_ON_1570	K20190	FOV_PB_1655		MHP_ON_1570	K09602	MHP_PB_1570		MIN_ON_1570	K10599	MIN_PB_1570	K03347	MTT_ON_1570		MTT_PB_1570
FHP_ON_1571	K02963	FHP_ON_1571	K02963	FIN_ON_1571	K20190	FIN_PB_1571	K12200	FOV_ON_1571	K20190	FOV_PB_1656	K10364	MHP_ON_1571	K09496	MHP_PB_1571		MIN_ON_1571		MIN_PB_1571	K11303	MTT_ON_1571		MTT_PB_1571
FHP_ON_1572		FHP_ON_1572		FIN_ON_1572	K10576	FIN_PB_1572		FOV_ON_1572	K10576	FOV_PB_1657	K22611	MHP_ON_1572		MHP_PB_1572	K04513	MIN_ON_1572	K14820	MIN_PB_1572		MTT_ON_1572		MTT_PB_1572	K01886
FHP_ON_1573	K12183	FHP_ON_1573	K12183	FIN_ON_1573	K09516	FIN_PB_1573	K14792	FOV_ON_1573	K05701	FOV_PB_1658	K07943	MHP_ON_1573	K00698	MHP_PB_1573		MIN_ON_1573	K01711	MIN_PB_1573	K12604	MTT_ON_1573		MTT_PB_1573	K01886
FHP_ON_1574	K12183	FHP_ON_1574	K12183	FIN_ON_1574	K11667	FIN_PB_1574	K10396	FOV_ON_1574		FOV_PB_1659	K04659	MHP_ON_1574		MHP_PB_1574		MIN_ON_1574		MIN_PB_1574	K03128	MTT_ON_1574		MTT_PB_1574	K14073
FHP_ON_1575		FHP_ON_1575		FIN_ON_1575	K12482	FIN_PB_1575	K15292	FOV_ON_1575	K11667	FOV_PB_1661	K13145	MHP_ON_1575		MHP_PB_1575	K10373	MIN_ON_1575		MIN_PB_1575		MTT_ON_1575		MTT_PB_1575	K04739
FHP_ON_1576	K05747	FHP_ON_1576	K05747	FIN_ON_1576	K12482	FIN_PB_1576	K09250	FOV_ON_1576	K12399	FOV_PB_1662		MHP_ON_1576		MHP_PB_1576	K11339	MIN_ON_1576		MIN_PB_1576	K18758	MTT_ON_1576		MTT_PB_1576	K10587
FHP_ON_1577		FHP_ON_1577		FIN_ON_1577	K00261	FIN_PB_1577		FOV_ON_1577	K12482	FOV_PB_1663	K23308	MHP_ON_1577	K13302	MHP_PB_1577		MIN_ON_1577		MIN_PB_1577		MTT_ON_1577		MTT_PB_1577
FHP_ON_1578		FHP_ON_1578		FIN_ON_1578	K00261	FIN_PB_1578	K17307	FOV_ON_1578	K00261	FOV_PB_1664	K04659	MHP_ON_1578	K01764	MHP_PB_1578		MIN_ON_1578	K14398	MIN_PB_1578		MTT_ON_1578		MTT_PB_1578
FHP_ON_1579	K18739	FHP_ON_1579	K18739	FIN_ON_1579		FIN_PB_1579		FOV_ON_1579	K00261	FOV_PB_1665	K10573	MHP_ON_1579	K24013	MHP_PB_1579	K24736	MIN_ON_1579	K14398	MIN_PB_1579	K08840	MTT_ON_1579		MTT_PB_1579	K24348
FHP_ON_1580		FHP_ON_1580		FIN_ON_1580	K07937	FIN_PB_1580	K05691	FOV_ON_1580	K00261	FOV_PB_1666	K00876	MHP_ON_1580	K12259	MHP_PB_1580	K02542	MIN_ON_1580		MIN_PB_1580		MTT_ON_1580		MTT_PB_1580	K13509
FHP_ON_1581	K02137	FHP_ON_1581	K02137	FIN_ON_1581	K12494	FIN_PB_1581	K20641	FOV_ON_1581	K00261	FOV_PB_1667	K20298	MHP_ON_1581		MHP_PB_1581	K02602	MIN_ON_1581		MIN_PB_1581	K03267	MTT_ON_1581		MTT_PB_1581	K13509
FHP_ON_1582	K03026	FHP_ON_1582	K03026	FIN_ON_1582		FIN_PB_1582		FOV_ON_1582	K00261	FOV_PB_1668	K13982	MHP_ON_1582		MHP_PB_1582	K01322	MIN_ON_1582	K12373	MIN_PB_1582		MTT_ON_1582	K03155	MTT_PB_1582
FHP_ON_1583		FHP_ON_1583		FIN_ON_1583		FIN_PB_1583	K04703	FOV_ON_1583		FOV_PB_1669	K14806	MHP_ON_1583	K03247	MHP_PB_1583	K10415	MIN_ON_1583		MIN_PB_1583		MTT_ON_1583		MTT_PB_1583
FHP_ON_1584	K08059	FHP_ON_1584	K08059	FIN_ON_1584	K06172	FIN_PB_1584		FOV_ON_1584		FOV_PB_1670		MHP_ON_1584	K16729	MHP_PB_1584		MIN_ON_1584	K12373	MIN_PB_1584		MTT_ON_1584		MTT_PB_1584	K03262
FHP_ON_1585		FHP_ON_1585		FIN_ON_1585		FIN_PB_1585	K09191	FOV_ON_1585	K07937	FOV_PB_1671		MHP_ON_1585	K10084	MHP_PB_1585		MIN_ON_1585		MIN_PB_1585	K09250	MTT_ON_1585		MTT_PB_1585	K20640
FHP_ON_1586	K15601	FHP_ON_1586	K15601	FIN_ON_1586		FIN_PB_1586		FOV_ON_1586		FOV_PB_1672		MHP_ON_1586	K17080	MHP_PB_1586	K17458	MIN_ON_1586	K06091	MIN_PB_1586	K22659	MTT_ON_1586		MTT_PB_1586	K11838
FHP_ON_1587		FHP_ON_1587		FIN_ON_1587		FIN_PB_1587	K23663	FOV_ON_1587	K06172	FOV_PB_1673		MHP_ON_1587	K10950	MHP_PB_1587	K13126	MIN_ON_1587		MIN_PB_1587	K23718	MTT_ON_1587		MTT_PB_1587	K00747
FHP_ON_1588		FHP_ON_1588		FIN_ON_1588		FIN_PB_1588	K06062	FOV_ON_1588		FOV_PB_1674	K09486	MHP_ON_1588	K17902	MHP_PB_1588		MIN_ON_1588	K16538	MIN_PB_1588		MTT_ON_1588		MTT_PB_1588	K17260
FHP_ON_1589	K15050	FHP_ON_1589	K15050	FIN_ON_1589		FIN_PB_1589	K01883	FOV_ON_1589		FOV_PB_1675		MHP_ON_1589	K17362	MHP_PB_1589		MIN_ON_1589		MIN_PB_1589	K08842	MTT_ON_1589		MTT_PB_1589	K18932
FHP_ON_1590		FHP_ON_1590		FIN_ON_1590	K00020	FIN_PB_1590		FOV_ON_1590	K16897	FOV_PB_1676		MHP_ON_1590		MHP_PB_1590	K02155	MIN_ON_1590	K08059	MIN_PB_1590		MTT_ON_1590		MTT_PB_1590	K11703
FHP_ON_1591	K06497	FHP_ON_1591	K06497	FIN_ON_1591		FIN_PB_1591		FOV_ON_1591	K23342	FOV_PB_1677	K04659	MHP_ON_1591	K01634	MHP_PB_1591	K01697	MIN_ON_1591		MIN_PB_1591	K07126	MTT_ON_1591		MTT_PB_1591
FHP_ON_1592	K03138	FHP_ON_1592	K03138	FIN_ON_1592		FIN_PB_1592		FOV_ON_1592		FOV_PB_1678	K15427	MHP_ON_1592	K10779	MHP_PB_1592	K21396	MIN_ON_1592		MIN_PB_1592	K02375	MTT_ON_1592		MTT_PB_1592
FHP_ON_1593	K03005	FHP_ON_1593	K03005	FIN_ON_1593		FIN_PB_1593	K01951	FOV_ON_1593		FOV_PB_1679	K09486	MHP_ON_1593	K10779	MHP_PB_1593	K14592	MIN_ON_1593		MIN_PB_1593	K11825	MTT_ON_1593		MTT_PB_1593	K03122
FHP_ON_1594	K04570	FHP_ON_1594	K04570	FIN_ON_1594	K10358	FIN_PB_1594	K16575	FOV_ON_1594	K00020	FOV_PB_1680	K23460	MHP_ON_1594		MHP_PB_1594	K00624	MIN_ON_1594		MIN_PB_1594		MTT_ON_1594		MTT_PB_1594
FHP_ON_1595		FHP_ON_1595		FIN_ON_1595	K10358	FIN_PB_1595	K04381	FOV_ON_1595		FOV_PB_1681		MHP_ON_1595	K04461	MHP_PB_1595	K08037	MIN_ON_1595		MIN_PB_1595		MTT_ON_1595		MTT_PB_1595
FHP_ON_1596		FHP_ON_1596		FIN_ON_1596	K10358	FIN_PB_1596		FOV_ON_1596	K23001	FOV_PB_1682		MHP_ON_1596	K04461	MHP_PB_1596	K02605	MIN_ON_1596		MIN_PB_1596		MTT_ON_1596		MTT_PB_1596	K16601
FHP_ON_1597		FHP_ON_1597		FIN_ON_1597		FIN_PB_1597	K04599	FOV_ON_1597		FOV_PB_1683	K23194	MHP_ON_1597		MHP_PB_1597		MIN_ON_1597		MIN_PB_1597	K09357	MTT_ON_1597		MTT_PB_1597
FHP_ON_1598		FHP_ON_1598		FIN_ON_1598	K15131	FIN_PB_1598	K05751	FOV_ON_1598	K10358	FOV_PB_1684	K17917	MHP_ON_1598	K16576	MHP_PB_1598		MIN_ON_1598		MIN_PB_1598		MTT_ON_1598		MTT_PB_1598	K00825
FHP_ON_1599		FHP_ON_1599		FIN_ON_1599	K01557	FIN_PB_1599	K03514	FOV_ON_1599		FOV_PB_1685	K13095	MHP_ON_1599		MHP_PB_1599		MIN_ON_1599		MIN_PB_1599	K12657	MTT_ON_1599		MTT_PB_1599
FHP_ON_1600	K00820	FHP_ON_1600	K00820	FIN_ON_1600		FIN_PB_1600	K05719	FOV_ON_1600	K15131	FOV_PB_1686	K10297	MHP_ON_1600	K06201	MHP_PB_1600	K03097	MIN_ON_1600		MIN_PB_1600	K14443	MTT_ON_1600		MTT_PB_1600	K08498
FHP_ON_1601	K00423	FHP_ON_1601	K00423	FIN_ON_1601		FIN_PB_1601		FOV_ON_1601		FOV_PB_1687	K22524	MHP_ON_1601	K10457	MHP_PB_1601		MIN_ON_1601	K10416	MIN_PB_1601	K12891	MTT_ON_1601		MTT_PB_1601	K23840
FHP_ON_1602	K24183	FHP_ON_1602	K24183	FIN_ON_1602		FIN_PB_1602	K14309	FOV_ON_1602	K23625	FOV_PB_1688	K07466	MHP_ON_1602	K10457	MHP_PB_1602	K20371	MIN_ON_1602		MIN_PB_1602	K03178	MTT_ON_1602		MTT_PB_1602	K09527
FHP_ON_1603	K18260	FHP_ON_1603	K18260	FIN_ON_1603	K12351	FIN_PB_1603		FOV_ON_1603	K23625	FOV_PB_1689	K10089	MHP_ON_1603	K03506	MHP_PB_1603		MIN_ON_1603	K20520	MIN_PB_1603		MTT_ON_1603		MTT_PB_1603
FHP_ON_1604	K00710	FHP_ON_1604	K00710	FIN_ON_1604		FIN_PB_1604		FOV_ON_1604		FOV_PB_1690	K21347	MHP_ON_1604	K07752	MHP_PB_1604		MIN_ON_1604		MIN_PB_1604	K05619	MTT_ON_1604		MTT_PB_1604
FHP_ON_1605	K20456	FHP_ON_1605	K20456	FIN_ON_1605	K23625	FIN_PB_1605		FOV_ON_1605	K02942	FOV_PB_1691		MHP_ON_1605		MHP_PB_1605	K01253	MIN_ON_1605		MIN_PB_1605		MTT_ON_1605		MTT_PB_1605	K14607
FHP_ON_1606	K14971	FHP_ON_1606	K14971	FIN_ON_1606		FIN_PB_1606		FOV_ON_1606	K02942	FOV_PB_1692		MHP_ON_1606	K17598	MHP_PB_1606	K00261	MIN_ON_1606	K02266	MIN_PB_1606	K14026	MTT_ON_1606		MTT_PB_1606
FHP_ON_1607		FHP_ON_1607		FIN_ON_1607	K02942	FIN_PB_1607		FOV_ON_1607		FOV_PB_1693	K02212	MHP_ON_1607	K18157	MHP_PB_1607		MIN_ON_1607		MIN_PB_1607	K09313	MTT_ON_1607		MTT_PB_1607	K17584
FHP_ON_1608	K12822	FHP_ON_1608	K12822	FIN_ON_1608	K00344	FIN_PB_1608		FOV_ON_1608		FOV_PB_1694	K10080	MHP_ON_1608	K22755	MHP_PB_1608	K00846	MIN_ON_1608	K17387	MIN_PB_1608	K08145	MTT_ON_1608		MTT_PB_1608
FHP_ON_1609	K12822	FHP_ON_1609	K12822	FIN_ON_1609	K03231	FIN_PB_1609	K16582	FOV_ON_1609		FOV_PB_1695	K20299	MHP_ON_1609		MHP_PB_1609		MIN_ON_1609		MIN_PB_1609	K01027	MTT_ON_1609		MTT_PB_1609	K12598
FHP_ON_1610	K09699	FHP_ON_1610	K09699	FIN_ON_1610	K02946	FIN_PB_1610	K20371	FOV_ON_1610	K00344	FOV_PB_1696	K10877	MHP_ON_1610	K10595	MHP_PB_1610		MIN_ON_1610	K10398	MIN_PB_1610	K09115	MTT_ON_1610		MTT_PB_1610	K12405
FHP_ON_1611	K02270	FHP_ON_1611	K02270	FIN_ON_1611		FIN_PB_1611		FOV_ON_1611	K03231	FOV_PB_1697		MHP_ON_1611		MHP_PB_1611	K03662	MIN_ON_1611		MIN_PB_1611	K12882	MTT_ON_1611		MTT_PB_1611	K17302
FHP_ON_1612		FHP_ON_1612		FIN_ON_1612		FIN_PB_1612	K20283	FOV_ON_1612		FOV_PB_1698	K21766	MHP_ON_1612	K14318	MHP_PB_1612	K05022	MIN_ON_1612	K18422	MIN_PB_1612		MTT_ON_1612		MTT_PB_1612	K14411
FHP_ON_1613	K04739	FHP_ON_1613	K04739	FIN_ON_1613		FIN_PB_1613	K11140	FOV_ON_1613	K02946	FOV_PB_1699		MHP_ON_1613		MHP_PB_1613	K00876	MIN_ON_1613	K01883	MIN_PB_1613	K04676	MTT_ON_1613		MTT_PB_1613	K19674
FHP_ON_1614		FHP_ON_1614		FIN_ON_1614	K14297	FIN_PB_1614		FOV_ON_1614	K03258	FOV_PB_1700	K08272	MHP_ON_1614		MHP_PB_1614		MIN_ON_1614		MIN_PB_1614		MTT_ON_1614		MTT_PB_1614	K10396
FHP_ON_1615	K12879	FHP_ON_1615	K12879	FIN_ON_1615		FIN_PB_1615	K04958	FOV_ON_1615	K03258	FOV_PB_1701	K01581	MHP_ON_1615	K08660	MHP_PB_1615		MIN_ON_1615		MIN_PB_1615	K14427	MTT_ON_1615		MTT_PB_1615	K09560
FHP_ON_1616	K19949	FHP_ON_1616	K19949	FIN_ON_1616	K01110	FIN_PB_1616		FOV_ON_1616		FOV_PB_1702	K04393	MHP_ON_1616	K08660	MHP_PB_1616		MIN_ON_1616	K11665	MIN_PB_1616	K08585	MTT_ON_1616		MTT_PB_1616	K17800
FHP_ON_1617	K11416	FHP_ON_1617	K11416	FIN_ON_1617	K18419	FIN_PB_1617		FOV_ON_1617		FOV_PB_1703		MHP_ON_1617	K08660	MHP_PB_1617	K10380	MIN_ON_1617		MIN_PB_1617		MTT_ON_1617		MTT_PB_1617
FHP_ON_1618	K07904	FHP_ON_1618	K07904	FIN_ON_1618		FIN_PB_1618		FOV_ON_1618		FOV_PB_1704		MHP_ON_1618		MHP_PB_1618		MIN_ON_1618	K12836	MIN_PB_1618		MTT_ON_1618		MTT_PB_1618	K08054
FHP_ON_1619		FHP_ON_1619		FIN_ON_1619		FIN_PB_1619	K12382	FOV_ON_1619		FOV_PB_1705	K07874	MHP_ON_1619	K06058	MHP_PB_1619	K00544	MIN_ON_1619		MIN_PB_1619		MTT_ON_1619		MTT_PB_1619	K15296
FHP_ON_1620	K20306	FHP_ON_1620	K20306	FIN_ON_1620		FIN_PB_1620		FOV_ON_1620		FOV_PB_1706	K14558	MHP_ON_1620	K10297	MHP_PB_1620	K12343	MIN_ON_1620	K00235	MIN_PB_1620	K05870	MTT_ON_1620		MTT_PB_1620
FHP_ON_1621		FHP_ON_1621		FIN_ON_1621		FIN_PB_1621		FOV_ON_1621	K14297	FOV_PB_1707	K11660	MHP_ON_1621	K11153	MHP_PB_1621	K10415	MIN_ON_1621		MIN_PB_1621	K14607	MTT_ON_1621	K15619	MTT_PB_1621	K12192
FHP_ON_1622		FHP_ON_1622		FIN_ON_1622	K03685	FIN_PB_1622	K04348	FOV_ON_1622		FOV_PB_1708	K04659	MHP_ON_1622	K03260	MHP_PB_1622	K08186	MIN_ON_1622		MIN_PB_1622	K18619	MTT_ON_1622		MTT_PB_1622	K11826
FHP_ON_1623		FHP_ON_1623		FIN_ON_1623		FIN_PB_1623		FOV_ON_1623	K01110	FOV_PB_1709	K11322	MHP_ON_1623	K03260	MHP_PB_1623		MIN_ON_1623		MIN_PB_1623		MTT_ON_1623		MTT_PB_1623	K13566
FHP_ON_1624		FHP_ON_1624		FIN_ON_1624		FIN_PB_1624		FOV_ON_1624	K18419	FOV_PB_1710	K10736	MHP_ON_1624		MHP_PB_1624		MIN_ON_1624		MIN_PB_1624	K13761	MTT_ON_1624		MTT_PB_1624	K15167
FHP_ON_1625		FHP_ON_1625		FIN_ON_1625	K02732	FIN_PB_1625		FOV_ON_1625		FOV_PB_1711		MHP_ON_1625	K16172	MHP_PB_1625	K18740	MIN_ON_1625		MIN_PB_1625		MTT_ON_1625		MTT_PB_1625
FHP_ON_1626		FHP_ON_1626		FIN_ON_1626		FIN_PB_1626		FOV_ON_1626		FOV_PB_1712	K11138	MHP_ON_1626	K00010	MHP_PB_1626	K10082	MIN_ON_1626		MIN_PB_1626		MTT_ON_1626		MTT_PB_1626
FHP_ON_1627		FHP_ON_1627		FIN_ON_1627		FIN_PB_1627		FOV_ON_1627		FOV_PB_1713	K06027	MHP_ON_1627	K10301	MHP_PB_1627	K00789	MIN_ON_1627	K08059	MIN_PB_1627		MTT_ON_1627		MTT_PB_1627	K21403
FHP_ON_1628		FHP_ON_1628		FIN_ON_1628		FIN_PB_1628		FOV_ON_1628	K11592	FOV_PB_1714		MHP_ON_1628		MHP_PB_1628		MIN_ON_1628		MIN_PB_1628		MTT_ON_1628		MTT_PB_1628	K13337
FHP_ON_1629		FHP_ON_1629		FIN_ON_1629		FIN_PB_1629	K05030	FOV_ON_1629	K02732	FOV_PB_1715	K14319	MHP_ON_1629		MHP_PB_1629	K03783	MIN_ON_1629	K10777	MIN_PB_1629	K09270	MTT_ON_1629		MTT_PB_1629	K14389
FHP_ON_1630		FHP_ON_1630		FIN_ON_1630		FIN_PB_1630		FOV_ON_1630	K11214	FOV_PB_1716		MHP_ON_1630		MHP_PB_1630		MIN_ON_1630	K11651	MIN_PB_1630	K17907	MTT_ON_1630		MTT_PB_1630	K13365
FHP_ON_1631		FHP_ON_1631		FIN_ON_1631	K20404	FIN_PB_1631	K14443	FOV_ON_1631		FOV_PB_1718		MHP_ON_1631		MHP_PB_1631	K02145	MIN_ON_1631	K11651	MIN_PB_1631	K01855	MTT_ON_1631		MTT_PB_1631	K14388
FHP_ON_1632		FHP_ON_1632		FIN_ON_1632		FIN_PB_1632	K04354	FOV_ON_1632		FOV_PB_1719	K13126	MHP_ON_1632		MHP_PB_1632	K08588	MIN_ON_1632	K03242	MIN_PB_1632		MTT_ON_1632		MTT_PB_1632	K17306
FHP_ON_1633		FHP_ON_1633		FIN_ON_1633	K00555	FIN_PB_1633		FOV_ON_1633		FOV_PB_1720	K06629	MHP_ON_1633		MHP_PB_1633	K00288	MIN_ON_1633		MIN_PB_1633		MTT_ON_1633		MTT_PB_1633
FHP_ON_1634		FHP_ON_1634		FIN_ON_1634	K16546	FIN_PB_1634		FOV_ON_1634		FOV_PB_1721		MHP_ON_1634	K23841	MHP_PB_1634	K23026	MIN_ON_1634		MIN_PB_1634		MTT_ON_1634		MTT_PB_1634	K12604
FHP_ON_1635		FHP_ON_1635		FIN_ON_1635		FIN_PB_1635	K23491	FOV_ON_1635		FOV_PB_1722	K06269	MHP_ON_1635		MHP_PB_1635	K22383	MIN_ON_1635	K18470	MIN_PB_1635	K08342	MTT_ON_1635		MTT_PB_1635
FHP_ON_1636		FHP_ON_1636		FIN_ON_1636	K00857	FIN_PB_1636		FOV_ON_1636	K20404	FOV_PB_1723	K11660	MHP_ON_1636	K24627	MHP_PB_1636		MIN_ON_1636		MIN_PB_1636	K00637	MTT_ON_1636		MTT_PB_1636	K14079
FHP_ON_1637		FHP_ON_1637		FIN_ON_1637	K15272	FIN_PB_1637		FOV_ON_1637	K20404	FOV_PB_1724	K07466	MHP_ON_1637	K24627	MHP_PB_1637	K10203	MIN_ON_1637	K03950	MIN_PB_1637	K00207	MTT_ON_1637		MTT_PB_1637	K12778
FHP_ON_1638		FHP_ON_1638		FIN_ON_1638		FIN_PB_1638	K15075	FOV_ON_1638	K20404	FOV_PB_1725	K19985	MHP_ON_1638	K01911	MHP_PB_1638		MIN_ON_1638		MIN_PB_1638	K00029	MTT_ON_1638		MTT_PB_1638	K05751
FHP_ON_1639		FHP_ON_1639		FIN_ON_1639		FIN_PB_1639	K23491	FOV_ON_1639	K20404	FOV_PB_1726	K06158	MHP_ON_1639	K00461	MHP_PB_1639	K00505	MIN_ON_1639	K11390	MIN_PB_1639		MTT_ON_1639		MTT_PB_1639	K08175
FHP_ON_1640		FHP_ON_1640		FIN_ON_1640	K14285	FIN_PB_1640	K09228	FOV_ON_1640	K01563	FOV_PB_1727		MHP_ON_1640		MHP_PB_1640	K02187	MIN_ON_1640		MIN_PB_1640		MTT_ON_1640		MTT_PB_1640	K12382
FHP_ON_1641		FHP_ON_1641		FIN_ON_1641	K22156	FIN_PB_1641	K18037	FOV_ON_1641	K00555	FOV_PB_1728		MHP_ON_1641		MHP_PB_1641	K15235	MIN_ON_1641		MIN_PB_1641		MTT_ON_1641		MTT_PB_1641
FHP_ON_1642		FHP_ON_1642		FIN_ON_1642		FIN_PB_1642	K15075	FOV_ON_1642		FOV_PB_1729		MHP_ON_1642		MHP_PB_1642	K12896	MIN_ON_1642		MIN_PB_1642	K16536	MTT_ON_1642		MTT_PB_1642
FHP_ON_1643	K08851	FHP_ON_1643	K08851	FIN_ON_1643	K00326	FIN_PB_1643	K08838	FOV_ON_1643	K16546	FOV_PB_1730	K09530	MHP_ON_1643		MHP_PB_1643	K00128	MIN_ON_1643		MIN_PB_1643	K24420	MTT_ON_1643		MTT_PB_1643
FHP_ON_1644		FHP_ON_1644		FIN_ON_1644		FIN_PB_1644		FOV_ON_1644		FOV_PB_1731	K00515	MHP_ON_1644	K02257	MHP_PB_1644	K20840	MIN_ON_1644		MIN_PB_1644	K23884	MTT_ON_1644		MTT_PB_1644	K17544
FHP_ON_1645		FHP_ON_1645		FIN_ON_1645	K02127	FIN_PB_1645	K17917	FOV_ON_1645		FOV_PB_1732	K17785	MHP_ON_1645	K23407	MHP_PB_1645	K10049	MIN_ON_1645		MIN_PB_1645	K21988	MTT_ON_1645		MTT_PB_1645
FHP_ON_1646		FHP_ON_1646		FIN_ON_1646		FIN_PB_1646	K16790	FOV_ON_1646		FOV_PB_1733	K11322	MHP_ON_1646	K12176	MHP_PB_1646		MIN_ON_1646		MIN_PB_1646		MTT_ON_1646		MTT_PB_1646	K10669
FHP_ON_1647	K06271	FHP_ON_1647	K06271	FIN_ON_1647		FIN_PB_1647	K10661	FOV_ON_1647	K14285	FOV_PB_1734	K12820	MHP_ON_1647	K14857	MHP_PB_1647		MIN_ON_1647		MIN_PB_1647	K18423	MTT_ON_1647		MTT_PB_1647	K20369
FHP_ON_1648		FHP_ON_1648		FIN_ON_1648		FIN_PB_1648		FOV_ON_1648		FOV_PB_1735	K06677	MHP_ON_1648	K15176	MHP_PB_1648	K15074	MIN_ON_1648	K14805	MIN_PB_1648		MTT_ON_1648		MTT_PB_1648	K11796
FHP_ON_1649		FHP_ON_1649		FIN_ON_1649		FIN_PB_1649		FOV_ON_1649	K19398	FOV_PB_1736		MHP_ON_1649	K00308	MHP_PB_1649		MIN_ON_1649		MIN_PB_1649	K15159	MTT_ON_1649		MTT_PB_1649
FHP_ON_1650		FHP_ON_1650		FIN_ON_1650		FIN_PB_1650		FOV_ON_1650	K19398	FOV_PB_1737	K12597	MHP_ON_1650		MHP_PB_1650		MIN_ON_1650	K11262	MIN_PB_1650	K09357	MTT_ON_1650		MTT_PB_1650	K13337
FHP_ON_1651		FHP_ON_1651		FIN_ON_1651	K08744	FIN_PB_1651	K03259	FOV_ON_1651		FOV_PB_1738	K23194	MHP_ON_1651		MHP_PB_1651	K07831	MIN_ON_1651		MIN_PB_1651		MTT_ON_1651		MTT_PB_1651
FHP_ON_1652		FHP_ON_1652		FIN_ON_1652	K22075	FIN_PB_1652	K23491	FOV_ON_1652	K00326	FOV_PB_1739	K13126	MHP_ON_1652		MHP_PB_1652		MIN_ON_1652	K13098	MIN_PB_1652		MTT_ON_1652		MTT_PB_1652	K20720
FHP_ON_1653		FHP_ON_1653		FIN_ON_1653	K02154	FIN_PB_1653	K17907	FOV_ON_1653	K02127	FOV_PB_1740		MHP_ON_1653		MHP_PB_1653		MIN_ON_1653	K13209	MIN_PB_1653	K20223	MTT_ON_1653		MTT_PB_1653	K09250
FHP_ON_1654		FHP_ON_1654		FIN_ON_1654		FIN_PB_1654		FOV_ON_1654	K08744	FOV_PB_1741	K01874	MHP_ON_1654		MHP_PB_1654		MIN_ON_1654	K13209	MIN_PB_1654	K05030	MTT_ON_1654		MTT_PB_1654	K14571
FHP_ON_1655		FHP_ON_1655		FIN_ON_1655	K17233	FIN_PB_1655	K17964	FOV_ON_1655	K07418	FOV_PB_1742		MHP_ON_1655		MHP_PB_1655	K02155	MIN_ON_1655	K13209	MIN_PB_1655	K24510	MTT_ON_1655		MTT_PB_1655	K11406
FHP_ON_1656		FHP_ON_1656		FIN_ON_1656		FIN_PB_1656	K17635	FOV_ON_1656	K22075	FOV_PB_1743	K18749	MHP_ON_1656	K08120	MHP_PB_1656	K22384	MIN_ON_1656	K03754	MIN_PB_1656	K18037	MTT_ON_1656		MTT_PB_1656	K17338
FHP_ON_1657		FHP_ON_1657		FIN_ON_1657		FIN_PB_1657	K05751	FOV_ON_1657	K02154	FOV_PB_1744		MHP_ON_1657	K13105	MHP_PB_1657		MIN_ON_1657	K13098	MIN_PB_1657	K03881	MTT_ON_1657		MTT_PB_1657	K22384
FHP_ON_1658		FHP_ON_1658		FIN_ON_1658	K03341	FIN_PB_1658	K18588	FOV_ON_1658		FOV_PB_1745	K13159	MHP_ON_1658		MHP_PB_1658	K14856	MIN_ON_1658	K13098	MIN_PB_1658	K20641	MTT_ON_1658		MTT_PB_1658	K13365
FHP_ON_1659		FHP_ON_1659		FIN_ON_1659		FIN_PB_1659		FOV_ON_1659		FOV_PB_1746	K10807	MHP_ON_1659	K01763	MHP_PB_1659		MIN_ON_1659	K01283	MIN_PB_1659	K17383	MTT_ON_1659		MTT_PB_1659	K18729
FHP_ON_1660		FHP_ON_1660		FIN_ON_1660		FIN_PB_1660		FOV_ON_1660		FOV_PB_1747	K13767	MHP_ON_1660	K03028	MHP_PB_1660	K04043	MIN_ON_1660	K09339	MIN_PB_1660	K23033	MTT_ON_1660		MTT_PB_1660	K10738
FHP_ON_1661		FHP_ON_1661		FIN_ON_1661	K12838	FIN_PB_1661		FOV_ON_1661		FOV_PB_1748		MHP_ON_1661		MHP_PB_1661	K00326	MIN_ON_1661		MIN_PB_1661	K01539	MTT_ON_1661		MTT_PB_1661	K12611
FHP_ON_1662		FHP_ON_1662		FIN_ON_1662		FIN_PB_1662	K01530	FOV_ON_1662	K12838	FOV_PB_1749		MHP_ON_1662		MHP_PB_1662	K10203	MIN_ON_1662	K02147	MIN_PB_1662	K15292	MTT_ON_1662		MTT_PB_1662
FHP_ON_1663		FHP_ON_1663		FIN_ON_1663		FIN_PB_1663		FOV_ON_1663	K16756	FOV_PB_1750	K07378	MHP_ON_1663		MHP_PB_1663		MIN_ON_1663		MIN_PB_1663		MTT_ON_1663		MTT_PB_1663	K09489
FHP_ON_1664		FHP_ON_1664		FIN_ON_1664	K01539	FIN_PB_1664	K14943	FOV_ON_1664		FOV_PB_1751		MHP_ON_1664		MHP_PB_1664	K22873	MIN_ON_1664		MIN_PB_1664		MTT_ON_1664		MTT_PB_1664
FHP_ON_1665		FHP_ON_1665		FIN_ON_1665	K01539	FIN_PB_1665	K04659	FOV_ON_1665		FOV_PB_1752	K03283	MHP_ON_1665	K15183	MHP_PB_1665	K17917	MIN_ON_1665		MIN_PB_1665	K18763	MTT_ON_1665		MTT_PB_1665	K18619
FHP_ON_1666		FHP_ON_1666		FIN_ON_1666	K01539	FIN_PB_1666	K04453	FOV_ON_1666	K14676	FOV_PB_1753	K12462	MHP_ON_1666		MHP_PB_1666	K18735	MIN_ON_1666	K01520	MIN_PB_1666		MTT_ON_1666		MTT_PB_1666	K23195
FHP_ON_1667		FHP_ON_1667		FIN_ON_1667		FIN_PB_1667		FOV_ON_1667		FOV_PB_1754	K10843	MHP_ON_1667		MHP_PB_1667	K17936	MIN_ON_1667	K10873	MIN_PB_1667	K24510	MTT_ON_1667		MTT_PB_1667	K16570
FHP_ON_1668		FHP_ON_1668		FIN_ON_1668	K01539	FIN_PB_1668	K22197	FOV_ON_1668	K01539	FOV_PB_1755	K03165	MHP_ON_1668		MHP_PB_1668		MIN_ON_1668	K09680	MIN_PB_1668	K18270	MTT_ON_1668		MTT_PB_1668	K14792
FHP_ON_1669		FHP_ON_1669		FIN_ON_1669		FIN_PB_1669	K14079	FOV_ON_1669	K01539	FOV_PB_1756		MHP_ON_1669		MHP_PB_1669	K13098	MIN_ON_1669		MIN_PB_1669		MTT_ON_1669		MTT_PB_1669
FHP_ON_1670		FHP_ON_1670		FIN_ON_1670	K20915	FIN_PB_1670	K04520	FOV_ON_1670	K01539	FOV_PB_1757	K14806	MHP_ON_1670		MHP_PB_1670	K04393	MIN_ON_1670	K00846	MIN_PB_1670		MTT_ON_1670		MTT_PB_1670
FHP_ON_1671		FHP_ON_1671		FIN_ON_1671		FIN_PB_1671	K12603	FOV_ON_1671		FOV_PB_1758	K12197	MHP_ON_1671		MHP_PB_1671	K03097	MIN_ON_1671	K08270	MIN_PB_1671		MTT_ON_1671		MTT_PB_1671
FHP_ON_1672		FHP_ON_1672		FIN_ON_1672		FIN_PB_1672	K14015	FOV_ON_1672	K20915	FOV_PB_1759	K11380	MHP_ON_1672		MHP_PB_1672		MIN_ON_1672	K05283	MIN_PB_1672	K21068	MTT_ON_1672		MTT_PB_1672	K24348
FHP_ON_1673		FHP_ON_1673		FIN_ON_1673		FIN_PB_1673	K15190	FOV_ON_1673		FOV_PB_1760	K13202	MHP_ON_1673		MHP_PB_1673	K03234	MIN_ON_1673	K04487	MIN_PB_1673		MTT_ON_1673		MTT_PB_1673	K15013
FHP_ON_1674		FHP_ON_1674		FIN_ON_1674		FIN_PB_1674		FOV_ON_1674		FOV_PB_1761	K16782	MHP_ON_1674		MHP_PB_1674		MIN_ON_1674		MIN_PB_1674	K09237	MTT_ON_1674		MTT_PB_1674
FHP_ON_1675		FHP_ON_1675		FIN_ON_1675		FIN_PB_1675		FOV_ON_1675	K14539	FOV_PB_1762	K04382	MHP_ON_1675		MHP_PB_1675		MIN_ON_1675		MIN_PB_1675	K24404	MTT_ON_1675		MTT_PB_1675	K02602
FHP_ON_1676		FHP_ON_1676		FIN_ON_1676	K14539	FIN_PB_1676	K08770	FOV_ON_1676	K02886	FOV_PB_1763	K14402	MHP_ON_1676		MHP_PB_1676	K14382	MIN_ON_1676		MIN_PB_1676		MTT_ON_1676		MTT_PB_1676	K09523
FHP_ON_1677		FHP_ON_1677		FIN_ON_1677	K02886	FIN_PB_1677		FOV_ON_1677		FOV_PB_1764	K21396	MHP_ON_1677		MHP_PB_1677		MIN_ON_1677	K06096	MIN_PB_1677	K14943	MTT_ON_1677	K10271	MTT_PB_1677
FHP_ON_1678		FHP_ON_1678		FIN_ON_1678		FIN_PB_1678	K23491	FOV_ON_1678		FOV_PB_1765	K18048	MHP_ON_1678		MHP_PB_1678		MIN_ON_1678	K13136	MIN_PB_1678	K05633	MTT_ON_1678		MTT_PB_1678	K18763
FHP_ON_1679		FHP_ON_1679		FIN_ON_1679		FIN_PB_1679	K06653	FOV_ON_1679	K12618	FOV_PB_1766	K21766	MHP_ON_1679		MHP_PB_1679		MIN_ON_1679	K00418	MIN_PB_1679	K00232	MTT_ON_1679		MTT_PB_1679	K10088
FHP_ON_1680		FHP_ON_1680		FIN_ON_1680	K12618	FIN_PB_1680		FOV_ON_1680		FOV_PB_1768	K12353	MHP_ON_1680		MHP_PB_1680	K13515	MIN_ON_1680	K06678	MIN_PB_1680	K11787	MTT_ON_1680		MTT_PB_1680	K11584
FHP_ON_1681		FHP_ON_1681		FIN_ON_1681		FIN_PB_1681	K00784	FOV_ON_1681		FOV_PB_1769	K05022	MHP_ON_1681		MHP_PB_1681	K12843	MIN_ON_1681		MIN_PB_1681	K10356	MTT_ON_1681		MTT_PB_1681
FHP_ON_1682		FHP_ON_1682		FIN_ON_1682		FIN_PB_1682	K04422	FOV_ON_1682		FOV_PB_1770	K14799	MHP_ON_1682		MHP_PB_1682	K01277	MIN_ON_1682		MIN_PB_1682	K02327	MTT_ON_1682		MTT_PB_1682
FHP_ON_1683		FHP_ON_1683		FIN_ON_1683		FIN_PB_1683	K10867	FOV_ON_1683		FOV_PB_1771		MHP_ON_1683		MHP_PB_1683	K03873	MIN_ON_1683		MIN_PB_1683	K02133	MTT_ON_1683		MTT_PB_1683	K06062
FHP_ON_1684		FHP_ON_1684		FIN_ON_1684		FIN_PB_1684	K00472	FOV_ON_1684		FOV_PB_1772	K11273	MHP_ON_1684		MHP_PB_1684	K02132	MIN_ON_1684	K16548	MIN_PB_1684	K04505	MTT_ON_1684		MTT_PB_1684
FHP_ON_1685		FHP_ON_1685		FIN_ON_1685		FIN_PB_1685	K19873	FOV_ON_1685		FOV_PB_1773		MHP_ON_1685		MHP_PB_1685	K14788	MIN_ON_1685		MIN_PB_1685	K13046	MTT_ON_1685		MTT_PB_1685	K03164
FHP_ON_1686		FHP_ON_1686		FIN_ON_1686		FIN_PB_1686		FOV_ON_1686		FOV_PB_1774	K12824	MHP_ON_1686		MHP_PB_1686		MIN_ON_1686	K06841	MIN_PB_1686		MTT_ON_1686		MTT_PB_1686	K23884
FHP_ON_1687		FHP_ON_1687		FIN_ON_1687		FIN_PB_1687		FOV_ON_1687		FOV_PB_1775	K17768	MHP_ON_1687		MHP_PB_1687		MIN_ON_1687	K02963	MIN_PB_1687	K24510	MTT_ON_1687		MTT_PB_1687	K05691
FHP_ON_1688		FHP_ON_1688		FIN_ON_1688		FIN_PB_1688	K01408	FOV_ON_1688		FOV_PB_1776		MHP_ON_1688		MHP_PB_1688		MIN_ON_1688	K05747	MIN_PB_1688		MTT_ON_1688		MTT_PB_1688
FHP_ON_1689		FHP_ON_1689		FIN_ON_1689		FIN_PB_1689	K02327	FOV_ON_1689		FOV_PB_1777		MHP_ON_1689		MHP_PB_1689	K06063	MIN_ON_1689	K12183	MIN_PB_1689	K14018	MTT_ON_1689		MTT_PB_1689	K12192
FHP_ON_1690		FHP_ON_1690		FIN_ON_1690		FIN_PB_1690	K16732	FOV_ON_1690		FOV_PB_1778	K15306	MHP_ON_1690		MHP_PB_1690	K01204	MIN_ON_1690	K12183	MIN_PB_1690	K20181	MTT_ON_1690		MTT_PB_1690	K04440
FHP_ON_1691		FHP_ON_1691		FIN_ON_1691		FIN_PB_1691	K06100	FOV_ON_1691		FOV_PB_1780		MHP_ON_1691		MHP_PB_1691	K22037	MIN_ON_1691	K12183	MIN_PB_1691	K15719	MTT_ON_1691		MTT_PB_1691	K09191
FHP_ON_1692		FHP_ON_1692		FIN_ON_1692		FIN_PB_1692		FOV_ON_1692		FOV_PB_1781	K01077	MHP_ON_1692		MHP_PB_1692		MIN_ON_1692	K00799	MIN_PB_1692		MTT_ON_1692		MTT_PB_1692	K17635
FHP_ON_1693		FHP_ON_1693		FIN_ON_1693		FIN_PB_1693		FOV_ON_1693		FOV_PB_1782	K02541	MHP_ON_1693		MHP_PB_1693	K05609	MIN_ON_1693		MIN_PB_1693		MTT_ON_1693		MTT_PB_1693	K23663
FHP_ON_1694		FHP_ON_1694		FIN_ON_1694		FIN_PB_1694		FOV_ON_1694		FOV_PB_1783		MHP_ON_1694		MHP_PB_1694	K07877	MIN_ON_1694		MIN_PB_1694		MTT_ON_1694		MTT_PB_1694	K02183
FHP_ON_1695		FHP_ON_1695		FIN_ON_1695		FIN_PB_1695	K05751	FOV_ON_1695		FOV_PB_1784		MHP_ON_1695		MHP_PB_1695	K01303	MIN_ON_1695		MIN_PB_1695		MTT_ON_1695		MTT_PB_1695
FHP_ON_1696		FHP_ON_1696		FIN_ON_1696		FIN_PB_1696		FOV_ON_1696		FOV_PB_1785	K17265	MHP_ON_1696		MHP_PB_1696	K11268	MIN_ON_1696	K23612	MIN_PB_1696	K24626	MTT_ON_1696		MTT_PB_1696	K23333
FHP_ON_1697		FHP_ON_1697		FIN_ON_1697		FIN_PB_1697		FOV_ON_1697		FOV_PB_1786		MHP_ON_1697		MHP_PB_1697		MIN_ON_1697	K18739	MIN_PB_1697	K22376	MTT_ON_1697		MTT_PB_1697
FHP_ON_1698		FHP_ON_1698		FIN_ON_1698		FIN_PB_1698	K14943	FOV_ON_1698		FOV_PB_1787	K07874	MHP_ON_1698		MHP_PB_1698		MIN_ON_1698	K03349	MIN_PB_1698	K10950	MTT_ON_1698		MTT_PB_1698	K19001
FHP_ON_1699		FHP_ON_1699		FIN_ON_1699		FIN_PB_1699	K08675	FOV_ON_1699		FOV_PB_1788		MHP_ON_1699		MHP_PB_1699		MIN_ON_1699		MIN_PB_1699	K00871	MTT_ON_1699		MTT_PB_1699	K08054
FHP_ON_1700		FHP_ON_1700		FIN_ON_1700		FIN_PB_1700		FOV_ON_1700		FOV_PB_1789		MHP_ON_1700		MHP_PB_1700		MIN_ON_1700		MIN_PB_1700	K20223	MTT_ON_1700		MTT_PB_1700	K15259
FHP_ON_1701		FHP_ON_1701		FIN_ON_1701		FIN_PB_1701	K22197	FOV_ON_1701		FOV_PB_1790	K23222	MHP_ON_1701		MHP_PB_1701	K12896	MIN_ON_1701	K02137	MIN_PB_1701		MTT_ON_1701		MTT_PB_1701	K09560
FHP_ON_1702		FHP_ON_1702		FIN_ON_1702		FIN_PB_1702	K16061	FOV_ON_1702		FOV_PB_1791	K17267	MHP_ON_1702		MHP_PB_1702	K08037	MIN_ON_1702	K03026	MIN_PB_1702	K14943	MTT_ON_1702		MTT_PB_1702	K20720
FHP_ON_1703		FHP_ON_1703		FIN_ON_1703		FIN_PB_1703	K02180	FOV_ON_1703		FOV_PB_1792		MHP_ON_1703		MHP_PB_1703		MIN_ON_1703	K10863	MIN_PB_1703		MTT_ON_1703		MTT_PB_1703	K10088
FHP_ON_1704		FHP_ON_1704		FIN_ON_1704		FIN_PB_1704		FOV_ON_1704		FOV_PB_1793	K01613	MHP_ON_1704		MHP_PB_1704	K16197	MIN_ON_1704	K23215	MIN_PB_1704	K09553	MTT_ON_1704		MTT_PB_1704
FHP_ON_1705		FHP_ON_1705		FIN_ON_1705		FIN_PB_1705		FOV_ON_1705		FOV_PB_1794	K08735	MHP_ON_1705		MHP_PB_1705	K17885	MIN_ON_1705	K03627	MIN_PB_1705		MTT_ON_1705		MTT_PB_1705
FHP_ON_1706	K10772	FHP_ON_1706	K10772	FIN_ON_1706		FIN_PB_1706	K19383	FOV_ON_1706		FOV_PB_1795		MHP_ON_1706		MHP_PB_1706		MIN_ON_1706		MIN_PB_1706	K02319	MTT_ON_1706		MTT_PB_1706	K19679
FHP_ON_1707		FHP_ON_1707		FIN_ON_1707		FIN_PB_1707	K23333	FOV_ON_1707		FOV_PB_1796	K20289	MHP_ON_1707		MHP_PB_1707	K01183	MIN_ON_1707		MIN_PB_1707	K20407	MTT_ON_1707		MTT_PB_1707
FHP_ON_1708		FHP_ON_1708		FIN_ON_1708		FIN_PB_1708	K08870	FOV_ON_1708		FOV_PB_1798		MHP_ON_1708		MHP_PB_1708	K21870	MIN_ON_1708	K08059	MIN_PB_1708	K02133	MTT_ON_1708		MTT_PB_1708
FHP_ON_1709		FHP_ON_1709		FIN_ON_1709		FIN_PB_1709		FOV_ON_1709		FOV_PB_1799	K11445	MHP_ON_1709		MHP_PB_1709	K02183	MIN_ON_1709		MIN_PB_1709		MTT_ON_1709		MTT_PB_1709	K16738
FHP_ON_1710		FHP_ON_1710		FIN_ON_1710		FIN_PB_1710		FOV_ON_1710		FOV_PB_1800		MHP_ON_1710		MHP_PB_1710		MIN_ON_1710		MIN_PB_1710		MTT_ON_1710		MTT_PB_1710
FHP_ON_1711		FHP_ON_1711		FIN_ON_1711		FIN_PB_1711	K05030	FOV_ON_1711		FOV_PB_1801	K04353	MHP_ON_1711		MHP_PB_1711		MIN_ON_1711		MIN_PB_1711		MTT_ON_1711	K23934	MTT_PB_1711	K21358
FHP_ON_1712		FHP_ON_1712		FIN_ON_1712		FIN_PB_1712		FOV_ON_1712		FOV_PB_1802	K03263	MHP_ON_1712		MHP_PB_1712	K01019	MIN_ON_1712	K15601	MIN_PB_1712	K20133	MTT_ON_1712		MTT_PB_1712	K01883
FHP_ON_1713		FHP_ON_1713		FIN_ON_1713		FIN_PB_1713		FOV_ON_1713		FOV_PB_1803	K10727	MHP_ON_1713		MHP_PB_1713		MIN_ON_1713		MIN_PB_1713	K03032	MTT_ON_1713		MTT_PB_1713
FHP_ON_1714		FHP_ON_1714		FIN_ON_1714		FIN_PB_1714	K06258	FOV_ON_1714		FOV_PB_1804		MHP_ON_1714		MHP_PB_1714		MIN_ON_1714	K15050	MIN_PB_1714	K12829	MTT_ON_1714		MTT_PB_1714	K12382
FHP_ON_1715		FHP_ON_1715		FIN_ON_1715		FIN_PB_1715		FOV_ON_1715		FOV_PB_1805	K12667	MHP_ON_1715		MHP_PB_1715	K03469	MIN_ON_1715		MIN_PB_1715	K03364	MTT_ON_1715		MTT_PB_1715
FHP_ON_1716		FHP_ON_1716		FIN_ON_1716		FIN_PB_1716		FOV_ON_1716		FOV_PB_1806	K04354	MHP_ON_1716		MHP_PB_1716	K24067	MIN_ON_1716	K06497	MIN_PB_1716	K15683	MTT_ON_1716		MTT_PB_1716
FHP_ON_1717		FHP_ON_1717		FIN_ON_1717	K11996	FIN_PB_1717	K12604	FOV_ON_1717	K11996	FOV_PB_1807	K04659	MHP_ON_1717		MHP_PB_1717	K13783	MIN_ON_1717	K03138	MIN_PB_1717	K13525	MTT_ON_1717		MTT_PB_1717
FHP_ON_1718		FHP_ON_1718		FIN_ON_1718		FIN_PB_1718	K01873	FOV_ON_1718		FOV_PB_1808		MHP_ON_1718		MHP_PB_1718	K01908	MIN_ON_1718	K03138	MIN_PB_1718	K12897	MTT_ON_1718		MTT_PB_1718
FHP_ON_1719		FHP_ON_1719		FIN_ON_1719		FIN_PB_1719	K17046	FOV_ON_1719		FOV_PB_1809		MHP_ON_1719		MHP_PB_1719	K01176	MIN_ON_1719	K04570	MIN_PB_1719	K07192	MTT_ON_1719		MTT_PB_1719
FHP_ON_1720		FHP_ON_1720		FIN_ON_1720		FIN_PB_1720		FOV_ON_1720		FOV_PB_1810		MHP_ON_1720		MHP_PB_1720	K18037	MIN_ON_1720		MIN_PB_1720	K01873	MTT_ON_1720		MTT_PB_1720
FHP_ON_1721		FHP_ON_1721		FIN_ON_1721		FIN_PB_1721	K23491	FOV_ON_1721		FOV_PB_1811		MHP_ON_1721		MHP_PB_1721	K17823	MIN_ON_1721		MIN_PB_1721		MTT_ON_1721		MTT_PB_1721
FHP_ON_1722		FHP_ON_1722		FIN_ON_1722		FIN_PB_1722	K14459	FOV_ON_1722		FOV_PB_1813		MHP_ON_1722		MHP_PB_1722	K08073	MIN_ON_1722		MIN_PB_1722	K13339	MTT_ON_1722		MTT_PB_1722	K04683
FHP_ON_1723		FHP_ON_1723		FIN_ON_1723		FIN_PB_1723		FOV_ON_1723		FOV_PB_1814		MHP_ON_1723		MHP_PB_1723		MIN_ON_1723		MIN_PB_1723		MTT_ON_1723	K12819	MTT_PB_1723	K09228
FHP_ON_1724		FHP_ON_1724		FIN_ON_1724		FIN_PB_1724	K05030	FOV_ON_1724		FOV_PB_1815		MHP_ON_1724		MHP_PB_1724		MIN_ON_1724		MIN_PB_1724		MTT_ON_1724		MTT_PB_1724
FHP_ON_1725		FHP_ON_1725		FIN_ON_1725		FIN_PB_1725	K10088	FOV_ON_1725		FOV_PB_1816		MHP_ON_1725		MHP_PB_1725	K18723	MIN_ON_1725		MIN_PB_1725	K08872	MTT_ON_1725		MTT_PB_1725	K10578
FHP_ON_1726		FHP_ON_1726		FIN_ON_1726		FIN_PB_1726		FOV_ON_1726		FOV_PB_1817		MHP_ON_1726		MHP_PB_1726		MIN_ON_1726		MIN_PB_1726		MTT_ON_1726		MTT_PB_1726
FHP_ON_1727		FHP_ON_1727		FIN_ON_1727		FIN_PB_1727	K23026	FOV_ON_1727		FOV_PB_1818	K04659	MHP_ON_1727		MHP_PB_1727		MIN_ON_1727	K06653	MIN_PB_1727	K14015	MTT_ON_1727		MTT_PB_1727
FHP_ON_1728		FHP_ON_1728		FIN_ON_1728		FIN_PB_1728		FOV_ON_1728		FOV_PB_1819	K17907	MHP_ON_1728		MHP_PB_1728		MIN_ON_1728	K06653	MIN_PB_1728	K01488	MTT_ON_1728		MTT_PB_1728
FHP_ON_1729		FHP_ON_1729		FIN_ON_1729		FIN_PB_1729		FOV_ON_1729		FOV_PB_1820	K23164	MHP_ON_1729		MHP_PB_1729	K08745	MIN_ON_1729		MIN_PB_1729	K03125	MTT_ON_1729		MTT_PB_1729
FHP_ON_1730	K12832	FHP_ON_1730	K12832	FIN_ON_1730		FIN_PB_1730		FOV_ON_1730		FOV_PB_1821	K07378	MHP_ON_1730		MHP_PB_1730	K13098	MIN_ON_1730		MIN_PB_1730	K05691	MTT_ON_1730		MTT_PB_1730
FHP_ON_1731		FHP_ON_1731		FIN_ON_1731		FIN_PB_1731		FOV_ON_1731		FOV_PB_1822		MHP_ON_1731		MHP_PB_1731		MIN_ON_1731	K00820	MIN_PB_1731		MTT_ON_1731		MTT_PB_1731	K23551
FHP_ON_1732		FHP_ON_1732		FIN_ON_1732		FIN_PB_1732		FOV_ON_1732		FOV_PB_1823		MHP_ON_1732		MHP_PB_1732		MIN_ON_1732		MIN_PB_1732	K20369	MTT_ON_1732		MTT_PB_1732
FHP_ON_1733		FHP_ON_1733		FIN_ON_1733		FIN_PB_1733		FOV_ON_1733		FOV_PB_1824	K23899	MHP_ON_1733		MHP_PB_1733		MIN_ON_1733	K00820	MIN_PB_1733	K24420	MTT_ON_1733		MTT_PB_1733
FHP_ON_1734		FHP_ON_1734		FIN_ON_1734		FIN_PB_1734	K03267	FOV_ON_1734		FOV_PB_1825	K09487	MHP_ON_1734		MHP_PB_1734		MIN_ON_1734	K00820	MIN_PB_1734	K23491	MTT_ON_1734		MTT_PB_1734	K24024
FHP_ON_1735		FHP_ON_1735		FIN_ON_1735		FIN_PB_1735		FOV_ON_1735		FOV_PB_1826	K21768	MHP_ON_1735		MHP_PB_1735	K03107	MIN_ON_1735	K00423	MIN_PB_1735		MTT_ON_1735		MTT_PB_1735	K16575
FHP_ON_1736		FHP_ON_1736		FIN_ON_1736		FIN_PB_1736	K10902	FOV_ON_1736	K03861	FOV_PB_1827	K14318	MHP_ON_1736		MHP_PB_1736	K13783	MIN_ON_1736	K24183	MIN_PB_1736	K10405	MTT_ON_1736		MTT_PB_1736	K11649
FHP_ON_1737		FHP_ON_1737		FIN_ON_1737		FIN_PB_1737	K11807	FOV_ON_1737		FOV_PB_1828		MHP_ON_1737		MHP_PB_1737	K05605	MIN_ON_1737	K19947	MIN_PB_1737		MTT_ON_1737		MTT_PB_1737	K04683
FHP_ON_1738		FHP_ON_1738		FIN_ON_1738		FIN_PB_1738	K10289	FOV_ON_1738		FOV_PB_1829	K19984	MHP_ON_1738		MHP_PB_1738	K08272	MIN_ON_1738		MIN_PB_1738		MTT_ON_1738	K21772	MTT_PB_1738
FHP_ON_1739		FHP_ON_1739		FIN_ON_1739		FIN_PB_1739		FOV_ON_1739		FOV_PB_1830	K01068	MHP_ON_1739		MHP_PB_1739		MIN_ON_1739		MIN_PB_1739	K00253	MTT_ON_1739		MTT_PB_1739	K04440
FHP_ON_1740		FHP_ON_1740		FIN_ON_1740		FIN_PB_1740	K09486	FOV_ON_1740		FOV_PB_1831		MHP_ON_1740		MHP_PB_1740	K01148	MIN_ON_1740	K18260	MIN_PB_1740	K01301	MTT_ON_1740		MTT_PB_1740	K08339
FHP_ON_1741		FHP_ON_1741		FIN_ON_1741	K03861	FIN_PB_1741	K17589	FOV_ON_1741		FOV_PB_1832		MHP_ON_1741		MHP_PB_1741		MIN_ON_1741		MIN_PB_1741		MTT_ON_1741		MTT_PB_1741
FHP_ON_1742		FHP_ON_1742		FIN_ON_1742		FIN_PB_1742	K12619	FOV_ON_1742		FOV_PB_1833	K10885	MHP_ON_1742		MHP_PB_1742		MIN_ON_1742	K00710	MIN_PB_1742	K16860	MTT_ON_1742		MTT_PB_1742	K20721
FHP_ON_1743		FHP_ON_1743		FIN_ON_1743		FIN_PB_1743	K18460	FOV_ON_1743		FOV_PB_1834	K15376	MHP_ON_1743		MHP_PB_1743	K01835	MIN_ON_1743	K20456	MIN_PB_1743		MTT_ON_1743		MTT_PB_1743	K01408
FHP_ON_1744		FHP_ON_1744		FIN_ON_1744		FIN_PB_1744		FOV_ON_1744		FOV_PB_1835	K14554	MHP_ON_1744		MHP_PB_1744	K13174	MIN_ON_1744	K20456	MIN_PB_1744		MTT_ON_1744		MTT_PB_1744	K09329
FHP_ON_1745		FHP_ON_1745		FIN_ON_1745		FIN_PB_1745	K09525	FOV_ON_1745		FOV_PB_1836	K04381	MHP_ON_1745		MHP_PB_1745		MIN_ON_1745	K14971	MIN_PB_1745	K24523	MTT_ON_1745		MTT_PB_1745	K00784
FHP_ON_1746		FHP_ON_1746		FIN_ON_1746		FIN_PB_1746		FOV_ON_1746		FOV_PB_1837	K10687	MHP_ON_1746		MHP_PB_1746		MIN_ON_1746	K14971	MIN_PB_1746	K09250	MTT_ON_1746		MTT_PB_1746	K09250
FHP_ON_1747		FHP_ON_1747		FIN_ON_1747		FIN_PB_1747	K18423	FOV_ON_1747		FOV_PB_1838	K12591	MHP_ON_1747		MHP_PB_1747	K01868	MIN_ON_1747	K16860	MIN_PB_1747		MTT_ON_1747		MTT_PB_1747	K05691
FHP_ON_1748		FHP_ON_1748		FIN_ON_1748		FIN_PB_1748	K10747	FOV_ON_1748		FOV_PB_1840	K17261	MHP_ON_1748		MHP_PB_1748	K01301	MIN_ON_1748		MIN_PB_1748		MTT_ON_1748		MTT_PB_1748
FHP_ON_1749		FHP_ON_1749		FIN_ON_1749		FIN_PB_1749		FOV_ON_1749		FOV_PB_1841		MHP_ON_1749		MHP_PB_1749	K01301	MIN_ON_1749		MIN_PB_1749		MTT_ON_1749		MTT_PB_1749	K05751
FHP_ON_1750		FHP_ON_1750		FIN_ON_1750		FIN_PB_1750		FOV_ON_1750		FOV_PB_1842	K02685	MHP_ON_1750		MHP_PB_1750	K01968	MIN_ON_1750		MIN_PB_1750	K17917	MTT_ON_1750		MTT_PB_1750	K17494
FHP_ON_1751		FHP_ON_1751		FIN_ON_1751		FIN_PB_1751	K04659	FOV_ON_1751		FOV_PB_1843	K04659	MHP_ON_1751		MHP_PB_1751		MIN_ON_1751	K12822	MIN_PB_1751	K08585	MTT_ON_1751		MTT_PB_1751
FHP_ON_1752		FHP_ON_1752		FIN_ON_1752		FIN_PB_1752	K09583	FOV_ON_1752		FOV_PB_1844		MHP_ON_1752		MHP_PB_1752	K09490	MIN_ON_1752	K12822	MIN_PB_1752	K13217	MTT_ON_1752		MTT_PB_1752	K03243
FHP_ON_1753		FHP_ON_1753		FIN_ON_1753		FIN_PB_1753	K12192	FOV_ON_1753		FOV_PB_1845	K10687	MHP_ON_1753		MHP_PB_1753	K09488	MIN_ON_1753	K09699	MIN_PB_1753		MTT_ON_1753		MTT_PB_1753	K09201
FHP_ON_1754		FHP_ON_1754		FIN_ON_1754		FIN_PB_1754	K04372	FOV_ON_1754		FOV_PB_1846		MHP_ON_1754		MHP_PB_1754	K08145	MIN_ON_1754	K02270	MIN_PB_1754	K01581	MTT_ON_1754	K20398	MTT_PB_1754
FHP_ON_1755		FHP_ON_1755		FIN_ON_1755		FIN_PB_1755		FOV_ON_1755		FOV_PB_1847	K11445	MHP_ON_1755		MHP_PB_1755	K02210	MIN_ON_1755		MIN_PB_1755	K17550	MTT_ON_1755		MTT_PB_1755
FHP_ON_1756		FHP_ON_1756		FIN_ON_1756		FIN_PB_1756		FOV_ON_1756		FOV_PB_1848		MHP_ON_1756		MHP_PB_1756		MIN_ON_1756		MIN_PB_1756	K15502	MTT_ON_1756		MTT_PB_1756	K00657
FHP_ON_1757		FHP_ON_1757		FIN_ON_1757		FIN_PB_1757	K04659	FOV_ON_1757		FOV_PB_1849		MHP_ON_1757		MHP_PB_1757	K08869	MIN_ON_1757	K04739	MIN_PB_1757	K09313	MTT_ON_1757		MTT_PB_1757	K04372
FHP_ON_1758		FHP_ON_1758		FIN_ON_1758		FIN_PB_1758	K03781	FOV_ON_1758		FOV_PB_1850		MHP_ON_1758		MHP_PB_1758	K13149	MIN_ON_1758		MIN_PB_1758	K06100	MTT_ON_1758		MTT_PB_1758	K12603
FHP_ON_1759		FHP_ON_1759		FIN_ON_1759		FIN_PB_1759	K03255	FOV_ON_1759		FOV_PB_1852		MHP_ON_1759		MHP_PB_1759	K01647	MIN_ON_1759		MIN_PB_1759		MTT_ON_1759		MTT_PB_1759	K13948
FHP_ON_1760		FHP_ON_1760		FIN_ON_1760		FIN_PB_1760	K20407	FOV_ON_1760		FOV_PB_1853		MHP_ON_1760		MHP_PB_1760	K06268	MIN_ON_1760	K12879	MIN_PB_1760		MTT_ON_1760		MTT_PB_1760
FHP_ON_1761		FHP_ON_1761		FIN_ON_1761		FIN_PB_1761		FOV_ON_1761		FOV_PB_1854		MHP_ON_1761		MHP_PB_1761		MIN_ON_1761	K12879	MIN_PB_1761		MTT_ON_1761		MTT_PB_1761	K01951
FHP_ON_1762		FHP_ON_1762		FIN_ON_1762		FIN_PB_1762	K11303	FOV_ON_1762	K10351	FOV_PB_1855		MHP_ON_1762		MHP_PB_1762	K15152	MIN_ON_1762	K19949	MIN_PB_1762		MTT_ON_1762		MTT_PB_1762
FHP_ON_1763		FHP_ON_1763		FIN_ON_1763		FIN_PB_1763		FOV_ON_1763		FOV_PB_1856	K03234	MHP_ON_1763		MHP_PB_1763		MIN_ON_1763		MIN_PB_1763		MTT_ON_1763		MTT_PB_1763	K00029
FHP_ON_1764		FHP_ON_1764		FIN_ON_1764		FIN_PB_1764	K18763	FOV_ON_1764		FOV_PB_1857		MHP_ON_1764		MHP_PB_1764	K06965	MIN_ON_1764	K11416	MIN_PB_1764		MTT_ON_1764		MTT_PB_1764
FHP_ON_1765		FHP_ON_1765		FIN_ON_1765		FIN_PB_1765	K18729	FOV_ON_1765		FOV_PB_1858	K03165	MHP_ON_1765		MHP_PB_1765	K03929	MIN_ON_1765	K07904	MIN_PB_1765		MTT_ON_1765		MTT_PB_1765	K10661
FHP_ON_1766		FHP_ON_1766		FIN_ON_1766		FIN_PB_1766		FOV_ON_1766		FOV_PB_1859		MHP_ON_1766		MHP_PB_1766		MIN_ON_1766		MIN_PB_1766	K06972	MTT_ON_1766		MTT_PB_1766
FHP_ON_1767		FHP_ON_1767		FIN_ON_1767		FIN_PB_1767	K04659	FOV_ON_1767		FOV_PB_1860		MHP_ON_1767		MHP_PB_1767		MIN_ON_1767		MIN_PB_1767	K07905	MTT_ON_1767		MTT_PB_1767	K18588
FHP_ON_1768		FHP_ON_1768		FIN_ON_1768		FIN_PB_1768	K24183	FOV_ON_1768		FOV_PB_1861	K04659	MHP_ON_1768		MHP_PB_1768	K20397	MIN_ON_1768		MIN_PB_1768		MTT_ON_1768		MTT_PB_1768
FHP_ON_1769		FHP_ON_1769		FIN_ON_1769		FIN_PB_1769	K04659	FOV_ON_1769		FOV_PB_1862	K13091	MHP_ON_1769		MHP_PB_1769		MIN_ON_1769	K20306	MIN_PB_1769	K02222	MTT_ON_1769		MTT_PB_1769	K04688
FHP_ON_1770		FHP_ON_1770		FIN_ON_1770		FIN_PB_1770	K03128	FOV_ON_1770		FOV_PB_1863		MHP_ON_1770		MHP_PB_1770		MIN_ON_1770		MIN_PB_1770	K10352	MTT_ON_1770		MTT_PB_1770
FHP_ON_1771		FHP_ON_1771		FIN_ON_1771		FIN_PB_1771		FOV_ON_1771		FOV_PB_1864		MHP_ON_1771		MHP_PB_1771	K08202	MIN_ON_1771		MIN_PB_1771		MTT_ON_1771		MTT_PB_1771
FHP_ON_1772		FHP_ON_1772		FIN_ON_1772		FIN_PB_1772	K13218	FOV_ON_1772		FOV_PB_1865	K14834	MHP_ON_1772		MHP_PB_1772	K21889	MIN_ON_1772		MIN_PB_1772	K04422	MTT_ON_1772		MTT_PB_1772	K11131
FHP_ON_1773		FHP_ON_1773		FIN_ON_1773		FIN_PB_1773		FOV_ON_1773		FOV_PB_1866	K12821	MHP_ON_1773		MHP_PB_1773		MIN_ON_1773		MIN_PB_1773		MTT_ON_1773		MTT_PB_1773	K22197
FHP_ON_1774		FHP_ON_1774		FIN_ON_1774		FIN_PB_1774		FOV_ON_1774		FOV_PB_1867		MHP_ON_1774		MHP_PB_1774	K13352	MIN_ON_1774		MIN_PB_1774		MTT_ON_1774		MTT_PB_1774	K04453
FHP_ON_1775		FHP_ON_1775		FIN_ON_1775		FIN_PB_1775		FOV_ON_1775		FOV_PB_1868	K15979	MHP_ON_1775		MHP_PB_1775		MIN_ON_1775		MIN_PB_1775	K08202	MTT_ON_1775		MTT_PB_1775	K00605
FHP_ON_1776		FHP_ON_1776		FIN_ON_1776		FIN_PB_1776	K04659	FOV_ON_1776		FOV_PB_1869	K10343	MHP_ON_1776		MHP_PB_1776	K00255	MIN_ON_1776		MIN_PB_1776	K14443	MTT_ON_1776		MTT_PB_1776
FHP_ON_1777		FHP_ON_1777		FIN_ON_1777		FIN_PB_1777		FOV_ON_1777		FOV_PB_1870	K15734	MHP_ON_1777		MHP_PB_1777	K24736	MIN_ON_1777		MIN_PB_1777	K21347	MTT_ON_1777		MTT_PB_1777
FHP_ON_1778		FHP_ON_1778		FIN_ON_1778		FIN_PB_1778		FOV_ON_1778		FOV_PB_1871		MHP_ON_1778		MHP_PB_1778		MIN_ON_1778		MIN_PB_1778		MTT_ON_1778		MTT_PB_1778	K17907
FHP_ON_1779		FHP_ON_1779		FIN_ON_1779		FIN_PB_1779	K20720	FOV_ON_1779		FOV_PB_1872	K11152	MHP_ON_1779		MHP_PB_1779		MIN_ON_1779		MIN_PB_1779	K20040	MTT_ON_1779		MTT_PB_1779	K19054
FHP_ON_1780		FHP_ON_1780		FIN_ON_1780		FIN_PB_1780		FOV_ON_1780		FOV_PB_1873		MHP_ON_1780		MHP_PB_1780		MIN_ON_1780		MIN_PB_1780		MTT_ON_1780		MTT_PB_1780	K18460
FHP_ON_1781		FHP_ON_1781		FIN_ON_1781		FIN_PB_1781		FOV_ON_1781		FOV_PB_1874		MHP_ON_1781		MHP_PB_1781		MIN_ON_1781		MIN_PB_1781		MTT_ON_1781		MTT_PB_1781	K04676
FHP_ON_1782		FHP_ON_1782		FIN_ON_1782		FIN_PB_1782		FOV_ON_1782		FOV_PB_1875	K13811	MHP_ON_1782		MHP_PB_1782		MIN_ON_1782		MIN_PB_1782	K11649	MTT_ON_1782		MTT_PB_1782	K04453
FHP_ON_1783		FHP_ON_1783		FIN_ON_1783		FIN_PB_1783	K01539	FOV_ON_1783		FOV_PB_1876	K03257	MHP_ON_1783	K11778	MHP_PB_1783	K24425	MIN_ON_1783		MIN_PB_1783	K22410	MTT_ON_1783		MTT_PB_1783
FHP_ON_1784		FHP_ON_1784		FIN_ON_1784		FIN_PB_1784		FOV_ON_1784		FOV_PB_1877		MHP_ON_1784		MHP_PB_1784		MIN_ON_1784		MIN_PB_1784		MTT_ON_1784		MTT_PB_1784	K15075
FHP_ON_1785		FHP_ON_1785		FIN_ON_1785		FIN_PB_1785	K03164	FOV_ON_1785		FOV_PB_1878	K19984	MHP_ON_1785		MHP_PB_1785		MIN_ON_1785		MIN_PB_1785		MTT_ON_1785		MTT_PB_1785	K05719
FHP_ON_1786		FHP_ON_1786		FIN_ON_1786		FIN_PB_1786		FOV_ON_1786	K23033	FOV_PB_1879	K07151	MHP_ON_1786		MHP_PB_1786		MIN_ON_1786		MIN_PB_1786		MTT_ON_1786		MTT_PB_1786	K09486
FHP_ON_1787		FHP_ON_1787		FIN_ON_1787		FIN_PB_1787	K05719	FOV_ON_1787		FOV_PB_1880	K01868	MHP_ON_1787		MHP_PB_1787	K07198	MIN_ON_1787		MIN_PB_1787	K10950	MTT_ON_1787		MTT_PB_1787
FHP_ON_1788		FHP_ON_1788		FIN_ON_1788		FIN_PB_1788		FOV_ON_1788		FOV_PB_1881	K04630	MHP_ON_1788		MHP_PB_1788		MIN_ON_1788	K09399	MIN_PB_1788	K09586	MTT_ON_1788		MTT_PB_1788
FHP_ON_1789		FHP_ON_1789		FIN_ON_1789		FIN_PB_1789	K05619	FOV_ON_1789		FOV_PB_1882	K14713	MHP_ON_1789		MHP_PB_1789	K04482	MIN_ON_1789		MIN_PB_1789	K05038	MTT_ON_1789		MTT_PB_1789	K03178
FHP_ON_1790		FHP_ON_1790		FIN_ON_1790		FIN_PB_1790	K03347	FOV_ON_1790		FOV_PB_1883	K09404	MHP_ON_1790		MHP_PB_1790	K10203	MIN_ON_1790		MIN_PB_1790	K01013	MTT_ON_1790		MTT_PB_1790	K00472
FHP_ON_1791		FHP_ON_1791		FIN_ON_1791		FIN_PB_1791		FOV_ON_1791		FOV_PB_1884	K14553	MHP_ON_1791		MHP_PB_1791	K11170	MIN_ON_1791		MIN_PB_1791	K08592	MTT_ON_1791		MTT_PB_1791	K10867
FHP_ON_1792		FHP_ON_1792		FIN_ON_1792		FIN_PB_1792	K14943	FOV_ON_1792		FOV_PB_1885	K13596	MHP_ON_1792		MHP_PB_1792	K08956	MIN_ON_1792		MIN_PB_1792	K15719	MTT_ON_1792		MTT_PB_1792
FHP_ON_1793		FHP_ON_1793		FIN_ON_1793	K10351	FIN_PB_1793		FOV_ON_1793		FOV_PB_1886	K14689	MHP_ON_1793		MHP_PB_1793		MIN_ON_1793		MIN_PB_1793		MTT_ON_1793		MTT_PB_1793	K14079
FHP_ON_1794		FHP_ON_1794		FIN_ON_1794		FIN_PB_1794	K12891	FOV_ON_1794		FOV_PB_1887	K16059	MHP_ON_1794		MHP_PB_1794	K12302	MIN_ON_1794		MIN_PB_1794	K10696	MTT_ON_1794		MTT_PB_1794	K03178
FHP_ON_1795		FHP_ON_1795		FIN_ON_1795		FIN_PB_1795	K00207	FOV_ON_1795		FOV_PB_1888		MHP_ON_1795		MHP_PB_1795	K12869	MIN_ON_1795		MIN_PB_1795		MTT_ON_1795		MTT_PB_1795	K03259
FHP_ON_1796		FHP_ON_1796		FIN_ON_1796		FIN_PB_1796		FOV_ON_1796		FOV_PB_1889		MHP_ON_1796		MHP_PB_1796		MIN_ON_1796		MIN_PB_1796	K11833	MTT_ON_1796		MTT_PB_1796
FHP_ON_1797		FHP_ON_1797		FIN_ON_1797		FIN_PB_1797	K12882	FOV_ON_1797		FOV_PB_1890	K04678	MHP_ON_1797		MHP_PB_1797	K17960	MIN_ON_1797		MIN_PB_1797	K17387	MTT_ON_1797		MTT_PB_1797
FHP_ON_1798		FHP_ON_1798		FIN_ON_1798		FIN_PB_1798	K12657	FOV_ON_1798		FOV_PB_1891	K12393	MHP_ON_1798		MHP_PB_1798	K22750	MIN_ON_1798		MIN_PB_1798		MTT_ON_1798		MTT_PB_1798
FHP_ON_1799		FHP_ON_1799		FIN_ON_1799		FIN_PB_1799	K14007	FOV_ON_1799		FOV_PB_1892	K15127	MHP_ON_1799		MHP_PB_1799	K11206	MIN_ON_1799		MIN_PB_1799	K08342	MTT_ON_1799		MTT_PB_1799	K14206
FHP_ON_1800		FHP_ON_1800		FIN_ON_1800		FIN_PB_1800		FOV_ON_1800		FOV_PB_1893	K05287	MHP_ON_1800		MHP_PB_1800	K20721	MIN_ON_1800		MIN_PB_1800	K23012	MTT_ON_1800		MTT_PB_1800	K04520
FHP_ON_1801		FHP_ON_1801		FIN_ON_1801		FIN_PB_1801	K09250	FOV_ON_1801		FOV_PB_1894		MHP_ON_1801		MHP_PB_1801	K01681	MIN_ON_1801		MIN_PB_1801		MTT_ON_1801		MTT_PB_1801
FHP_ON_1802		FHP_ON_1802		FIN_ON_1802		FIN_PB_1802	K04659	FOV_ON_1802		FOV_PB_1895		MHP_ON_1802		MHP_PB_1802		MIN_ON_1802		MIN_PB_1802	K07870	MTT_ON_1802		MTT_PB_1802
FHP_ON_1803		FHP_ON_1803		FIN_ON_1803		FIN_PB_1803		FOV_ON_1803		FOV_PB_1896		MHP_ON_1803		MHP_PB_1803		MIN_ON_1803	K08851	MIN_PB_1803		MTT_ON_1803		MTT_PB_1803
FHP_ON_1804		FHP_ON_1804		FIN_ON_1804		FIN_PB_1804		FOV_ON_1804		FOV_PB_1898		MHP_ON_1804		MHP_PB_1804	K00699	MIN_ON_1804		MIN_PB_1804		MTT_ON_1804		MTT_PB_1804
FHP_ON_1805	K24348	FHP_ON_1805	K24348	FIN_ON_1805		FIN_PB_1805		FOV_ON_1805		FOV_PB_1899	K24420	MHP_ON_1805		MHP_PB_1805		MIN_ON_1805		MIN_PB_1805		MTT_ON_1805		MTT_PB_1805
FHP_ON_1806	K24348	FHP_ON_1806	K24348	FIN_ON_1806		FIN_PB_1806		FOV_ON_1806		FOV_PB_1900	K01013	MHP_ON_1806		MHP_PB_1806		MIN_ON_1806		MIN_PB_1806	K03258	MTT_ON_1806		MTT_PB_1806
FHP_ON_1807		FHP_ON_1807		FIN_ON_1807	K23033	FIN_PB_1807		FOV_ON_1807		FOV_PB_1901		MHP_ON_1807		MHP_PB_1807	K12603	MIN_ON_1807		MIN_PB_1807	K00253	MTT_ON_1807		MTT_PB_1807
FHP_ON_1808		FHP_ON_1808		FIN_ON_1808		FIN_PB_1808		FOV_ON_1808		FOV_PB_1902	K16733	MHP_ON_1808		MHP_PB_1808	K10420	MIN_ON_1808		MIN_PB_1808		MTT_ON_1808		MTT_PB_1808	K18729
FHP_ON_1809		FHP_ON_1809		FIN_ON_1809		FIN_PB_1809	K00605	FOV_ON_1809		FOV_PB_1903	K24634	MHP_ON_1809		MHP_PB_1809		MIN_ON_1809		MIN_PB_1809	K01301	MTT_ON_1809		MTT_PB_1809	K07901
FHP_ON_1810	K12605	FHP_ON_1810	K12605	FIN_ON_1810		FIN_PB_1810	K00029	FOV_ON_1810		FOV_PB_1904	K10263	MHP_ON_1810		MHP_PB_1810	K01634	MIN_ON_1810		MIN_PB_1810	K16675	MTT_ON_1810		MTT_PB_1810
FHP_ON_1811	K06569	FHP_ON_1811	K06569	FIN_ON_1811		FIN_PB_1811	K12891	FOV_ON_1811		FOV_PB_1905	K14692	MHP_ON_1811		MHP_PB_1811	K20369	MIN_ON_1811		MIN_PB_1811	K00314	MTT_ON_1811		MTT_PB_1811
FHP_ON_1812	K24270	FHP_ON_1812	K24270	FIN_ON_1812		FIN_PB_1812	K08585	FOV_ON_1812		FOV_PB_1906		MHP_ON_1812		MHP_PB_1812		MIN_ON_1812		MIN_PB_1812	K24744	MTT_ON_1812		MTT_PB_1812
FHP_ON_1813		FHP_ON_1813		FIN_ON_1813		FIN_PB_1813		FOV_ON_1813		FOV_PB_1907		MHP_ON_1813		MHP_PB_1813		MIN_ON_1813		MIN_PB_1813	K10649	MTT_ON_1813		MTT_PB_1813
FHP_ON_1814		FHP_ON_1814		FIN_ON_1814		FIN_PB_1814	K04659	FOV_ON_1814		FOV_PB_1908	K03512	MHP_ON_1814		MHP_PB_1814		MIN_ON_1814		MIN_PB_1814	K20705	MTT_ON_1814		MTT_PB_1814	K19383
FHP_ON_1815		FHP_ON_1815		FIN_ON_1815		FIN_PB_1815	K00029	FOV_ON_1815		FOV_PB_1909	K04659	MHP_ON_1815		MHP_PB_1815	K00033	MIN_ON_1815		MIN_PB_1815		MTT_ON_1815		MTT_PB_1815	K04368
FHP_ON_1816	K12841	FHP_ON_1816	K12841	FIN_ON_1816		FIN_PB_1816		FOV_ON_1816		FOV_PB_1910	K00088	MHP_ON_1816		MHP_PB_1816	K06268	MIN_ON_1816		MIN_PB_1816	K09489	MTT_ON_1816		MTT_PB_1816	K11438
FHP_ON_1817	K13188	FHP_ON_1817	K13188	FIN_ON_1817		FIN_PB_1817		FOV_ON_1817	K12815	FOV_PB_1911	K22555	MHP_ON_1817		MHP_PB_1817		MIN_ON_1817		MIN_PB_1817		MTT_ON_1817		MTT_PB_1817
FHP_ON_1818	K03017	FHP_ON_1818	K03017	FIN_ON_1818		FIN_PB_1818		FOV_ON_1818		FOV_PB_1912	K08110	MHP_ON_1818		MHP_PB_1818	K19986	MIN_ON_1818		MIN_PB_1818		MTT_ON_1818		MTT_PB_1818	K16732
FHP_ON_1819	K20310	FHP_ON_1819	K20310	FIN_ON_1819		FIN_PB_1819		FOV_ON_1819		FOV_PB_1913	K20175	MHP_ON_1819		MHP_PB_1819	K14564	MIN_ON_1819		MIN_PB_1819		MTT_ON_1819		MTT_PB_1819	K19873
FHP_ON_1820	K03956	FHP_ON_1820	K03956	FIN_ON_1820		FIN_PB_1820	K13218	FOV_ON_1820		FOV_PB_1914		MHP_ON_1820		MHP_PB_1820	K06630	MIN_ON_1820		MIN_PB_1820	K00573	MTT_ON_1820		MTT_PB_1820
FHP_ON_1821		FHP_ON_1821		FIN_ON_1821		FIN_PB_1821	K17584	FOV_ON_1821		FOV_PB_1915	K15979	MHP_ON_1821		MHP_PB_1821		MIN_ON_1821		MIN_PB_1821		MTT_ON_1821		MTT_PB_1821	K08211
FHP_ON_1822		FHP_ON_1822		FIN_ON_1822		FIN_PB_1822		FOV_ON_1822		FOV_PB_1916	K06070	MHP_ON_1822		MHP_PB_1822	K03665	MIN_ON_1822		MIN_PB_1822		MTT_ON_1822		MTT_PB_1822	K14309
FHP_ON_1823		FHP_ON_1823		FIN_ON_1823		FIN_PB_1823	K03178	FOV_ON_1823		FOV_PB_1917	K22735	MHP_ON_1823		MHP_PB_1823	K00505	MIN_ON_1823	K02879	MIN_PB_1823		MTT_ON_1823		MTT_PB_1823
FHP_ON_1824	K11248	FHP_ON_1824	K11248	FIN_ON_1824		FIN_PB_1824	K08145	FOV_ON_1824		FOV_PB_1918	K07151	MHP_ON_1824		MHP_PB_1824		MIN_ON_1824	K15157	MIN_PB_1824	K21347	MTT_ON_1824		MTT_PB_1824
FHP_ON_1825	K15186	FHP_ON_1825	K15186	FIN_ON_1825		FIN_PB_1825	K10127	FOV_ON_1825		FOV_PB_1919	K03097	MHP_ON_1825		MHP_PB_1825		MIN_ON_1825		MIN_PB_1825	K05287	MTT_ON_1825		MTT_PB_1825	K14440
FHP_ON_1826		FHP_ON_1826		FIN_ON_1826		FIN_PB_1826	K11825	FOV_ON_1826		FOV_PB_1920		MHP_ON_1826		MHP_PB_1826		MIN_ON_1826		MIN_PB_1826	K09666	MTT_ON_1826		MTT_PB_1826	K08675
FHP_ON_1827		FHP_ON_1827		FIN_ON_1827		FIN_PB_1827		FOV_ON_1827		FOV_PB_1921		MHP_ON_1827		MHP_PB_1827	K08515	MIN_ON_1827		MIN_PB_1827	K19409	MTT_ON_1827		MTT_PB_1827
FHP_ON_1828		FHP_ON_1828		FIN_ON_1828		FIN_PB_1828	K15277	FOV_ON_1828		FOV_PB_1922	K05759	MHP_ON_1828		MHP_PB_1828	K02183	MIN_ON_1828		MIN_PB_1828		MTT_ON_1828		MTT_PB_1828	K04676
FHP_ON_1829		FHP_ON_1829		FIN_ON_1829		FIN_PB_1829	K09250	FOV_ON_1829		FOV_PB_1925	K19196	MHP_ON_1829		MHP_PB_1829		MIN_ON_1829		MIN_PB_1829	K05236	MTT_ON_1829		MTT_PB_1829	K00889
FHP_ON_1830	K01530	FHP_ON_1830	K01530	FIN_ON_1830		FIN_PB_1830		FOV_ON_1830		FOV_PB_1926	K02174	MHP_ON_1830		MHP_PB_1830	K01176	MIN_ON_1830		MIN_PB_1830	K08833	MTT_ON_1830		MTT_PB_1830	K03262
FHP_ON_1831	K02961	FHP_ON_1831	K02961	FIN_ON_1831		FIN_PB_1831	K03124	FOV_ON_1831		FOV_PB_1927		MHP_ON_1831		MHP_PB_1831	K08869	MIN_ON_1831		MIN_PB_1831	K05030	MTT_ON_1831		MTT_PB_1831	K01873
FHP_ON_1832	K09585	FHP_ON_1832	K09585	FIN_ON_1832		FIN_PB_1832		FOV_ON_1832		FOV_PB_1928	K18461	MHP_ON_1832		MHP_PB_1832	K17496	MIN_ON_1832		MIN_PB_1832	K11461	MTT_ON_1832		MTT_PB_1832
FHP_ON_1833	K09585	FHP_ON_1833	K09585	FIN_ON_1833		FIN_PB_1833		FOV_ON_1833		FOV_PB_1929		MHP_ON_1833	K15686	MHP_PB_1833	K04520	MIN_ON_1833		MIN_PB_1833	K10599	MTT_ON_1833		MTT_PB_1833
FHP_ON_1834	K15732	FHP_ON_1834	K15732	FIN_ON_1834		FIN_PB_1834		FOV_ON_1834		FOV_PB_1930	K10088	MHP_ON_1834		MHP_PB_1834	K22936	MIN_ON_1834		MIN_PB_1834		MTT_ON_1834		MTT_PB_1834	K10661
FHP_ON_1835	K04530	FHP_ON_1835	K04530	FIN_ON_1835		FIN_PB_1835	K08840	FOV_ON_1835		FOV_PB_1931		MHP_ON_1835		MHP_PB_1835	K00020	MIN_ON_1835		MIN_PB_1835	K13141	MTT_ON_1835		MTT_PB_1835	K15190
FHP_ON_1836	K01392	FHP_ON_1836	K01392	FIN_ON_1836		FIN_PB_1836		FOV_ON_1836		FOV_PB_1932		MHP_ON_1836		MHP_PB_1836	K15332	MIN_ON_1836		MIN_PB_1836	K14607	MTT_ON_1836		MTT_PB_1836	K01408
FHP_ON_1837	K22537	FHP_ON_1837	K22537	FIN_ON_1837		FIN_PB_1837	K01027	FOV_ON_1837		FOV_PB_1933		MHP_ON_1837		MHP_PB_1837	K24086	MIN_ON_1837		MIN_PB_1837	K18740	MTT_ON_1837		MTT_PB_1837
FHP_ON_1838	K04559	FHP_ON_1838	K04559	FIN_ON_1838		FIN_PB_1838	K15377	FOV_ON_1838		FOV_PB_1934	K05866	MHP_ON_1838		MHP_PB_1838	K08202	MIN_ON_1838		MIN_PB_1838	K09191	MTT_ON_1838		MTT_PB_1838	K14459
FHP_ON_1839		FHP_ON_1839		FIN_ON_1839		FIN_PB_1839	K06676	FOV_ON_1839		FOV_PB_1935		MHP_ON_1839		MHP_PB_1839	K19581	MIN_ON_1839		MIN_PB_1839		MTT_ON_1839		MTT_PB_1839	K18460
FHP_ON_1840	K10147	FHP_ON_1840	K10147	FIN_ON_1840		FIN_PB_1840		FOV_ON_1840		FOV_PB_1936	K13676	MHP_ON_1840		MHP_PB_1840		MIN_ON_1840		MIN_PB_1840		MTT_ON_1840		MTT_PB_1840	K14015
FHP_ON_1841	K08764	FHP_ON_1841	K08764	FIN_ON_1841		FIN_PB_1841		FOV_ON_1841		FOV_PB_1937	K02174	MHP_ON_1841		MHP_PB_1841	K01190	MIN_ON_1841		MIN_PB_1841	K12585	MTT_ON_1841		MTT_PB_1841	K03347
FHP_ON_1842		FHP_ON_1842		FIN_ON_1842		FIN_PB_1842	K15719	FOV_ON_1842		FOV_PB_1938	K10343	MHP_ON_1842		MHP_PB_1842		MIN_ON_1842		MIN_PB_1842		MTT_ON_1842		MTT_PB_1842
FHP_ON_1843		FHP_ON_1843		FIN_ON_1843		FIN_PB_1843	K21988	FOV_ON_1843		FOV_PB_1939	K10407	MHP_ON_1843		MHP_PB_1843		MIN_ON_1843		MIN_PB_1843	K03510	MTT_ON_1843		MTT_PB_1843	K12619
FHP_ON_1844		FHP_ON_1844		FIN_ON_1844		FIN_PB_1844		FOV_ON_1844		FOV_PB_1940		MHP_ON_1844		MHP_PB_1844	K21248	MIN_ON_1844		MIN_PB_1844	K12800	MTT_ON_1844		MTT_PB_1844	K05740
FHP_ON_1845		FHP_ON_1845		FIN_ON_1845		FIN_PB_1845	K09404	FOV_ON_1845		FOV_PB_1941	K20369	MHP_ON_1845		MHP_PB_1845	K02174	MIN_ON_1845		MIN_PB_1845		MTT_ON_1845		MTT_PB_1845	K10865
FHP_ON_1846		FHP_ON_1846		FIN_ON_1846		FIN_PB_1846		FOV_ON_1846		FOV_PB_1942		MHP_ON_1846		MHP_PB_1846		MIN_ON_1846		MIN_PB_1846	K13989	MTT_ON_1846		MTT_PB_1846	K03781
FHP_ON_1847	K21768	FHP_ON_1847	K21768	FIN_ON_1847		FIN_PB_1847		FOV_ON_1847		FOV_PB_1943	K12591	MHP_ON_1847		MHP_PB_1847		MIN_ON_1847		MIN_PB_1847		MTT_ON_1847		MTT_PB_1847	K09583
FHP_ON_1848		FHP_ON_1848		FIN_ON_1848		FIN_PB_1848	K06927	FOV_ON_1848		FOV_PB_1944	K19716	MHP_ON_1848		MHP_PB_1848	K12343	MIN_ON_1848		MIN_PB_1848	K16938	MTT_ON_1848		MTT_PB_1848	K03164
FHP_ON_1849	K06271	FHP_ON_1849	K06271	FIN_ON_1849		FIN_PB_1849		FOV_ON_1849		FOV_PB_1945	K12838	MHP_ON_1849		MHP_PB_1849	K16729	MIN_ON_1849		MIN_PB_1849		MTT_ON_1849		MTT_PB_1849	K03178
FHP_ON_1850	K15148	FHP_ON_1850	K15148	FIN_ON_1850		FIN_PB_1850	K20223	FOV_ON_1850		FOV_PB_1946		MHP_ON_1850		MHP_PB_1850		MIN_ON_1850		MIN_PB_1850	K14571	MTT_ON_1850		MTT_PB_1850	K08701
FHP_ON_1851		FHP_ON_1851		FIN_ON_1851		FIN_PB_1851	K00759	FOV_ON_1851		FOV_PB_1947		MHP_ON_1851		MHP_PB_1851	K17086	MIN_ON_1851		MIN_PB_1851	K04659	MTT_ON_1851		MTT_PB_1851	K01128
FHP_ON_1852	K09633	FHP_ON_1852	K09633	FIN_ON_1852		FIN_PB_1852	K14427	FOV_ON_1852		FOV_PB_1948	K03511	MHP_ON_1852		MHP_PB_1852	K17434	MIN_ON_1852		MIN_PB_1852	K08770	MTT_ON_1852		MTT_PB_1852	K10289
FHP_ON_1853	K07198	FHP_ON_1853	K07198	FIN_ON_1853	K12815	FIN_PB_1853	K05619	FOV_ON_1853		FOV_PB_1949		MHP_ON_1853		MHP_PB_1853	K01183	MIN_ON_1853		MIN_PB_1853		MTT_ON_1853		MTT_PB_1853
FHP_ON_1854		FHP_ON_1854		FIN_ON_1854		FIN_PB_1854		FOV_ON_1854		FOV_PB_1950		MHP_ON_1854	K06106	MHP_PB_1854		MIN_ON_1854		MIN_PB_1854		MTT_ON_1854		MTT_PB_1854	K00029
FHP_ON_1855		FHP_ON_1855		FIN_ON_1855		FIN_PB_1855		FOV_ON_1855		FOV_PB_1951		MHP_ON_1855	K20520	MHP_PB_1855		MIN_ON_1855		MIN_PB_1855		MTT_ON_1855		MTT_PB_1855
FHP_ON_1856		FHP_ON_1856		FIN_ON_1856		FIN_PB_1856		FOV_ON_1856		FOV_PB_1952	K14323	MHP_ON_1856	K20520	MHP_PB_1856	K17619	MIN_ON_1856		MIN_PB_1856	K23625	MTT_ON_1856		MTT_PB_1856	K18729
FHP_ON_1857		FHP_ON_1857		FIN_ON_1857		FIN_PB_1857		FOV_ON_1857		FOV_PB_1953	K06632	MHP_ON_1857		MHP_PB_1857	K16336	MIN_ON_1857		MIN_PB_1857		MTT_ON_1857		MTT_PB_1857
FHP_ON_1858		FHP_ON_1858		FIN_ON_1858		FIN_PB_1858		FOV_ON_1858		FOV_PB_1954		MHP_ON_1858		MHP_PB_1858		MIN_ON_1858		MIN_PB_1858	K06630	MTT_ON_1858		MTT_PB_1858
FHP_ON_1859		FHP_ON_1859		FIN_ON_1859		FIN_PB_1859	K04659	FOV_ON_1859		FOV_PB_1955		MHP_ON_1859	K14999	MHP_PB_1859		MIN_ON_1859		MIN_PB_1859	K12825	MTT_ON_1859		MTT_PB_1859
FHP_ON_1860		FHP_ON_1860		FIN_ON_1860		FIN_PB_1860	K14026	FOV_ON_1860		FOV_PB_1956		MHP_ON_1860	K20636	MHP_PB_1860		MIN_ON_1860		MIN_PB_1860	K17257	MTT_ON_1860		MTT_PB_1860	K09228
FHP_ON_1861		FHP_ON_1861		FIN_ON_1861		FIN_PB_1861		FOV_ON_1861		FOV_PB_1957	K16197	MHP_ON_1861		MHP_PB_1861	K09493	MIN_ON_1861		MIN_PB_1861	K21068	MTT_ON_1861		MTT_PB_1861	K09592
FHP_ON_1862	K08745	FHP_ON_1862	K08745	FIN_ON_1862		FIN_PB_1862	K04505	FOV_ON_1862		FOV_PB_1958		MHP_ON_1862		MHP_PB_1862		MIN_ON_1862		MIN_PB_1862	K24627	MTT_ON_1862		MTT_PB_1862
FHP_ON_1863	K07928	FHP_ON_1863	K07928	FIN_ON_1863		FIN_PB_1863		FOV_ON_1863		FOV_PB_1959	K14018	MHP_ON_1863		MHP_PB_1863	K00863	MIN_ON_1863		MIN_PB_1863	K14832	MTT_ON_1863		MTT_PB_1863
FHP_ON_1864	K15151	FHP_ON_1864	K15151	FIN_ON_1864		FIN_PB_1864		FOV_ON_1864		FOV_PB_1960	K20281	MHP_ON_1864	K12599	MHP_PB_1864	K01183	MIN_ON_1864		MIN_PB_1864	K21068	MTT_ON_1864		MTT_PB_1864
FHP_ON_1865		FHP_ON_1865		FIN_ON_1865		FIN_PB_1865	K04659	FOV_ON_1865		FOV_PB_1961		MHP_ON_1865		MHP_PB_1865		MIN_ON_1865		MIN_PB_1865		MTT_ON_1865		MTT_PB_1865
FHP_ON_1866		FHP_ON_1866		FIN_ON_1866		FIN_PB_1866	K12183	FOV_ON_1866		FOV_PB_1962	K04487	MHP_ON_1866	K21440	MHP_PB_1866	K19953	MIN_ON_1866		MIN_PB_1866	K11825	MTT_ON_1866		MTT_PB_1866
FHP_ON_1867	K04514	FHP_ON_1867	K04514	FIN_ON_1867		FIN_PB_1867	K04659	FOV_ON_1867		FOV_PB_1963		MHP_ON_1867		MHP_PB_1867		MIN_ON_1867		MIN_PB_1867	K17356	MTT_ON_1867		MTT_PB_1867
FHP_ON_1868	K10669	FHP_ON_1868	K10669	FIN_ON_1868		FIN_PB_1868		FOV_ON_1868		FOV_PB_1964		MHP_ON_1868	K20369	MHP_PB_1868	K08202	MIN_ON_1868		MIN_PB_1868		MTT_ON_1868		MTT_PB_1868
FHP_ON_1869	K14640	FHP_ON_1869	K14640	FIN_ON_1869		FIN_PB_1869		FOV_ON_1869		FOV_PB_1965		MHP_ON_1869		MHP_PB_1869		MIN_ON_1869		MIN_PB_1869		MTT_ON_1869		MTT_PB_1869	K03267
FHP_ON_1870		FHP_ON_1870		FIN_ON_1870		FIN_PB_1870	K04659	FOV_ON_1870		FOV_PB_1966	K13177	MHP_ON_1870		MHP_PB_1870	K00232	MIN_ON_1870		MIN_PB_1870		MTT_ON_1870		MTT_PB_1870
FHP_ON_1871	K15157	FHP_ON_1871	K15157	FIN_ON_1871		FIN_PB_1871	K09115	FOV_ON_1871	K14960	FOV_PB_1967	K01756	MHP_ON_1871		MHP_PB_1871		MIN_ON_1871		MIN_PB_1871	K00573	MTT_ON_1871		MTT_PB_1871
FHP_ON_1872		FHP_ON_1872		FIN_ON_1872		FIN_PB_1872		FOV_ON_1872		FOV_PB_1968	K23330	MHP_ON_1872	K08150	MHP_PB_1872	K20368	MIN_ON_1872		MIN_PB_1872		MTT_ON_1872		MTT_PB_1872	K03128
FHP_ON_1873	K21844	FHP_ON_1873	K21844	FIN_ON_1873		FIN_PB_1873		FOV_ON_1873		FOV_PB_1969	K14381	MHP_ON_1873	K15181	MHP_PB_1873		MIN_ON_1873		MIN_PB_1873	K11430	MTT_ON_1873		MTT_PB_1873
FHP_ON_1874	K23551	FHP_ON_1874	K23551	FIN_ON_1874		FIN_PB_1874	K00637	FOV_ON_1874		FOV_PB_1970	K21415	MHP_ON_1874		MHP_PB_1874		MIN_ON_1874		MIN_PB_1874		MTT_ON_1874		MTT_PB_1874	K01539
FHP_ON_1875	K17635	FHP_ON_1875	K17635	FIN_ON_1875		FIN_PB_1875	K09270	FOV_ON_1875		FOV_PB_1971	K17675	MHP_ON_1875		MHP_PB_1875		MIN_ON_1875		MIN_PB_1875		MTT_ON_1875		MTT_PB_1875	K15791
FHP_ON_1876		FHP_ON_1876		FIN_ON_1876		FIN_PB_1876		FOV_ON_1876		FOV_PB_1972		MHP_ON_1876		MHP_PB_1876		MIN_ON_1876		MIN_PB_1876	K11131	MTT_ON_1876		MTT_PB_1876
FHP_ON_1877	K10426	FHP_ON_1877	K10426	FIN_ON_1877		FIN_PB_1877	K24510	FOV_ON_1877		FOV_PB_1973	K14766	MHP_ON_1877	K02264	MHP_PB_1877		MIN_ON_1877		MIN_PB_1877	K23543	MTT_ON_1877		MTT_PB_1877	K24550
FHP_ON_1878		FHP_ON_1878		FIN_ON_1878		FIN_PB_1878		FOV_ON_1878		FOV_PB_1974	K17681	MHP_ON_1878		MHP_PB_1878		MIN_ON_1878		MIN_PB_1878	K05030	MTT_ON_1878		MTT_PB_1878
FHP_ON_1879		FHP_ON_1879		FIN_ON_1879		FIN_PB_1879	K08842	FOV_ON_1879		FOV_PB_1975	K06269	MHP_ON_1879	K01025	MHP_PB_1879	K18204	MIN_ON_1879		MIN_PB_1879		MTT_ON_1879		MTT_PB_1879
FHP_ON_1880	K01613	FHP_ON_1880	K01613	FIN_ON_1880		FIN_PB_1880	K10610	FOV_ON_1880		FOV_PB_1976		MHP_ON_1880	K04809	MHP_PB_1880		MIN_ON_1880		MIN_PB_1880	K11141	MTT_ON_1880		MTT_PB_1880	K02180
FHP_ON_1881	K10087	FHP_ON_1881	K10087	FIN_ON_1881		FIN_PB_1881		FOV_ON_1881		FOV_PB_1977		MHP_ON_1881	K04808	MHP_PB_1881	K15183	MIN_ON_1881		MIN_PB_1881	K11826	MTT_ON_1881		MTT_PB_1881	K05719
FHP_ON_1882	K11536	FHP_ON_1882	K11536	FIN_ON_1882		FIN_PB_1882	K10976	FOV_ON_1882		FOV_PB_1978	K09486	MHP_ON_1882	K09517	MHP_PB_1882		MIN_ON_1882		MIN_PB_1882	K18734	MTT_ON_1882		MTT_PB_1882	K04372
FHP_ON_1883	K01803	FHP_ON_1883	K01803	FIN_ON_1883		FIN_PB_1883	K00408	FOV_ON_1883		FOV_PB_1979		MHP_ON_1883	K02873	MHP_PB_1883		MIN_ON_1883		MIN_PB_1883	K00643	MTT_ON_1883		MTT_PB_1883
FHP_ON_1884		FHP_ON_1884		FIN_ON_1884		FIN_PB_1884	K05633	FOV_ON_1884		FOV_PB_1980		MHP_ON_1884	K09584	MHP_PB_1884		MIN_ON_1884		MIN_PB_1884	K17301	MTT_ON_1884		MTT_PB_1884
FHP_ON_1885	K01183	FHP_ON_1885	K01183	FIN_ON_1885		FIN_PB_1885	K16536	FOV_ON_1885		FOV_PB_1981		MHP_ON_1885	K00627	MHP_PB_1885	K12261	MIN_ON_1885		MIN_PB_1885	K23049	MTT_ON_1885		MTT_PB_1885
FHP_ON_1886		FHP_ON_1886		FIN_ON_1886		FIN_PB_1886		FOV_ON_1886		FOV_PB_1982	K14857	MHP_ON_1886	K07197	MHP_PB_1886		MIN_ON_1886		MIN_PB_1886	K20028	MTT_ON_1886		MTT_PB_1886
FHP_ON_1887		FHP_ON_1887		FIN_ON_1887		FIN_PB_1887		FOV_ON_1887		FOV_PB_1983		MHP_ON_1887		MHP_PB_1887		MIN_ON_1887		MIN_PB_1887	K16336	MTT_ON_1887		MTT_PB_1887	K06258
FHP_ON_1888		FHP_ON_1888		FIN_ON_1888		FIN_PB_1888	K23718	FOV_ON_1888		FOV_PB_1984		MHP_ON_1888		MHP_PB_1888	K00942	MIN_ON_1888		MIN_PB_1888	K01205	MTT_ON_1888		MTT_PB_1888
FHP_ON_1889		FHP_ON_1889		FIN_ON_1889		FIN_PB_1889	K21347	FOV_ON_1889		FOV_PB_1985		MHP_ON_1889		MHP_PB_1889		MIN_ON_1889	K12832	MIN_PB_1889		MTT_ON_1889		MTT_PB_1889	K04676
FHP_ON_1890		FHP_ON_1890		FIN_ON_1890		FIN_PB_1890	K18412	FOV_ON_1890		FOV_PB_1986		MHP_ON_1890	K06254	MHP_PB_1890	K04702	MIN_ON_1890		MIN_PB_1890	K03032	MTT_ON_1890		MTT_PB_1890
FHP_ON_1891		FHP_ON_1891		FIN_ON_1891		FIN_PB_1891	K17550	FOV_ON_1891		FOV_PB_1987		MHP_ON_1891		MHP_PB_1891		MIN_ON_1891		MIN_PB_1891	K13199	MTT_ON_1891		MTT_PB_1891
FHP_ON_1892		FHP_ON_1892		FIN_ON_1892		FIN_PB_1892		FOV_ON_1892		FOV_PB_1988	K11310	MHP_ON_1892	K06254	MHP_PB_1892		MIN_ON_1892		MIN_PB_1892	K06676	MTT_ON_1892		MTT_PB_1892	K11423
FHP_ON_1893		FHP_ON_1893		FIN_ON_1893		FIN_PB_1893	K03364	FOV_ON_1893		FOV_PB_1989	K11865	MHP_ON_1893		MHP_PB_1893	K12666	MIN_ON_1893		MIN_PB_1893	K20705	MTT_ON_1893		MTT_PB_1893	K09260
FHP_ON_1894		FHP_ON_1894		FIN_ON_1894		FIN_PB_1894	K10976	FOV_ON_1894		FOV_PB_1990	K24350	MHP_ON_1894	K06254	MHP_PB_1894		MIN_ON_1894		MIN_PB_1894	K00820	MTT_ON_1894		MTT_PB_1894
FHP_ON_1895		FHP_ON_1895		FIN_ON_1895		FIN_PB_1895	K09404	FOV_ON_1895		FOV_PB_1991		MHP_ON_1895	K06254	MHP_PB_1895	K03083	MIN_ON_1895		MIN_PB_1895		MTT_ON_1895		MTT_PB_1895	K08145
FHP_ON_1896		FHP_ON_1896		FIN_ON_1896		FIN_PB_1896		FOV_ON_1896		FOV_PB_1992		MHP_ON_1896	K06254	MHP_PB_1896		MIN_ON_1896		MIN_PB_1896	K17943	MTT_ON_1896		MTT_PB_1896
FHP_ON_1897		FHP_ON_1897		FIN_ON_1897		FIN_PB_1897	K13525	FOV_ON_1897		FOV_PB_1993	K13123	MHP_ON_1897		MHP_PB_1897	K05609	MIN_ON_1897		MIN_PB_1897		MTT_ON_1897		MTT_PB_1897	K08040
FHP_ON_1898		FHP_ON_1898		FIN_ON_1898		FIN_PB_1898		FOV_ON_1898		FOV_PB_1994	K00728	MHP_ON_1898		MHP_PB_1898		MIN_ON_1898		MIN_PB_1898	K10082	MTT_ON_1898		MTT_PB_1898
FHP_ON_1899		FHP_ON_1899		FIN_ON_1899		FIN_PB_1899	K02516	FOV_ON_1899		FOV_PB_1995		MHP_ON_1899		MHP_PB_1899	K09645	MIN_ON_1899		MIN_PB_1899	K17302	MTT_ON_1899		MTT_PB_1899
FHP_ON_1900		FHP_ON_1900		FIN_ON_1900		FIN_PB_1900	K11303	FOV_ON_1900		FOV_PB_1996		MHP_ON_1900		MHP_PB_1900		MIN_ON_1900		MIN_PB_1900	K00207	MTT_ON_1900		MTT_PB_1900	K08740
FHP_ON_1901		FHP_ON_1901		FIN_ON_1901		FIN_PB_1901	K09512	FOV_ON_1901		FOV_PB_1997	K02541	MHP_ON_1901		MHP_PB_1901	K12261	MIN_ON_1901		MIN_PB_1901	K12385	MTT_ON_1901		MTT_PB_1901
FHP_ON_1902		FHP_ON_1902		FIN_ON_1902		FIN_PB_1902		FOV_ON_1902		FOV_PB_1998	K00798	MHP_ON_1902		MHP_PB_1902		MIN_ON_1902		MIN_PB_1902	K01886	MTT_ON_1902		MTT_PB_1902
FHP_ON_1903	K10812	FHP_ON_1903	K10812	FIN_ON_1903		FIN_PB_1903	K24420	FOV_ON_1903		FOV_PB_1999		MHP_ON_1903		MHP_PB_1903		MIN_ON_1903		MIN_PB_1903	K01408	MTT_ON_1903	K01897	MTT_PB_1903
FHP_ON_1904	K09498	FHP_ON_1904	K09498	FIN_ON_1904		FIN_PB_1904		FOV_ON_1904		FOV_PB_2000		MHP_ON_1904		MHP_PB_1904		MIN_ON_1904		MIN_PB_1904		MTT_ON_1904	K01897	MTT_PB_1904
FHP_ON_1905	K14849	FHP_ON_1905	K14849	FIN_ON_1905		FIN_PB_1905	K23033	FOV_ON_1905		FOV_PB_2001	K10839	MHP_ON_1905		MHP_PB_1905	K10203	MIN_ON_1905		MIN_PB_1905		MTT_ON_1905		MTT_PB_1905
FHP_ON_1906		FHP_ON_1906		FIN_ON_1906		FIN_PB_1906	K10660	FOV_ON_1906		FOV_PB_2002		MHP_ON_1906		MHP_PB_1906		MIN_ON_1906		MIN_PB_1906	K09512	MTT_ON_1906		MTT_PB_1906
FHP_ON_1907	K13194	FHP_ON_1907	K13194	FIN_ON_1907		FIN_PB_1907	K03881	FOV_ON_1907		FOV_PB_2003	K03130	MHP_ON_1907		MHP_PB_1907	K16057	MIN_ON_1907		MIN_PB_1907		MTT_ON_1907		MTT_PB_1907	K08342
FHP_ON_1908	K20100	FHP_ON_1908	K20100	FIN_ON_1908		FIN_PB_1908		FOV_ON_1908		FOV_PB_2004	K13676	MHP_ON_1908		MHP_PB_1908	K14075	MIN_ON_1908		MIN_PB_1908		MTT_ON_1908		MTT_PB_1908	K10643
FHP_ON_1909		FHP_ON_1909		FIN_ON_1909		FIN_PB_1909	K16536	FOV_ON_1909		FOV_PB_2005		MHP_ON_1909	K09866	MHP_PB_1909	K10956	MIN_ON_1909		MIN_PB_1909	K06679	MTT_ON_1909		MTT_PB_1909
FHP_ON_1910	K05290	FHP_ON_1910	K05290	FIN_ON_1910		FIN_PB_1910	K12841	FOV_ON_1910		FOV_PB_2007	K04659	MHP_ON_1910	K10753	MHP_PB_1910	K08186	MIN_ON_1910		MIN_PB_1910		MTT_ON_1910		MTT_PB_1910
FHP_ON_1911	K00844	FHP_ON_1911	K00844	FIN_ON_1911		FIN_PB_1911		FOV_ON_1911		FOV_PB_2008		MHP_ON_1911		MHP_PB_1911		MIN_ON_1911		MIN_PB_1911		MTT_ON_1911		MTT_PB_1911	K09185
FHP_ON_1912	K00844	FHP_ON_1912	K00844	FIN_ON_1912		FIN_PB_1912	K17383	FOV_ON_1912		FOV_PB_2009	K01968	MHP_ON_1912		MHP_PB_1912	K00505	MIN_ON_1912		MIN_PB_1912	K05768	MTT_ON_1912		MTT_PB_1912
FHP_ON_1913	K01358	FHP_ON_1913	K01358	FIN_ON_1913		FIN_PB_1913	K01834	FOV_ON_1913		FOV_PB_2010		MHP_ON_1913		MHP_PB_1913	K03927	MIN_ON_1913		MIN_PB_1913	K00710	MTT_ON_1913		MTT_PB_1913	K11303
FHP_ON_1914		FHP_ON_1914		FIN_ON_1914		FIN_PB_1914		FOV_ON_1914		FOV_PB_2011	K01969	MHP_ON_1914		MHP_PB_1914	K11584	MIN_ON_1914		MIN_PB_1914	K07304	MTT_ON_1914		MTT_PB_1914	K05751
FHP_ON_1915	K23794	FHP_ON_1915	K23794	FIN_ON_1915		FIN_PB_1915	K11429	FOV_ON_1915		FOV_PB_2012	K24687	MHP_ON_1915		MHP_PB_1915	K24540	MIN_ON_1915		MIN_PB_1915		MTT_ON_1915		MTT_PB_1915
FHP_ON_1916	K10772	FHP_ON_1916	K10772	FIN_ON_1916	K09191	FIN_PB_1916	K10356	FOV_ON_1916		FOV_PB_2013	K17267	MHP_ON_1916	K20071	MHP_PB_1916	K03662	MIN_ON_1916		MIN_PB_1916	K10297	MTT_ON_1916		MTT_PB_1916
FHP_ON_1917	K21626	FHP_ON_1917	K21626	FIN_ON_1917	K09228	FIN_PB_1917	K09237	FOV_ON_1917		FOV_PB_2014	K10343	MHP_ON_1917		MHP_PB_1917		MIN_ON_1917		MIN_PB_1917		MTT_ON_1917		MTT_PB_1917	K10649
FHP_ON_1918	K03033	FHP_ON_1918	K03033	FIN_ON_1918		FIN_PB_1918	K02327	FOV_ON_1918		FOV_PB_2015	K04393	MHP_ON_1918		MHP_PB_1918		MIN_ON_1918		MIN_PB_1918		MTT_ON_1918		MTT_PB_1918
FHP_ON_1919	K13960	FHP_ON_1919	K13960	FIN_ON_1919		FIN_PB_1919		FOV_ON_1919		FOV_PB_2016	K04659	MHP_ON_1919	K08142	MHP_PB_1919	K23902	MIN_ON_1919		MIN_PB_1919		MTT_ON_1919		MTT_PB_1919
FHP_ON_1920		FHP_ON_1920		FIN_ON_1920		FIN_PB_1920	K15683	FOV_ON_1920		FOV_PB_2017		MHP_ON_1920		MHP_PB_1920	K20721	MIN_ON_1920		MIN_PB_1920		MTT_ON_1920		MTT_PB_1920	K24611
FHP_ON_1921		FHP_ON_1921		FIN_ON_1921		FIN_PB_1921	K09250	FOV_ON_1921		FOV_PB_2018	K10416	MHP_ON_1921		MHP_PB_1921	K06943	MIN_ON_1921		MIN_PB_1921		MTT_ON_1921		MTT_PB_1921	K18423
FHP_ON_1922		FHP_ON_1922		FIN_ON_1922		FIN_PB_1922		FOV_ON_1922		FOV_PB_2019	K12301	MHP_ON_1922	K00911	MHP_PB_1922	K01623	MIN_ON_1922		MIN_PB_1922	K14824	MTT_ON_1922		MTT_PB_1922	K07401
FHP_ON_1923		FHP_ON_1923		FIN_ON_1923		FIN_PB_1923	K21347	FOV_ON_1923		FOV_PB_2020	K09486	MHP_ON_1923		MHP_PB_1923	K01183	MIN_ON_1923		MIN_PB_1923	K01873	MTT_ON_1923		MTT_PB_1923	K09037
FHP_ON_1924		FHP_ON_1924		FIN_ON_1924		FIN_PB_1924		FOV_ON_1924		FOV_PB_2021	K19613	MHP_ON_1924		MHP_PB_1924		MIN_ON_1924		MIN_PB_1924	K17387	MTT_ON_1924		MTT_PB_1924	K09250
FHP_ON_1925		FHP_ON_1925		FIN_ON_1925		FIN_PB_1925		FOV_ON_1925		FOV_PB_2022		MHP_ON_1925		MHP_PB_1925		MIN_ON_1925		MIN_PB_1925	K08585	MTT_ON_1925		MTT_PB_1925
FHP_ON_1926	K01135	FHP_ON_1926	K01135	FIN_ON_1926		FIN_PB_1926	K05030	FOV_ON_1926		FOV_PB_2023		MHP_ON_1926		MHP_PB_1926	K14360	MIN_ON_1926		MIN_PB_1926	K05046	MTT_ON_1926	K08770	MTT_PB_1926
FHP_ON_1927	K01135	FHP_ON_1927	K01135	FIN_ON_1927		FIN_PB_1927	K18763	FOV_ON_1927		FOV_PB_2024		MHP_ON_1927	K15627	MHP_PB_1927	K00505	MIN_ON_1927		MIN_PB_1927	K12825	MTT_ON_1927	K08770	MTT_PB_1927	K17046
FHP_ON_1928	K02434	FHP_ON_1928	K02434	FIN_ON_1928		FIN_PB_1928		FOV_ON_1928		FOV_PB_2025	K00234	MHP_ON_1928	K02940	MHP_PB_1928	K13179	MIN_ON_1928		MIN_PB_1928		MTT_ON_1928		MTT_PB_1928
FHP_ON_1929	K10295	FHP_ON_1929	K10295	FIN_ON_1929		FIN_PB_1929	K17550	FOV_ON_1929		FOV_PB_2026	K15104	MHP_ON_1929		MHP_PB_1929	K07562	MIN_ON_1929		MIN_PB_1929		MTT_ON_1929		MTT_PB_1929	K23033
FHP_ON_1930	K21843	FHP_ON_1930	K21843	FIN_ON_1930		FIN_PB_1930	K00759	FOV_ON_1930		FOV_PB_2027		MHP_ON_1930		MHP_PB_1930		MIN_ON_1930		MIN_PB_1930	K12850	MTT_ON_1930		MTT_PB_1930	K05619
FHP_ON_1931	K13355	FHP_ON_1931	K13355	FIN_ON_1931		FIN_PB_1931		FOV_ON_1931		FOV_PB_2028	K10599	MHP_ON_1931		MHP_PB_1931	K03108	MIN_ON_1931		MIN_PB_1931	K15377	MTT_ON_1931		MTT_PB_1931
FHP_ON_1932	K14209	FHP_ON_1932	K14209	FIN_ON_1932		FIN_PB_1932	K09553	FOV_ON_1932		FOV_PB_2029	K00627	MHP_ON_1932	K01301	MHP_PB_1932		MIN_ON_1932		MIN_PB_1932	K09237	MTT_ON_1932		MTT_PB_1932
FHP_ON_1933		FHP_ON_1933		FIN_ON_1933		FIN_PB_1933		FOV_ON_1933		FOV_PB_2030	K23600	MHP_ON_1933		MHP_PB_1933		MIN_ON_1933		MIN_PB_1933	K14443	MTT_ON_1933		MTT_PB_1933	K12891
FHP_ON_1934	K02265	FHP_ON_1934	K02265	FIN_ON_1934		FIN_PB_1934	K09528	FOV_ON_1934		FOV_PB_2031		MHP_ON_1934		MHP_PB_1934	K21396	MIN_ON_1934		MIN_PB_1934	K06275	MTT_ON_1934		MTT_PB_1934	K01027
FHP_ON_1935		FHP_ON_1935		FIN_ON_1935		FIN_PB_1935		FOV_ON_1935		FOV_PB_2032		MHP_ON_1935		MHP_PB_1935		MIN_ON_1935		MIN_PB_1935	K06275	MTT_ON_1935		MTT_PB_1935	K13218
FHP_ON_1936	K02899	FHP_ON_1936	K02899	FIN_ON_1936		FIN_PB_1936		FOV_ON_1936		FOV_PB_2033	K06669	MHP_ON_1936	K18327	MHP_PB_1936		MIN_ON_1936		MIN_PB_1936	K05768	MTT_ON_1936		MTT_PB_1936
FHP_ON_1937		FHP_ON_1937		FIN_ON_1937		FIN_PB_1937	K04659	FOV_ON_1937		FOV_PB_2034		MHP_ON_1937		MHP_PB_1937	K08740	MIN_ON_1937		MIN_PB_1937	K00803	MTT_ON_1937		MTT_PB_1937
FHP_ON_1938	K23581	FHP_ON_1938	K23581	FIN_ON_1938		FIN_PB_1938		FOV_ON_1938		FOV_PB_2035	K09503	MHP_ON_1938		MHP_PB_1938	K11493	MIN_ON_1938		MIN_PB_1938	K00643	MTT_ON_1938		MTT_PB_1938
FHP_ON_1939		FHP_ON_1939		FIN_ON_1939		FIN_PB_1939	K13717	FOV_ON_1939		FOV_PB_2036		MHP_ON_1939		MHP_PB_1939		MIN_ON_1939		MIN_PB_1939		MTT_ON_1939		MTT_PB_1939
FHP_ON_1940		FHP_ON_1940		FIN_ON_1940		FIN_PB_1940		FOV_ON_1940		FOV_PB_2037		MHP_ON_1940		MHP_PB_1940		MIN_ON_1940		MIN_PB_1940	K24510	MTT_ON_1940		MTT_PB_1940
FHP_ON_1941	K01326	FHP_ON_1941	K01326	FIN_ON_1941		FIN_PB_1941		FOV_ON_1941		FOV_PB_2038	K12196	MHP_ON_1941		MHP_PB_1941	K01301	MIN_ON_1941		MIN_PB_1941	K03258	MTT_ON_1941		MTT_PB_1941	K14026
FHP_ON_1942	K01326	FHP_ON_1942	K01326	FIN_ON_1942		FIN_PB_1942	K16860	FOV_ON_1942		FOV_PB_2039	K23600	MHP_ON_1942	K13523	MHP_PB_1942	K18584	MIN_ON_1942		MIN_PB_1942		MTT_ON_1942		MTT_PB_1942	K01510
FHP_ON_1943	K14684	FHP_ON_1943	K14684	FIN_ON_1943		FIN_PB_1943		FOV_ON_1943		FOV_PB_2040	K13676	MHP_ON_1943		MHP_PB_1943	K01262	MIN_ON_1943		MIN_PB_1943		MTT_ON_1943		MTT_PB_1943	K00573
FHP_ON_1944	K14684	FHP_ON_1944	K14684	FIN_ON_1944		FIN_PB_1944	K12606	FOV_ON_1944		FOV_PB_2041	K11664	MHP_ON_1944		MHP_PB_1944		MIN_ON_1944		MIN_PB_1944	K22376	MTT_ON_1944		MTT_PB_1944
FHP_ON_1945	K10607	FHP_ON_1945	K10607	FIN_ON_1945		FIN_PB_1945		FOV_ON_1945		FOV_PB_2042		MHP_ON_1945		MHP_PB_1945	K12299	MIN_ON_1945		MIN_PB_1945	K21988	MTT_ON_1945		MTT_PB_1945	K13211
FHP_ON_1946		FHP_ON_1946		FIN_ON_1946		FIN_PB_1946		FOV_ON_1946		FOV_PB_2043		MHP_ON_1946		MHP_PB_1946		MIN_ON_1946		MIN_PB_1946		MTT_ON_1946		MTT_PB_1946	K00728
FHP_ON_1947		FHP_ON_1947		FIN_ON_1947		FIN_PB_1947	K24420	FOV_ON_1947		FOV_PB_2044		MHP_ON_1947	K05038	MHP_PB_1947	K20368	MIN_ON_1947		MIN_PB_1947	K11214	MTT_ON_1947		MTT_PB_1947
FHP_ON_1948	K01081	FHP_ON_1948	K01081	FIN_ON_1948		FIN_PB_1948	K10405	FOV_ON_1948		FOV_PB_2045	K00311	MHP_ON_1948	K11446	MHP_PB_1948	K23568	MIN_ON_1948		MIN_PB_1948		MTT_ON_1948		MTT_PB_1948	K10902
FHP_ON_1949	K10636	FHP_ON_1949	K10636	FIN_ON_1949		FIN_PB_1949		FOV_ON_1949		FOV_PB_2046	K09486	MHP_ON_1949		MHP_PB_1949		MIN_ON_1949		MIN_PB_1949	K07839	MTT_ON_1949		MTT_PB_1949	K10950
FHP_ON_1950	K09567	FHP_ON_1950	K09567	FIN_ON_1950		FIN_PB_1950	K02133	FOV_ON_1950		FOV_PB_2047	K21248	MHP_ON_1950	K00008	MHP_PB_1950	K01376	MIN_ON_1950		MIN_PB_1950	K12392	MTT_ON_1950		MTT_PB_1950
FHP_ON_1951		FHP_ON_1951		FIN_ON_1951		FIN_PB_1951	K20223	FOV_ON_1951		FOV_PB_2048	K21889	MHP_ON_1951	K00008	MHP_PB_1951	K00505	MIN_ON_1951		MIN_PB_1951		MTT_ON_1951		MTT_PB_1951	K09115
FHP_ON_1952		FHP_ON_1952		FIN_ON_1952		FIN_PB_1952	K01488	FOV_ON_1952		FOV_PB_2049	K12667	MHP_ON_1952		MHP_PB_1952		MIN_ON_1952		MIN_PB_1952	K22037	MTT_ON_1952		MTT_PB_1952
FHP_ON_1953		FHP_ON_1953		FIN_ON_1953		FIN_PB_1953	K18619	FOV_ON_1953		FOV_PB_2050		MHP_ON_1953		MHP_PB_1953	K05292	MIN_ON_1953		MIN_PB_1953	K10696	MTT_ON_1953		MTT_PB_1953	K03124
FHP_ON_1954	K15104	FHP_ON_1954	K15104	FIN_ON_1954		FIN_PB_1954	K06114	FOV_ON_1954		FOV_PB_2051	K01414	MHP_ON_1954	K03439	MHP_PB_1954		MIN_ON_1954		MIN_PB_1954	K11825	MTT_ON_1954		MTT_PB_1954
FHP_ON_1955	K00134	FHP_ON_1955	K00134	FIN_ON_1955		FIN_PB_1955		FOV_ON_1955		FOV_PB_2052	K23739	MHP_ON_1955	K19612	MHP_PB_1955	K13566	MIN_ON_1955		MIN_PB_1955	K08054	MTT_ON_1955		MTT_PB_1955	K03456
FHP_ON_1956		FHP_ON_1956		FIN_ON_1956		FIN_PB_1956		FOV_ON_1956		FOV_PB_2053	K10407	MHP_ON_1956		MHP_PB_1956	K22873	MIN_ON_1956		MIN_PB_1956		MTT_ON_1956		MTT_PB_1956	K04422
FHP_ON_1957	K22378	FHP_ON_1957	K22378	FIN_ON_1957		FIN_PB_1957	K01873	FOV_ON_1957		FOV_PB_2054	K23345	MHP_ON_1957	K06675	MHP_PB_1957	K00128	MIN_ON_1957		MIN_PB_1957	K00731	MTT_ON_1957		MTT_PB_1957
FHP_ON_1958	K22378	FHP_ON_1958	K22378	FIN_ON_1958		FIN_PB_1958	K17302	FOV_ON_1958		FOV_PB_2055	K19196	MHP_ON_1958		MHP_PB_1958	K09228	MIN_ON_1958		MIN_PB_1958	K17943	MTT_ON_1958		MTT_PB_1958
FHP_ON_1959	K12886	FHP_ON_1959	K12886	FIN_ON_1959		FIN_PB_1959	K12829	FOV_ON_1959		FOV_PB_2056	K13525	MHP_ON_1959		MHP_PB_1959		MIN_ON_1959		MIN_PB_1959		MTT_ON_1959		MTT_PB_1959	K08872
FHP_ON_1960		FHP_ON_1960		FIN_ON_1960		FIN_PB_1960		FOV_ON_1960		FOV_PB_2057	K06106	MHP_ON_1960		MHP_PB_1960	K04077	MIN_ON_1960		MIN_PB_1960	K15719	MTT_ON_1960		MTT_PB_1960
FHP_ON_1961		FHP_ON_1961		FIN_ON_1961		FIN_PB_1961		FOV_ON_1961		FOV_PB_2058	K14777	MHP_ON_1961	K00253	MHP_PB_1961	K00856	MIN_ON_1961		MIN_PB_1961	K03258	MTT_ON_1961		MTT_PB_1961	K03155
FHP_ON_1962	K20296	FHP_ON_1962	K20296	FIN_ON_1962		FIN_PB_1962	K09357	FOV_ON_1962		FOV_PB_2059	K11481	MHP_ON_1962		MHP_PB_1962	K00654	MIN_ON_1962		MIN_PB_1962		MTT_ON_1962		MTT_PB_1962
FHP_ON_1963	K06639	FHP_ON_1963	K06639	FIN_ON_1963		FIN_PB_1963		FOV_ON_1963		FOV_PB_2060	K17491	MHP_ON_1963	K01487	MHP_PB_1963		MIN_ON_1963		MIN_PB_1963	K03164	MTT_ON_1963		MTT_PB_1963
FHP_ON_1964	K17421	FHP_ON_1964	K17421	FIN_ON_1964		FIN_PB_1964		FOV_ON_1964		FOV_PB_2061		MHP_ON_1964		MHP_PB_1964		MIN_ON_1964		MIN_PB_1964		MTT_ON_1964		MTT_PB_1964	K20222
FHP_ON_1965		FHP_ON_1965		FIN_ON_1965		FIN_PB_1965	K13217	FOV_ON_1965		FOV_PB_2062	K07466	MHP_ON_1965	K24419	MHP_PB_1965	K11434	MIN_ON_1965		MIN_PB_1965		MTT_ON_1965		MTT_PB_1965	K23884
FHP_ON_1966		FHP_ON_1966		FIN_ON_1966		FIN_PB_1966		FOV_ON_1966		FOV_PB_2063	K17675	MHP_ON_1966	K08336	MHP_PB_1966	K14709	MIN_ON_1966		MIN_PB_1966		MTT_ON_1966		MTT_PB_1966
FHP_ON_1967		FHP_ON_1967		FIN_ON_1967		FIN_PB_1967	K00253	FOV_ON_1967		FOV_PB_2064	K10751	MHP_ON_1967		MHP_PB_1967	K20724	MIN_ON_1967		MIN_PB_1967	K19788	MTT_ON_1967		MTT_PB_1967	K24475
FHP_ON_1968		FHP_ON_1968		FIN_ON_1968		FIN_PB_1968		FOV_ON_1968		FOV_PB_2065	K01309	MHP_ON_1968	K11518	MHP_PB_1968	K01513	MIN_ON_1968		MIN_PB_1968	K05700	MTT_ON_1968		MTT_PB_1968
FHP_ON_1969		FHP_ON_1969		FIN_ON_1969		FIN_PB_1969		FOV_ON_1969		FOV_PB_2066	K15620	MHP_ON_1969	K10261	MHP_PB_1969	K08764	MIN_ON_1969		MIN_PB_1969	K15104	MTT_ON_1969		MTT_PB_1969
FHP_ON_1970		FHP_ON_1970		FIN_ON_1970		FIN_PB_1970	K02222	FOV_ON_1970		FOV_PB_2067	K09502	MHP_ON_1970		MHP_PB_1970		MIN_ON_1970		MIN_PB_1970		MTT_ON_1970		MTT_PB_1970
FHP_ON_1971		FHP_ON_1971		FIN_ON_1971		FIN_PB_1971		FOV_ON_1971		FOV_PB_2068		MHP_ON_1971	K03241	MHP_PB_1971		MIN_ON_1971		MIN_PB_1971		MTT_ON_1971		MTT_PB_1971	K00207
FHP_ON_1972		FHP_ON_1972		FIN_ON_1972		FIN_PB_1972		FOV_ON_1972		FOV_PB_2069		MHP_ON_1972	K15304	MHP_PB_1972	K15192	MIN_ON_1972		MIN_PB_1972		MTT_ON_1972		MTT_PB_1972	K13217
FHP_ON_1973		FHP_ON_1973		FIN_ON_1973		FIN_PB_1973	K10088	FOV_ON_1973		FOV_PB_2070		MHP_ON_1973	K15304	MHP_PB_1973	K12199	MIN_ON_1973		MIN_PB_1973		MTT_ON_1973		MTT_PB_1973	K00637
FHP_ON_1974		FHP_ON_1974		FIN_ON_1974		FIN_PB_1974	K18734	FOV_ON_1974		FOV_PB_2071		MHP_ON_1974	K17496	MHP_PB_1974	K14683	MIN_ON_1974		MIN_PB_1974		MTT_ON_1974		MTT_PB_1974	K18423
FHP_ON_1975		FHP_ON_1975		FIN_ON_1975		FIN_PB_1975		FOV_ON_1975		FOV_PB_2072	K15216	MHP_ON_1975		MHP_PB_1975	K01887	MIN_ON_1975		MIN_PB_1975	K01021	MTT_ON_1975		MTT_PB_1975	K14463
FHP_ON_1976		FHP_ON_1976		FIN_ON_1976		FIN_PB_1976	K03032	FOV_ON_1976		FOV_PB_2073	K01756	MHP_ON_1976	K20371	MHP_PB_1976		MIN_ON_1976		MIN_PB_1976		MTT_ON_1976		MTT_PB_1976
FHP_ON_1977		FHP_ON_1977		FIN_ON_1977		FIN_PB_1977	K07304	FOV_ON_1977		FOV_PB_2074	K22556	MHP_ON_1977	K20371	MHP_PB_1977	K01183	MIN_ON_1977		MIN_PB_1977	K14454	MTT_ON_1977		MTT_PB_1977
FHP_ON_1978		FHP_ON_1978		FIN_ON_1978		FIN_PB_1978		FOV_ON_1978		FOV_PB_2075		MHP_ON_1978	K12626	MHP_PB_1978		MIN_ON_1978		MIN_PB_1978	K20371	MTT_ON_1978		MTT_PB_1978	K21068
FHP_ON_1979		FHP_ON_1979		FIN_ON_1979		FIN_PB_1979	K17257	FOV_ON_1979		FOV_PB_2076	K13103	MHP_ON_1979	K17401	MHP_PB_1979	K00830	MIN_ON_1979		MIN_PB_1979	K01886	MTT_ON_1979		MTT_PB_1979	K16732
FHP_ON_1980		FHP_ON_1980		FIN_ON_1980		FIN_PB_1980	K04615	FOV_ON_1980		FOV_PB_2077	K02355	MHP_ON_1980	K11850	MHP_PB_1980	K05605	MIN_ON_1980		MIN_PB_1980	K00820	MTT_ON_1980		MTT_PB_1980
FHP_ON_1981		FHP_ON_1981		FIN_ON_1981		FIN_PB_1981		FOV_ON_1981		FOV_PB_2078	K04659	MHP_ON_1981		MHP_PB_1981		MIN_ON_1981		MIN_PB_1981		MTT_ON_1981		MTT_PB_1981	K24006
FHP_ON_1982		FHP_ON_1982		FIN_ON_1982		FIN_PB_1982	K24404	FOV_ON_1982		FOV_PB_2079		MHP_ON_1982	K09828	MHP_PB_1982	K03283	MIN_ON_1982		MIN_PB_1982	K11138	MTT_ON_1982		MTT_PB_1982
FHP_ON_1983		FHP_ON_1983		FIN_ON_1983		FIN_PB_1983	K11833	FOV_ON_1983		FOV_PB_2080	K14684	MHP_ON_1983	K02906	MHP_PB_1983		MIN_ON_1983		MIN_PB_1983		MTT_ON_1983		MTT_PB_1983	K20223
FHP_ON_1984		FHP_ON_1984		FIN_ON_1984	K24183	FIN_PB_1984		FOV_ON_1984		FOV_PB_2081	K08528	MHP_ON_1984		MHP_PB_1984	K00505	MIN_ON_1984		MIN_PB_1984	K10356	MTT_ON_1984		MTT_PB_1984	K13675
FHP_ON_1985		FHP_ON_1985		FIN_ON_1985		FIN_PB_1985	K08872	FOV_ON_1985		FOV_PB_2082		MHP_ON_1985		MHP_PB_1985	K02146	MIN_ON_1985		MIN_PB_1985	K06927	MTT_ON_1985	K07945	MTT_PB_1985	K13717
FHP_ON_1986		FHP_ON_1986		FIN_ON_1986	K15200	FIN_PB_1986	K02133	FOV_ON_1986	K11887	FOV_PB_2083	K24634	MHP_ON_1986		MHP_PB_1986	K11883	MIN_ON_1986	K24348	MIN_PB_1986		MTT_ON_1986		MTT_PB_1986
FHP_ON_1987		FHP_ON_1987		FIN_ON_1987		FIN_PB_1987	K14539	FOV_ON_1987		FOV_PB_2084		MHP_ON_1987		MHP_PB_1987	K01183	MIN_ON_1987		MIN_PB_1987		MTT_ON_1987		MTT_PB_1987	K01047
FHP_ON_1988	K03522	FHP_ON_1988	K03522	FIN_ON_1988		FIN_PB_1988	K10273	FOV_ON_1988	K06134	FOV_PB_2085		MHP_ON_1988	K10586	MHP_PB_1988	K05038	MIN_ON_1988		MIN_PB_1988	K01373	MTT_ON_1988		MTT_PB_1988	K20407
FHP_ON_1989	K10895	FHP_ON_1989	K10895	FIN_ON_1989		FIN_PB_1989		FOV_ON_1989	K06134	FOV_PB_2086		MHP_ON_1989		MHP_PB_1989	K08745	MIN_ON_1989	K11662	MIN_PB_1989	K17260	MTT_ON_1989		MTT_PB_1989	K10610
FHP_ON_1990	K19007	FHP_ON_1990	K19007	FIN_ON_1990		FIN_PB_1990		FOV_ON_1990	K06134	FOV_PB_2087	K11315	MHP_ON_1990		MHP_PB_1990		MIN_ON_1990		MIN_PB_1990		MTT_ON_1990		MTT_PB_1990
FHP_ON_1991		FHP_ON_1991		FIN_ON_1991		FIN_PB_1991		FOV_ON_1991	K01411	FOV_PB_2088	K19998	MHP_ON_1991	K02922	MHP_PB_1991	K09228	MIN_ON_1991	K12605	MIN_PB_1991	K08288	MTT_ON_1991		MTT_PB_1991	K17387
FHP_ON_1992	K19007	FHP_ON_1992	K19007	FIN_ON_1992		FIN_PB_1992	K14411	FOV_ON_1992	K20779	FOV_PB_2089		MHP_ON_1992		MHP_PB_1992		MIN_ON_1992	K06569	MIN_PB_1992		MTT_ON_1992		MTT_PB_1992
FHP_ON_1993		FHP_ON_1993		FIN_ON_1993		FIN_PB_1993		FOV_ON_1993	K20779	FOV_PB_2090		MHP_ON_1993	K13094	MHP_PB_1993	K10704	MIN_ON_1993	K24270	MIN_PB_1993		MTT_ON_1993		MTT_PB_1993
FHP_ON_1994		FHP_ON_1994		FIN_ON_1994		FIN_PB_1994		FOV_ON_1994		FOV_PB_2091	K04354	MHP_ON_1994	K14810	MHP_PB_1994		MIN_ON_1994		MIN_PB_1994	K05291	MTT_ON_1994		MTT_PB_1994
FHP_ON_1995	K15159	FHP_ON_1995	K15159	FIN_ON_1995		FIN_PB_1995	K04422	FOV_ON_1995	K24054	FOV_PB_2092	K12867	MHP_ON_1995		MHP_PB_1995		MIN_ON_1995		MIN_PB_1995	K17943	MTT_ON_1995		MTT_PB_1995
FHP_ON_1996		FHP_ON_1996		FIN_ON_1996		FIN_PB_1996	K06972	FOV_ON_1996	K06975	FOV_PB_2093		MHP_ON_1996		MHP_PB_1996	K08498	MIN_ON_1996	K12841	MIN_PB_1996		MTT_ON_1996		MTT_PB_1996	K16860
FHP_ON_1997		FHP_ON_1997		FIN_ON_1997		FIN_PB_1997	K14015	FOV_ON_1997		FOV_PB_2094	K17785	MHP_ON_1997	K08268	MHP_PB_1997		MIN_ON_1997	K13188	MIN_PB_1997	K21068	MTT_ON_1997		MTT_PB_1997
FHP_ON_1998		FHP_ON_1998		FIN_ON_1998		FIN_PB_1998	K13339	FOV_ON_1998		FOV_PB_2095	K06210	MHP_ON_1998		MHP_PB_1998	K02132	MIN_ON_1998	K03017	MIN_PB_1998	K15179	MTT_ON_1998		MTT_PB_1998
FHP_ON_1999	K17277	FHP_ON_1999	K17277	FIN_ON_1999		FIN_PB_1999		FOV_ON_1999		FOV_PB_2096		MHP_ON_1999	K09577	MHP_PB_1999	K00942	MIN_ON_1999	K03956	MIN_PB_1999		MTT_ON_1999		MTT_PB_1999	K10373
[truncated: 26,644 more rows]
