# Supplementary material for: Comparative Analysis of PacBio and Oxford Nanopore Sequencing Technologies for Transcriptomic Landscape Identification of Penaeus monodon
Source: Life (Basel). 2021 Aug 23;11(8):862. doi: 10.3390/life11080862 (PMC8399832; doi:10.3390/life11080862)
Supplement: Supplementary file 1 [file life-11-00862-s001.zip › Suppl_Material/Suppl_Table_5.xlsx]

## Sheet: Suppl_Table_5
	FHP-ON	FHP-PB	FIN-ON	FIN-PB	FOV-ON	FOV-PB	MHP-ON	MHP-PB	MIN-ON	MIN-PB	MTT-ON	MTT-PB
g16986	0	0	22.74519344	0	12.87819117	0	0	0	19.54316749	0	0	0
g7655	0	0	3.369658287	0	0	0	0	0	0	0	0	0
MSTRG.15173	7017.259309	0	0	0	0	0	58732.84282	0	0	0	0	0
MSTRG.15171	297755.3008	4122.221606	277.1543941	0	0	0	762741.0022	13477.28552	918.5288722	39.46237564	0	0
MSTRG.15176	376.8693267	0	0	0	0	0	0	0	0	0	0	0
MSTRG.15177	33450.42212	88.57056271	9.266560288	0	0	0	30224.73157	168.3704039	0	0	0	0
MSTRG.15174	22480.1959	0	0	0	0	0	12684.13799	0	0	0	0	0
MSTRG.15175	7168.244812	0	15.16346229	0	0	0	10826.78933	0	0	0	0	0
MSTRG.15178	8532.46422	1553.675288	56.02056902	0	0	0	14995.5347	1132.673627	0	0	0	0
MSTRG.15179	5106.757706	328.44917	15.58466958	0	0	0	17653.44178	478.3250112	0	0	0	0
MSTRG.10522	0	0	0	0	0	935.0829544	0	0	0	0	213.1144311	0
MSTRG.10523	1354.70851	25.83308079	1531.930899	34.67033204	1528.574393	0	3029.642336	198.9832047	1399.146028	125.2501488	1532.840936	64.54050319
MSTRG.10521	0	0	0	0	0	0	0	0	0	0	76.51013276	0
MSTRG.10526	737.0945822	0	0	450.7143165	0	1188.188115	1185.569941	1343.136631	0	0	243.0149427	0
MSTRG.10527	77.87047602	284.1638887	78.34455517	160.8703407	83.87549187	91.39908577	63.72604389	241.0758056	128.1163202	248.7845421	102.5997949	360.840086
MSTRG.10524	0	0	0	0	3420.079627	0	0	0	91.20144831	0	205.492732	0
MSTRG.10525	74.89832045	258.3308079	0	0	0	0	464.66907	409.4462096	0	0	0	0
MSTRG.10528	2.377724459	11.07132034	0	11.09450625	7.777089475	31.63814507	5.310503657	19.13300045	5.066747128	12.01028824	11.43254857	8.800977708
MSTRG.5660	188.4346634	140.2367243	243.0366039	0	236.0722966	260.1358595	0	0	27.5051987	65.19870758	61.26673466	108.5453917
MSTRG.5661	23.18281347	51.66616158	21.06036429	19.41538594	36.87845654	49.21489234	33.19064786	0	38.36251397	24.02057648	98.78894536	120.2800287
MSTRG.5663	506.4553097	95.95144294	358.4474002	277.3626563	742.0848602	439.4186816	447.4099331	0	457.4548836	44.60964203	277.3125885	114.4127102
MSTRG.5665	0	0	740.9036158	0	0	0	0	0	0	0	0	0
MSTRG.5666	0	0	92.2443956	0	11.20569881	0	0	0	0	0	0	0
MSTRG.5667	0	0	179.0130965	0	124858.9137	2246.3083	0	0	0	0	0	0
MSTRG.5668	0	0	40.43589944	0	0	0	0	0	28.22901971	8.578777314	0	0
MSTRG.5669	0	0	700355254	5060.481664	0	0	0	0	235586.3698	236.7742539	19.93367444	0
MSTRG.3848	205.6731657	0	0	0	0	0	0	0	158.516803	0	31.95250755	0
MSTRG.3849	67.17071596	0	50.5448743	0	78.69076555	0	91.60618809	0	7.962031201	0	64.78444191	0
MSTRG.3842	0	0	0	8.320879689	0	38.66884398	0	0	0	0	0	0
MSTRG.3843	0	0	845.3630227	0	628.9407521	0	0	0	0	0	406.0020455	0
MSTRG.3840	1725.633526	0	1627.96616	0	36.29308422	0	787.2821672	0	1672.026552	0	701.4894548	0
MSTRG.3841	259.7663971	0	202.6007045	66.56703751	50.34202004	0	298.7158307	0	408.2350543	162.996769	76.80327503	0
MSTRG.3846	0	0	0	0	626.3483889	0	0	0	0	0	0	0
MSTRG.3847	300.1877129	0	0	0	306.484225	0	720.9008715	0	0	0	393.6900701	0
MSTRG.3844	0	0	0	16.64175938	5375.892194	77.33768796	0	0	0	0	0	0
MSTRG.3845	0	0	49.70245973	281.5230962	3411.299043	2492.382762	0	0	0	0	0	63.07367357
g5650	37.44916023	0	35.8026193	0	0	0	0	0	0	0	9.966837218	0
g1372	11.88862229	0	0	0	0	0	18.5867628	0	0	34.31510925	5.862845422	0
MSTRG.6311	0	0	0	0	0	0	0	22.95960054	0	0	0	0
MSTRG.6310	8.322035606	0	17.26949872	0	0	0	10.62100731	0	3.619105092	0	17.88167854	0
MSTRG.6312	0	0	4814.820484	0	479.2526858	0	0	0	2029.594135	0	2439.52998	610.2011211
MSTRG.6315	4189.550496	33.21396102	4308.950534	88.75605002	3043.601597	108.975833	6194.702516	409.4462096	3913.700246	276.2366295	5437.202845	237.6263981
MSTRG.6314	2194.045244	0	2404.251188	0	73.17154076	0	0	0	1182.723544	0	0	0
MSTRG.6317	19308.9059	0	663.8226825	0	0	0	23951.69912	0	2859.093022	0	0	0
MSTRG.6319	271.0605883	457.614574	353.3929128	285.683536	356.8262451	0	874.9054775	0	84.68705914	557.6205254	271.449743	630.7367357
MSTRG.6318	0	0	93.08681017	22.1890125	19227.22305	527.3024179	0	0	0	0	0	46.93854778
MSTRG.16183	2184.534346	18.45220056	2268.201234	23.57582579	1923.533464	31.63814507	4582.964656	114.7980027	2130.205257	176.7228127	1865.850556	74.80831052
g254	0	0	46.75400873	0	0	0	0	0	0	0	0	0
MSTRG.12877	103.431014	0	2825.037266	0	0	0	0	0	0	0	49.24790155	0
g15974	0	0	0	0	0	0	0	0	0	0	12.31197539	0
g15970	0	0	0	0	0	0	0	0	0	0	5.27656088	0
MSTRG.204	67.17071596	0	62.75988559	0	112.1406128	0	21.24201463	107.1448025	70.93445979	25.73633194	92.63295767	0
MSTRG.205	0	0	1531.509691	0	0	0	0	0	0	0	278.1920153	0
MSTRG.207	933.2568501	184.5220056	60.23264187	0	0	0	1583.857716	0	204.8413482	0	0	0
MSTRG.200	0	0	0	0	0	0	0	0	0	0	151.8476964	0
MSTRG.201	999.8331349	8436.346098	0	0	0	0	1447.112247	2177.335451	0	46.32539749	0	0
MSTRG.202	0	0	0	0	1974.209982	0	0	0	0	0	0	0
MSTRG.203	0	0	2064.336908	51.31209142	1759.127464	256.6205101	288.0948234	0	1746.580117	61.76719666	1898.096205	96.81075479
MSTRG.9992	0	0	0	0	0	0	0	0	0	0	143.6397128	0
MSTRG.9993	9014.547854	0	9209.276098	1119.158318	304.8953573	0	4200.608393	88.01180206	9702.096929	1614.52589	10854.47201	1094.254895
MSTRG.9990	0	0	0	0	0	0	0	0	0	25.73633194	0	0
MSTRG.9991	0	0	0	0	618.0695517	0	0	0	0	0	0	0
MSTRG.9996	0	195.593326	1406.832335	217.7296852	0	0	276.1461902	0	0	363.7401581	731.976251	222.9581019
MSTRG.9997	0	0	0	0	0	0	264.1975569	286.9950067	0	0	0	0
MSTRG.9995	127.2082585	0	27.37847358	0	36.29308422	17.57674726	203.1267649	19.13300045	21.71463055	0	16.12282491	0
MSTRG.9999	0	0	0	0	2542.021138	144.1293276	0	0	678.2202942	0	23.15823942	79.20879937
MSTRG.8735	1641.224308	298.9256491	769.1245039	33.28351876	9.700455689	0	3916.496447	363.5270085	1331.830674	236.7742539	122.2403271	0
MSTRG.8737	397.0799846	99.64188305	340.335487	73.50110392	8410.79683	228.4977144	497.8597179	53.57240126	379.2822136	78.92475129	237.4452396	39.60439969
MSTRG.8736	29.72155573	0	20.63915701	0	43.98654907	0	0	0	20.99080953	0	34.59078799	0
MSTRG.12870	223.5060991	0	215.2369231	0	152.1968048	0	468.6519478	0	188.9172858	0	412.1580332	0
MSTRG.8733	0	0	0	101.2373696	137.8969951	636.2782509	0	0	0	0	111.6872053	107.0785621
MSTRG.8732	0	0	0	0	34.62059186	0	0	0	0	0	49.54104382	0
MSTRG.12334	14.86077787	0	0	19.41538594	2.09061545	0	11.94863323	0	7.962031201	15.44179916	21.39938579	0
MSTRG.12337	14.86077787	0	5.475694716	0	18.64828982	0	0	0	0	0	16.41596718	0
MSTRG.6903	869.6527208	0	319.2751227	0	57.03198948	0	1006.340443	187.5034044	169.3741183	0	85.01125862	0
MSTRG.6904	13.67191564	0	267.0454192	0	11.45657267	0	134.0902173	0	36.19105092	193.8803673	70.64728734	19.06878503
MSTRG.12330	7.133173376	634.7556994	15.58466958	414.6571712	17.22667131	10.54604836	17.25913689	0	17.37170444	394.6237564	10.84626403	217.0907835
MSTRG.6906	0	0	0	0	306.8187235	0	0	0	0	0	67.42272235	0
MSTRG.6907	1475.378027	2642.355121	2448.477953	1861.103424	0	0	877.5607294	2598.261461	1824.752787	2704.030609	910.2067518	418.0464411
g22731	44.5823336	0	0	0	18.06291749	0	0	0	0	0	0	0
g22732	0	0	0	0	0	0	0	0	0	0	8.501125862	0
MSTRG.17321	67.17071596	0	49.28125244	0	18.89916367	0	0	0	70.93445979	0	15.2433981	0
MSTRG.17320	0	0	0	0	0	0	0	0	0	0	67.71586463	0
MSTRG.17323	231.2337036	0	175.2222309	0	672.8436765	0	172.5913689	0	0	0	273.7948812	0
MSTRG.17322	127.2082585	0	260.7273099	0	133.2140165	0	256.2318015	0	382.9013187	0	180.2824967	0
MSTRG.17325	31.50484908	0	47.5964233	0	0.919870798	0	63.72604389	0	29.67666175	0	11.1394063	0
MSTRG.17324	0	0	0	0	91.9034552	0	0	0	0	0	0	0
MSTRG.17327	176.5460411	428.0910531	0	0	225.7864686	0	0	478.3250112	0	108.0925942	205.7858743	308.0342198
MSTRG.17326	0	0	0	24.96263907	299.1252586	137.0986287	0	0	0	0	0	26.40293312
MSTRG.17329	2.972155573	0	2.106036429	6.934066408	5.770098643	17.57674726	0	0	7.962031201	8.578777314	0	13.20146656
MSTRG.17328	0	0	0	0	0	0	0	0	0	0	40.74677568	0
MSTRG.16050	312.6707663	0	0	0	0	0	492.5492142	0	73.82974387	0	0	0
MSTRG.16052	210.4286146	0	163.4284269	0	0	0	353.1484932	0	0	0	0	0
MSTRG.16053	1507.477307	0	196.7038025	0	0	0	0	0	0	0	0	0
MSTRG.16058	99.86442727	0	31.59054644	0	0	0	142.0559728	0	0	0	0	0
MSTRG.16059	200.9177168	0	216.5005449	0	0.752621562	0	220.3859018	0	56.45803943	0	0	0
g8218	7.727604491	0	0	0	0	0	0	0	0	0	0	0
MSTRG.5509	929.6902634	0	4670.767593	1959.567167	278.469978	0	447.4099331	0	6374.691708	3112.380409	2170.132233	3976.575094
MSTRG.7055	0	0	0	0	0	0	0	0	0	0	1207.159872	0
MSTRG.5500	3992.793797	1992.837661	3269.410953	698.9538939	1223.344537	0	4610.8448	1943.912846	2683.204515	2179.009438	1184.88106	0
MSTRG.5503	391.1356735	151.3080446	3175.902935	201.0879258	760.1477777	84.36838687	0	260.2088061	769.4217425	241.9215202	52.17932426	262.5625016
MSTRG.5502	168.2240055	250.9499277	0	0	0	0	1127.154401	1653.091239	17.37170444	0	0	0
MSTRG.5504	108.1864629	73.80880226	15095.64792	550.5648728	39389.78745	35.15349453	79.65755486	114.7980027	98469.33515	869.8880196	674.2272235	721.6801721
MSTRG.5507	0	0	33.27537558	783.5495041	868.9434058	2671.665584	0	0	5.790568146	0	291.3834175	979.8421848
MSTRG.5506	0	0	871.0566671	79.04835705	0	0	136.7454692	218.1162051	0	0	0	0
MSTRG.7051	0	0	191.6493151	531.1494868	1496.546164	2260.369698	0	0	0	229.911232	135.138587	266.9629905
MSTRG.2021	0	0	0	0	0	0	0	0	0	0	704.1277352	20.53561465
MSTRG.11586	4219.866483	0	0	0	863.7586794	0	0	0	3630.686228	0	0	0
MSTRG.11585	0	0	0	0	0	0	0	0	0	0	64.19815737	0
MSTRG.11583	25.56053793	84.8801226	18.11191329	31.89670548	44.90641987	80.85303741	0	0	0	0	54.23132015	0
MSTRG.11581	364.3862733	0	895.4866897	51.31209142	0	0	0	0	841.0800233	96.08230591	0	0
MSTRG.11589	0	0	3365.446214	0	23.16401919	0	0	0	0	0	929.847284	0
MSTRG.11588	9.510897835	0	0	0	0	0	0	0	10.13349426	0	54.52446243	0
MSTRG.16589	0	0	0	0	329.9827427	0	30.53539603	0	74.55356489	0	118.1363353	0
MSTRG.16582	16.0496401	0	28.64209544	0	200.531834	214.4363166	0	0	0	49.75690842	84.13183181	89.4766067
MSTRG.16583	0	0	0	0	0	0	0	0	0	0	110.5146362	0
MSTRG.16580	0	0	69.49920216	0	0	0	0	0	66.59153368	0	0	0
MSTRG.16581	0	0	0	0	0	0	0	0	0	0	1354.02415	456.1840112
MSTRG.16586	0	0	733.3218846	0	0	0	0	0	175.1646864	108.0925942	25.21023532	30.80342198
MSTRG.16587	1833.819989	0	0	943.0330314	0	0	3389.428959	0	0	0	0	0
MSTRG.16584	0	0	0	0	0	0	0	0	0	0	0	76.27514014
MSTRG.16585	0	0	2.948451001	0	0	0	0	0	6.514389165	0	0	0
MSTRG.11059	0	0	15011.40646	0	0	0	0	0	0	0	0	0
MSTRG.11058	0	0	0	0	0	0	0	0	0	0	187.3179112	0
MSTRG.11051	576.0037501	0	876.1111545	796.0308236	0	0	0	0	1136.398999	3692.305756	225.7195488	1466.829618
MSTRG.11050	0	0	0	0	0	0	0	0	0	0	16.70910945	0
MSTRG.11053	231.2337036	0	82.97783531	0	26.17450544	0	106.2100731	0	49.21982924	0	176.4716472	0
MSTRG.11052	189.0290945	0	154.1618666	0	13200.56408	21.09209672	217.7306499	0	167.2026552	0	104.0655062	0
MSTRG.11055	118.2917918	0	107.4078579	0	142.9144722	439.4186816	33.19064786	95.66500224	97.71583747	85.78777314	344.1490263	180.420043
MSTRG.11057	1854.625078	306.3065294	0	0	0	0	65951.14492	1346.963232	0	0	0	0
MSTRG.11056	0	0	0	0	60.62784806	0	0	0	0	0	1213.902145	0
MSTRG.15770	70.14287153	0	148.2649646	0	52.76713397	0	106.2100731	0	112.1922578	0	43.97134067	0
MSTRG.15771	0	0	0	0	0	0	0	0	0	0	38.40163752	0
MSTRG.15772	0	0	0	0	0	0	0	0	0	0	116.0843394	0
MSTRG.15774	0	0	366.4503387	4318.536559	36320.26222	16434.25869	0	0	0	0	0	513.3903663
MSTRG.15775	279.3826239	0	227.0307271	0	125.6041763	0	268.1804347	0	213.5272004	0	136.6042983	0
MSTRG.15776	21.39952013	0	34.96020472	0	16.13955128	0	5.310503657	0	16.64788342	0	4.397134067	0
MSTRG.15777	0	0	2.527243715	0	0	0	0	0	2.171463055	0	22.2788126	0
MSTRG.15778	0	0	0	0	0	0	0	0	0	0	136.8974406	0
MSTRG.10720	14155.78257	0	153992.5413	0	0	0	0	0	109430.1568	0	0	0
MSTRG.10721	0	0	21.06036429	0	244.2675092	530.8177674	0	0	0	0	249.1709304	686.4762612
MSTRG.10724	3265.804544	0	756.9094927	0	0	0	1405.955843	0	3359.977167	0	0	0
MSTRG.10725	0	0	0	0	0	0	0	0	0	0	388.1203669	0
MSTRG.10726	0	0	0	0	0	0	0	0	0	0	1246.147794	0
MSTRG.10727	0	0	0	0	0	0	0	0	0	0	2309.08167	0
MSTRG.10728	0	0	0	0	0	0	0	0	0	0	1527.564375	0
MSTRG.10729	1112.775047	1561.056168	101.0897486	95.69011643	0	0	1607.754982	2265.347253	307.6239328	392.908001	0	51.33903663
MSTRG.12768	0	0	73.71127502	20.80219922	1.337993888	0	0	0	28.95284073	0	14.65711356	0
MSTRG.12769	95.70340946	0	91.82318831	83.20879689	61.54771886	0	130.1073396	114.7980027	66.59153368	156.1337471	78.26898639	88.00977708
MSTRG.12762	574.8148879	505.5902955	650.3440493	600.4901509	467.2943655	59.7609407	862.9568443	489.8048115	596.4285191	487.2745514	710.8700074	419.5132707
MSTRG.12760	173.5738855	143.9271644	105.3018215	0	180.2110518	0	237.6450387	0	160.6882661	34.31510925	47.78219019	0
MSTRG.12761	0	0	0	0	0.250873854	0	0	0	0	0	18.17482081	0
MSTRG.12765	2519.793495	0	10309.04832	0	0	0	0	0	0	0	0	0
MSTRG.10898	539.149021	0	288.5269908	0	827.8837183	0	306.6815862	122.4512029	231.6227259	42.89388657	634.3598747	396.0439969
MSTRG.10893	0	0	341.1779015	0	0	0	0	0	0	0	0	0
MSTRG.10891	0	0	89.71715188	23.57582579	5.686474025	0	22.56964054	0	209.9080953	0	0	0
MSTRG.10896	0	0	210.6036429	158.0967141	362.094596	0	0	126.277803	180.9552546	0	233.0481055	0
MSTRG.10897	128.9915519	247.2594876	197.1250098	187.219793	0	0	0	0	0	0	76.80327503	0
MSTRG.10894	0	0	0	0	0	0	0	0	0	0	168.2636636	0
MSTRG.10895	23.77724459	0	78.76576245	0	77.01827319	130.0679298	0	0	50.66747128	0	60.68045012	0
MSTRG.17048	471.3838739	0	144.474099	38.83077188	441.8724816	193.3442199	481.9282069	0	207.0128112	49.75690842	239.2040932	86.54294746
MSTRG.17041	1.783293344	0	0	0	0	0	0	0	2.171463055	0	0	0
MSTRG.17042	0.594431115	0	0	0	0	0	0	0	2.895284073	0	0	0
MSTRG.17043	0	0	0	0	0	0	0	0	0	0	21.10624352	0
MSTRG.17044	0	0	0	0	0	0	0	0	0	0	283.4685762	0
MSTRG.17045	39.82688468	0	1.684829143	5.547253126	0.334498472	0	27.8801442	0	2.171463055	0	201.9750248	0
MSTRG.17047	2027.604532	3697.820993	860.526485	1734.903415	0	0	1370.109944	3298.529277	980.0536588	2141.262817	0	0
MSTRG.12498	279.977055	0	507.1335721	184.4461664	378.5686457	0	0	0	452.3881364	162.996769	7592.971106	1682.453572
MSTRG.12499	303.1598685	0	149.5285865	140.0681414	659.8818607	119.5218814	159.3151097	130.104403	118.706647	0	87.64953906	148.1497914
MSTRG.12495	0	0	0	0	17.39392055	0	0	0	0	0	219.8567033	0
MSTRG.12496	0	0	21.90277886	0	5.602849407	0	0	0	7.238210183	0	144.5191397	0
MSTRG.12490	0	0	0	0	0	0	0	0	0	0	338.8724654	0
MSTRG.12491	0	0	284.7361252	0	0	0	0	0	0	144.1234589	39.5742066	0
MSTRG.12492	11345.31225	461.3050141	9189.900562	682.3121345	6687.627952	555.4252135	16303.24623	987.2628231	10202.98107	1434.371567	10755.97621	657.1396689
MSTRG.12493	94894.38872	520.3520559	0	102.6241828	36.79483193	0	131834.5809	0	7534.25298	173.2913017	10437.03742	0
MSTRG.12874	14.86077787	0	114.5683817	0	0	0	66.38129572	0	72.38210183	0	50.12732836	0
g10539	102.8365828	0	9.266560288	0	5.017477081	0	33.19064786	0	0	0	18.17482081	0
MSTRG.2508	587.2979413	1262.130519	1467.907391	1424.25724	2155.25728	2288.492494	904.1132477	1522.986836	638.4101381	832.1413994	6019.090253	4771.596747
MSTRG.2500	57394.10742	1236.297438	3856.152702	1177.404476	846.8665066	0	15259.73226	2051.057648	4445.708694	1247.354221	10986.97232	2602.155742
MSTRG.2501	0	0	0	0	0	0	0	0	0	0	2787.196714	161.351258
MSTRG.2502	0	0	0	0	0	0	0	0	0	0	3238.342669	0
MSTRG.2503	451.173216	0	1323.433292	130.3604485	0	0	0	0	250.4420723	176.7228127	282.2960071	0
MSTRG.2504	524.8826743	0	609.9081499	180.2857266	399.307551	66.7916396	232.334535	145.4108034	547.2086898	255.6475639	1090.489249	243.4937166
MSTRG.2506	54.68766255	0	16.42708415	0	0	0	90.27856217	0	9.409673238	29.16784287	9.087410404	0
MSTRG.2507	58.25424924	70.11836215	39.17227758	73.50110392	74.50953465	0	0	0	65.14389165	61.76719666	320.4045023	621.935758
MSTRG.3679	0	0	0	0	1189.225693	0	909.4237513	0	0	0	1141.202861	0
MSTRG.3678	347.147771	36.90440113	192.4917296	24.96263907	151.4441832	0	627.9670575	0	210.6319163	17.15755463	132.7934488	0
MSTRG.3671	1146.063189	671.6601006	497.4458046	429.9121173	0	0	991.736558	566.3368133	500.8841447	430.6546211	0	0
MSTRG.3670	0	0	0	0	33.4498472	0	0	0	0	0	47.78219019	0
MSTRG.3673	0	0	0	0	0	0	0	0	0	336.2880707	18.76110535	0
MSTRG.3672	0	0	0	33.28351876	66.14707285	0	61.07079206	0	49.94365026	0	94.09866903	67.47416243
MSTRG.3675	26.74940016	14.76176045	28.64209544	0	8.780584891	0	26.55251829	0	0	0	16.12282491	0
MSTRG.3674	0	0	0	0	0	0	0	0	0	0	575.1451359	0
MSTRG.3677	67.17071596	0	0	0	0	0	91.60618809	0	0	0	228.3578292	51.33903663
MSTRG.3676	584.3257857	0	546.3058497	0	316.9373023	0	456.7033145	84.18520197	238.137115	0	569.5754328	0
MSTRG.4902	0	0	2188.593057	0	0	0	2992.468811	0	0	0	0	0
MSTRG.4903	397.0799846	0	0	0	0	0	306.6815862	0	0	0	0	0
MSTRG.4900	1050.35978	55.35660169	45.91159416	0	0	0	18288.04697	0	83.96323812	0	0	0
MSTRG.4901	0	0	0	0	0	0	0	0	0	0	202.8544516	0
MSTRG.4906	16.0496401	0	13.05742586	0	44.23742293	0	0	0	37.63869295	0	115.4980548	0
MSTRG.4907	0	0	0	0	51.09464161	0	0	0	0	0	388.1203669	646.8718615
MSTRG.4904	1018.260499	0	0	0	0	0	472.6348255	0	0	0	0	0
MSTRG.4908	372.7083089	84.8801226	163.0072196	48.53846485	129.5345333	126.5525803	841.7148297	76.53200179	476.9980511	73.7774849	115.7911971	108.5453917
MSTRG.4909	41.61017803	0	138.577197	122.0395688	57.53373719	0	47.79453292	0	11578.96483	75.49324036	32.24564982	0
MSTRG.8591	0	0	20.21794972	0	0	0	0	0	37.63869295	0	4.983418609	0
MSTRG.8590	0	0	0	0	0	0	0	0	0	0	7984.902323	117.3463694
MSTRG.8593	0	0	0	0	0	0	0	0	0	0	138.363152	0
MSTRG.8592	0	0	0	0	0	0	0	0	0	0	2344.258742	0
MSTRG.8595	55.87652478	0	101.9321632	0	360.7566021	179.2828221	35.84589969	0	0	0	224.5469797	73.3414809
MSTRG.8594	691.3233864	247.2594876	123.4137348	77.66154377	56.36299254	0	1332.936418	1182.419428	135.3545304	46.32539749	26.08966213	0
MSTRG.8597	0	0	0	858.4374213	0	1546.753759	0	0	0	0	0	1034.114881
MSTRG.8596	0	0	0	0	656.3696268	0	0	0	0	0	0	0
MSTRG.8599	5673.84499	0	2096.348662	0	69.1575591	0	213130.4262	0	2267.007429	0	968.835206	0
MSTRG.8598	0	0	0	0	0	0	0	0	0	0	11.43254857	0
MSTRG.778	170.0072988	0	0	0	0	0	106.2100731	42.09260099	0	0	0	0
MSTRG.779	20.2106579	0	0	0	0	0	131.4349655	210.4630049	0	0	0	0
MSTRG.1743	0	0	0	0	0	0	3.982877743	0	0	0	56.86960059	0
MSTRG.1742	128.3971208	0	43.38435044	189.9934196	659.4637376	776.8922291	0	0	136.0783514	132.1131706	387.5340824	504.5893886
MSTRG.1741	0	0	0	0	0	0	0	0	0	0	196.1121794	0
MSTRG.1740	0	0	0	0	0	0	0	0	0	0	421.2454436	0
MSTRG.1747	6.538742262	0	0	0	1466.441301	0	0	0	0	0	1472.74677	0
MSTRG.1745	24.3716757	36.90440113	328.9628902	381.3736524	0	0	0	76.53200179	112.9160789	180.1543236	0	0
MSTRG.1744	0	0	0	0	0	0	0	0	0	0	17.00225172	0
MSTRG.1749	193.1901123	686.421861	0	0	0	0	1846.727647	4105.941896	52.11511332	130.3974152	0	0
MSTRG.1748	0	0	0	0	0	0	0	0	0	0	58.62845422	0
g2365	0	0	0	0	1.003495416	0	0	0	0	0	3.517707253	0
MSTRG.9247	0	0	0	0	108.7120034	0	0	0	0	0	60.68045012	0
MSTRG.9242	0	0	0	0	123.7644347	337.4735475	0	0	0	0	277.898873	231.7590796
MSTRG.9243	0	0	0	0	13.12906503	0	0	0	0	0	0	0
MSTRG.9241	0	0	0	0	107.9593819	123.0372308	0	0	0	0	0	0
MSTRG.6316	0	0	0	56.85934454	218.4275022	0	0	0	0	0	82.37297818	230.29225
MSTRG.6430	0	0	0	0	0	0	0	0	4960.345438	0	0	0
MSTRG.6431	0	0	0	0	0	0	0	0	131.0116043	0	0	0
MSTRG.6432	0	0	0	0	0	0	0	0	0	0	2465.033358	888.8987485
MSTRG.6433	0	0	528.6151437	0	0	0	0	0	277.947271	0	0	0
MSTRG.6434	0	0	0	0	0	0	0	0	0	0	2336.343901	0
MSTRG.6435	1190.051092	369.0440113	2742.059431	434.0725571	456.1722913	752.2847829	0	635.2156149	0	0	606.8045012	528.0586625
MSTRG.6437	85.59808051	18.45220056	96.87767574	18.02857266	191.4167506	0	136.7454692	19.13300045	107.8493317	8.578777314	92.92609994	13.20146656
MSTRG.6438	0	0	0	0	0	0	0	0	0	0	14258.73321	0
MSTRG.6439	2869.913422	5221.97276	942.2406984	3358.861768	211.3194097	0	3676.196157	2548.51566	2076.642502	3877.607346	0	0
MSTRG.57	0	0	0	0	0	0	0	0	0	0	3994.942871	0
MSTRG.54	318.6150775	0	199.2310462	0	822.4481181	1719.005882	0	0	504.5032498	0	866.5285534	993.0436514
MSTRG.55	65.38742262	0	31.16933915	0	562.62643	0	0	0	0	0	19.05424762	85.07611784
MSTRG.52	0	0	0	0	0	0	0	0	0	0	219.8567033	0
MSTRG.53	0	0	0	0	330.6517396	0	0	0	0	0	381.3780947	236.1595685
MSTRG.50	0	177.1411254	0	196.927486	42.98305366	168.7367737	144.7112247	0	68.76299674	650.2713204	70.94042961	0
MSTRG.51	0	0	2.948451001	0	6.689969441	0	815.1623114	0	0	0	1567.138581	14.66829618
MSTRG.58	0	0	0	0	0	0	0	0	0	0	2242.831516	0
MSTRG.59	0	0	0	0	44.23742293	0	0	0	0	0	0	0
MSTRG.6298	139.0968808	103.3323232	144.0528918	149.7758344	86.8023535	0	111.5205768	206.6364048	110.0207948	209.3221665	84.42497408	118.8131991
MSTRG.6299	13.07748452	0	3.790865573	11.09450625	3.177735484	0	0	0	0	25.73633194	6.155987693	11.73463694
MSTRG.6294	0	0	1342.808827	87.36923674	858.2394547	1476.44677	345.1827377	0	0	0	338.5793231	0
MSTRG.6295	0	0	0	0	0	42.18419343	0	0	0	0	68.59529144	48.40537739
MSTRG.6296	0	0	0	0	0	0	0	0	0	0	462.8716461	0
MSTRG.6297	0	0	0	0	4.432104755	0	30.53539603	0	12.30495731	0	0	0
MSTRG.6290	0	0	0	0	0	0	0	317.6078074	0	0	4.983418609	0
MSTRG.6291	11.29419118	0	20.63915701	0	41.39418592	144.1293276	0	0	21.71463055	0	11.43254857	0
MSTRG.6292	0	0	170.5889508	0	9.115083363	0	0	0	162.8597291	0	799.9852579	176.0195542
MSTRG.6293	29.12712462	0	78.34455517	0	0	0	98.24431766	0	60.80096554	0	207.5447279	14.66829618
MSTRG.7741	0	0	0	0	0	0	0	0	0	0	16.12282491	0
MSTRG.7743	0	0	0	0	0	0	0	0	0	0	475.4767637	0
MSTRG.7742	204.4843035	302.6160893	26.95726629	85.98242346	22.49502225	108.975833	280.1290679	367.3536086	32.57194582	0	38.98792206	261.095672
MSTRG.7745	0	0	276.3119795	0	257.7310727	0	0	0	0	0	2431.908281	0
MSTRG.7744	0	0	0	0	0	0	0	0	0	0	532.9326489	639.5377134
MSTRG.7747	0	0	430.8950534	1433.964933	0	0	0	0	0	0	0	0
MSTRG.7746	495.7555496	1701.292892	185.3312058	280.1362829	0	0	1652.894263	2169.682251	208.4604533	399.7710228	0	57.2063551
MSTRG.7749	3.566586688	0	17.69070601	0	0	0	0	0	10.13349426	0	0	0
MSTRG.7748	0	0	0	70.72747736	0	0	0	0	199.05078	171.5755463	0	0
MSTRG.8920	286.5157973	0	3195.27847	625.45279	0	0	148.6941024	0	5475.706003	945.38126	0	0
MSTRG.8921	0	0	0	0	77.10189781	0	0	0	0	0	51.29989744	0
MSTRG.8922	0	0	0	0	0	0	0	0	0	0	5244.022088	108.5453917
MSTRG.8923	0	0	0	0	0	0	0	0	0	0	110.2214939	0
MSTRG.8924	34.47700465	0	154.5830739	0	243.8493861	0	15.93151097	22.95960054	36.19105092	0	389.8792206	8.800977708
MSTRG.8925	0	0	0	0	0	0	148.6941024	218.1162051	0	0	0	0
g29392	0	0	0	0	0	0	0	0	0	0	9.087410404	0
MSTRG.439	496.3499808	0	574.5267379	0	52.18176164	0	1214.777712	0	694.8681776	0	29120.16693	0
MSTRG.438	341.7978909	284.1638887	223.2398615	205.2483657	0	73.82233851	0	80.35860188	0	291.6784287	0	137.8819841
MSTRG.437	209.2397524	0	0	0	136.8934997	0	0	0	191.8125699	0	720.8368447	396.0439969
MSTRG.436	67.76514707	0	89.2959446	0	42.14680748	0	118.1587064	0	161.4120871	0	82.37297818	0
MSTRG.435	0	0	0	0	30.1884871	105.4604836	0	0	0	0	0	0
MSTRG.434	0	0	0	0	0	0	0	0	0	0	5764.642761	0
MSTRG.432	0	0	0	0	0.585372326	0	0	0	0	0	0	0
MSTRG.431	750.7664978	944.7526689	411.9407256	123.4263821	84.37723957	0	0	0	0	0	0	0
MSTRG.430	76.08718268	40.59484124	785.5515881	36.05714532	3.930357047	0	103.5548213	0	73.10592285	27.4520874	18.76110535	0
g24951	0	0	0	0	0	0	0	0	0	0	7.328556778	0
MSTRG.17288	0	0	0	0	0	0	0	0	0	0	1066.15844	0
MSTRG.17284	0	664.2792203	0	221.890125	31.94460408	0	0	0	0	0	0	0
MSTRG.17285	0	0	0	0	0	0	0	0	0	0	0	57.2063551
MSTRG.17282	0	0	51.80849616	158.0967141	0	0	0	0	163.5835501	102.9453278	0	0
MSTRG.17283	133.7470008	0	50.96608159	0	108.5447542	0	47.79453292	0	97.71583747	15.44179916	72.40614096	0
MSTRG.17280	332.2869931	0	493.2337317	0	29.35224092	0	629.2946834	0	781.7266998	0	141.2945747	0
MSTRG.17281	76.68161379	47.97572147	38.7510703	18.02857266	160.475642	42.18419343	90.27856217	0	49.21982924	42.89388657	115.4980548	36.67074045
MSTRG.12967	0	0	379.5077645	119.2659422	0	0	0	0	1590.234777	236.7742539	0	0
MSTRG.14880	0	0	19.37553515	20.80219922	0	0	0	0	18.81934648	25.73633194	0	0
MSTRG.14883	0	0	0	0	317.5226746	0	0	0	306.9001118	0	131.3277375	0
MSTRG.14885	0	0	0	0	11.1220742	0	0	0	0	0	186253.2185	4805.333829
MSTRG.14884	0	51.66616158	22.74519344	0	65.39445129	0	18.5867628	0	18.09552546	0	32.24564982	0
MSTRG.14887	0	0	0	0	0	0	0	0	0	0	640.2227201	0
MSTRG.14886	18.42736456	0	13.05742586	0	207.0545542	495.6642728	41.15640334	0	0	0	43.09191385	0
MSTRG.14889	368.5472911	989.0379503	1017.215595	809.8989564	928.7350076	664.4010466	337.2169822	551.0304129	731.0592285	554.1890145	950.3672429	1301.077871
MSTRG.10498	0	0	0	0	0	0	0	0	0	0	3000.311145	0
MSTRG.10499	199.7288545	11.07132034	1816.245817	6.934066408	24.66926231	0	3984.205369	0	2605.755666	15.44179916	1218.299279	0
g17393	0	0	0	0	1.337993888	0	0	0	0	0	0	0
g17390	0	0	15.16346229	0	0	0	0	0	15.20024138	0	0	0
MSTRG.16626	0	0	0	0	0	0	0	0	0	0	152.7271232	0
MSTRG.16624	0	0	0	0	51.01101699	0	0	0	0	0	69.18157598	0
MSTRG.16623	0	0	0	0	0	0	0	0	93.37291136	0	230.9961096	0
MSTRG.16622	27.34383128	0	0	0	0	0	106.2100731	0	0	0	0	0
MSTRG.16620	0	0	0	0	0	0	4889344871	0	0	0	0	0
MSTRG.16628	101.0532895	0	76.23851874	0	304.6444834	0	164.6256134	0	73.82974387	0	231.8755364	0
MSTRG.11932	0	0	0	0	0	0	0	0	0	0	160.05568	0
MSTRG.11933	219472884	9908.831703	7977.244786	2965.006796	50.50926928	0	56235.57848	9910.894232	1132.779894	2031.454468	651.6552687	1811.534578
MSTRG.11930	0	0	37.90865573	0	0	0	311.9920899	332.9142078	283.7378392	248.7845421	0	0
MSTRG.11931	0	0	0	0	0	0	0	0	0	0	136.8974406	0
MSTRG.11937	0	0	0	0	0	0	0	0	0	0	161.2282491	0
MSTRG.11934	3538.648426	29.5235209	3797.604889	61.01978439	4164.338728	49.21489234	10087.3017	145.4108034	3696.55394	188.7331009	6453.527098	38.13757007
MSTRG.11935	99.86442727	0	22.32398615	0	0	0	70.36417346	0	22.43845157	0	0	0
MSTRG.14418	0	0	0	0	0	0	0	0	6.514389165	0	24.3308085	0
MSTRG.14419	0	0	0	0	0	0	0	0	0	0	52.47246653	0
MSTRG.14412	0	0	0	0	0	0	0	0	0	0	0	281.6312867
MSTRG.14413	0	0	0	0	0	0	0	0	0	0	37.22906843	0
MSTRG.14410	0	0	0	0	0	0	0	0	0	0	1461.314221	0
MSTRG.14411	0	0	0	0	0	0	0	0	0	0	2529.231515	0
MSTRG.14416	0	0	1141.050537	0	0	0	0	0	0	0	0	0
MSTRG.14417	0	0	0	0	226.5390902	0	0	0	0	0	0	0
MSTRG.14414	0	0	0	0	0	0	0	0	0	0	15.2433981	0
MSTRG.14415	0	0	0	0	2507.985919	0	0	0	0	0	0	0
g5598	0	0	0	0	0.41812309	0	0	0	0	0	0	0
MSTRG.10917	298.9988507	763.9211034	305.3752822	854.2769814	1645.899732	2938.832142	669.1234608	711.7476167	547.2086898	1163.282204	1436.397128	758.3509125
MSTRG.10916	0	0	0	0	0	0	0	0	933.7291136	0	0	0
MSTRG.10915	0	0	0	49.92527814	0	0	0	0	3779.069537	39.46237564	0	0
MSTRG.10914	0	0	0	6.934066408	38.21645043	0	7.965755486	22.95960054	0	0	0	8.800977708
MSTRG.10913	0	0	0	0	0	0	0	0	0	0	1455.158234	39.60439969
MSTRG.10912	0	0	0	0	0	0	0	0	0	0	12.01883312	0
MSTRG.10911	120.0750852	656.8983401	94.77163931	40.21758516	821.6954966	629.247552	188.5228798	176.0236041	76.72502794	217.9009438	216.3389961	954.9060813
MSTRG.10910	0	0	0	0	1593.467096	0	3684.161912	110.9714026	100.6111215	0	2433.08085	1942.082414
MSTRG.10919	0	0	0	0	0	0	0	0	0	0	247.4120768	0
MSTRG.10918	0	0	0	0	0	0	1.327625914	0	0	0	48.07533246	0
MSTRG.13953	4.161017803	44.28528135	0	11.09450625	5.686474025	0	0	0	0	46.32539749	0	0
g20483	0	0	0	0	2.675987776	0	0	0	0	0	0	0
MSTRG.12518	757.8996712	110.7132034	543.778606	0	313.5086929	154.6753759	331.9064786	0	445.1499263	228.1954765	644.0335696	287.4986051
MSTRG.12511	37.44916023	0	84.66266445	0	123.1790623	0	0	0	154.8976979	0	94.97809584	0
MSTRG.12510	366.1695666	0	631.8109288	134.5208883	76.68377472	0	84.96805852	0	91.20144831	82.35626221	894.6702114	1026.780733
MSTRG.12513	1101.480856	162.379365	7333.218846	1213.461621	0	0	1436.491239	600.7762141	5669.690036	1432.655811	0	451.7835223
MSTRG.12512	449.3899227	0	402.252958	13.86813282	1259.303123	0	626.6394316	38.2660009	629.0004649	152.7022362	327.7330591	0
MSTRG.12515	0	0	0	0	0	0	0	0	0	0	0	19.06878503
MSTRG.12514	0	0	0	0	0	0	0	0	0	0	157.7105419	0
MSTRG.12517	0	0	0	0	0	0	0	0	0	0	1193.96847	0
MSTRG.12516	0	0	0	0	0	0	0	0	0	0	27888.96939	281.6312867
MSTRG.2719	0	0	128.8894295	0	5.770098643	0	0	0	110.7446158	0	0	0
MSTRG.2718	0	0	4.212072858	2.773626563	46.16078914	0	0	0	0	0	194.646468	0
MSTRG.7948	58.25424924	0	261.9909318	353.6373868	16.47404975	0	0	99.49160233	250.4420723	175.0070572	999.9082867	265.4961609
MSTRG.7947	256.1998104	0	0	385.5340923	914.6860718	0	0	0	381.4536766	329.4250488	397.5009196	86.54294746
MSTRG.7946	4295.953666	719.635822	7369.86388	3001.063941	2586.59306	1933.442199	450.065185	325.2610076	7466.213804	597.082901	3118.740622	1340.682271
MSTRG.2713	30.31598685	0	39.17227758	0	55.6939956	0	0	103.3182024	44.15308212	0	48.95475927	0
MSTRG.7944	0	0	0	0	0	0	0	0	0	0	868.5805493	0
MSTRG.2715	0	0	558.9420683	646.2549892	0	0	0	0	564.5803943	1189.018536	186.1453422	1047.316347
MSTRG.7942	4.161017803	0	8.845353003	0	0.501747708	0	5.310503657	0	12.30495731	0	1.465711356	4.400488854
MSTRG.7941	0	0	0	0	0	0	0	0	0	0	318.3525064	0
MSTRG.7940	85.0036494	0	121.7289056	117.8791289	333.0768535	812.0457236	164.6256134	110.9714026	107.1255107	267.6578522	150.6751273	0
g14981	0	0	0	0	0	0	10.62100731	0	0	0	0	0
MSTRG.9898	108.780894	0	0	51.31209142	41.89593362	130.0679298	0	0	0	0	245.3600809	151.0834507
MSTRG.9897	0	0	0	0	0	0	0	0	0	0	7.328556778	0
MSTRG.9895	0	0	0	0	0	0	0	0	0	0	8.794268133	0
MSTRG.9894	0	0	0	0	0	0	0	0	0	0	9.673694947	0
MSTRG.9892	0	0	0	0	0	0	0	0	0	0	178.5236431	0
MSTRG.9891	0	0	0	0	0	0	0	0	91.20144831	0	0	305.1005605
MSTRG.630	684.7846441	247.2594876	1612.802697	604.6505908	0	0	565.5686395	160.7172038	1603.987377	646.8398094	0	0
MSTRG.633	120.0750852	0	78.34455517	0	144.0015922	0	0	0	16.64788342	30.88359833	87.64953906	0
MSTRG.632	98.08113392	0	6.739316573	0	0	0	228.3516573	0	71.65828081	0	0	0
MSTRG.8419	21.39952013	103.3323232	0	0	0	0	0	0	26.05755666	0	0	0
MSTRG.636	0	0	697.0980581	0	558.3615745	0	0	0	0	0	0	0
MSTRG.8414	0	0	0	0	0	0	0	0	0	0	71.52671415	0
MSTRG.8416	0	0	0	0	32.11185332	0	0	0	0	0	122.8266116	0
MSTRG.8417	4109.302296	0	6549.773295	1177.404476	3106.570935	0	2803.945931	0	11065.05191	0	3176.782792	0
MSTRG.8410	0	0	12.63621858	0	0	0	0	0	0	0	11.1394063	0
MSTRG.8411	196.756699	62.73748192	107.8290652	23.57582579	0	0	189.8505057	0	165.7550132	80.64050675	0	0
MSTRG.8412	0	0	0	0	2.425113922	0	0	0	0	0	0	0
MSTRG.8413	0	0	0.421207286	0	0	0	0	0	0	0	22.2788126	0
MSTRG.4713	176.5460411	0	78.76576245	0	35.70771189	0	21.24201463	0	37.63869295	0	30.77993847	0
MSTRG.4712	0	328.44917	0	0	148.1828231	274.1972573	0	0	0	0	1009.875124	1239.471027
MSTRG.4711	45.17676472	0	110.7775162	0	62.71846351	0	0	0	0	0	105.2380753	0
MSTRG.4710	8.322035606	36.90440113	8.424145717	6.934066408	1.25436927	0	42.48402926	57.39900135	0	17.15755463	4.397134067	14.66829618
MSTRG.4717	9078.746415	0	10748.36752	474.2901423	17315.73153	435.9033321	27378.30161	600.7762141	8281.23627	509.5793724	27538.66437	1044.382688
MSTRG.4716	0	0	0	15.2549461	30.85748405	38.66884398	0	0	0	0	24.91709304	70.40782166
MSTRG.4715	0	0	0	0	0	0	0	0	0	0	6599.805092	0
MSTRG.4714	25.56053793	0	19.37553515	0	6.773594059	0	14.60388506	0	18.09552546	0	9.673694947	0
MSTRG.4719	0	0	0	0	0	0	0	0	0	0	53.05875107	27.86976274
MSTRG.4718	76.68161379	125.4749638	152.8982448	42.99121173	439.1964938	0	45.13928109	130.104403	165.0311922	0	165.0390986	49.87220701
MSTRG.987	166.4407121	0	213.9733012	0	33.03172411	0	0	0	171.5455813	0	0	0
MSTRG.986	3465.533399	0	1731.583152	0	1467.110298	0	366.4247524	0	1821.857503	0	697.0923207	0
MSTRG.985	0	140.2367243	0	54.08571798	145.4232107	274.1972573	0	264.0354062	0	128.6816597	0	391.643508
MSTRG.984	109.3753251	180.8315655	182.3827548	40.21758516	80.69775638	0	199.1438871	0	186.7458227	0	193.7670412	41.0712293
MSTRG.982	0	0	0	0	0	0	0	0	0	0	30.4867962	0
MSTRG.981	0	0	0	0	14.3834343	0	0	0	0	0	0	0
MSTRG.980	0	0	62.75988559	0	0	0	0	0	61.52478656	0	0	0
MSTRG.989	0	0	0	37.4439586	323.7945209	379.6577409	0	0	0	0	0	0
g18191	0	0	0	0	0	0	0	0	0	0	125.1717498	0
MSTRG.5391	594.4311147	0	188.2796568	59.63297111	0	0	687.7102236	84.18520197	399.5492021	37.74662018	0	0
MSTRG.5392	74.30388934	0	1.684829143	0	0.250873854	0	0	0	0	0	2.63828044	0
MSTRG.5393	0	0	0	0	0	0	0	0	0	0	41.03991796	0
MSTRG.5394	0	0	0	0	65.72894976	0	0	0	0	0	0	0
MSTRG.5395	0	0	11.37259672	0	950.8119068	77.33768796	0	0	0	0	0	0
MSTRG.5397	0	0	0	0	0	0	0	0	0	0	19.34738989	0
MSTRG.5398	0	0	0	0	0	0	3.982877743	0	0	0	8.501125862	0
MSTRG.5399	23.77724459	0	0	0	0	0	123.46921	0	0	0	0	0
MSTRG.5978	0	0	10.10897486	0	9.449581835	0	23.89726646	0	12.30495731	0	29.02108484	0
MSTRG.5979	78.46490714	494.5189751	0	696.1802673	458.848279	643.3089499	262.869931	497.4580117	137.5259935	235.0584984	499.8075722	1057.584155
MSTRG.5974	0	0	31.59054644	0	0	0	0	0	60.80096554	0	0	0
MSTRG.5975	0	0	0	0	0	0	0	0	0	0	2280.060585	0
MSTRG.5976	230.6392725	92.26100282	350.0232545	156.7099008	68.73943601	0	180.5571243	57.39900135	438.6355371	212.7536774	264.4143285	4186.33173
MSTRG.5977	0	0	1165.059353	0	0	0	0	0	0	0	2226.708691	0
MSTRG.5970	112.9419118	0	21.48157158	0	24.41838846	0	0	0	80.34413303	0	153.6065501	0
MSTRG.5971	66.57628484	0	61.91747102	12.48131953	69.49205757	0	0	0	13.75259935	0	31.65936528	14.66829618
MSTRG.5972	0	0	0	0	0	0	0	0	0	0	122.2403271	0
MSTRG.5973	0	0	0	0	0	0	0	0	0	0	16.70910945	0
g30842	0	0	2.948451001	0	2.174240068	0	0	0	0	0	7.035414507	0
MSTRG.8121	0	0	0	0	126.1895486	0	0	0	0	0	874.1502524	0
MSTRG.3710	0	0	955.7193316	0	13.54718812	0	2177.306499	0	0	0	637.8775819	0
MSTRG.7536	0	0	0	0	0.752621562	0	0	0	13.02877833	53.18841934	9.087410404	0
MSTRG.7537	8040.869688	0	3132.097377	0	0	0	21130.49405	0	18056.43912	0	0	0
MSTRG.7535	0	0	0	0	0	0	0	0	0	0	60.38730785	0
MSTRG.7532	180.1126277	472.3763345	86.76870088	0	7.275341767	0	302.6987085	1545.946436	217.8701265	0	3.810849524	27.86976274
MSTRG.7533	500.5109986	0	0	0	0	0	3280.563634	0	119.430468	0	0	0
MSTRG.7530	2781.937617	280.4734486	7207.277868	4337.951945	9693.180348	0	3113.282769	0	3321.614653	948.8127709	1861.453422	3815.223836
MSTRG.7531	1165.084985	0	754.8034562	0	620.7455395	0	0	0	0	0	2313.185661	0
MSTRG.3716	0	0	0	0	592.396794	154.6753759	0	0	0	0	0	0
MSTRG.3714	408.3741758	2812.115366	314.2206352	2314.591367	487.4478984	2432.621821	209.7648945	1970.699046	281.5663761	1267.943287	523.8452385	2954.194851
MSTRG.8127	0	0	0	0	282.4839596	0	0	0	0	0	0	0
MSTRG.1409	0	0	18.53312058	0	6.355470969	0	11.94863323	0	60.80096554	0	5.862845422	0
MSTRG.13918	0	0	0	0	26.17450544	66.7916396	25.22489237	0	33.29576684	0	0	0
MSTRG.13916	70.73730265	0	107.8290652	0	51.5127647	0	116.8310805	0	0	156.1337471	230.7029674	281.6312867
MSTRG.13914	0	0	0	0	0	0	0	0	0	0	11.1394063	0
MSTRG.13915	0	0	0	0	0	0	0	0	0	0	285.2274298	0
MSTRG.13912	2667.806843	0	0	124.8131953	36.96208116	0	179.2294984	172.197004	0	219.6166992	104.3586485	287.4986051
MSTRG.13913	468.4117184	431.7814932	457.8523197	208.0219922	563.5463008	28.12279562	491.2215883	0	600.7714452	150.9864807	1918.616164	253.7615239
MSTRG.8236	0	0	0	0	0	0	0	0	0	0	104.0655062	0
MSTRG.4152	0	0	0	0	0	0	0	0	0	0	1926.824148	0
MSTRG.12061	0	0	0	0	0	0	0	0	0	0	31.65936528	0
MSTRG.12063	375.0860334	0	0	0	0	0	0	0	0	0	719.077991	0
MSTRG.12062	84.40921828	0	0	339.769254	0	0	0	176.0236041	0	492.4218178	0	0
MSTRG.12064	0	0	0	0	0	0	0	0	0	0	434.1437035	0
MSTRG.12067	0	0	0	0	0	0	0	0	0	0	401.0186269	0
MSTRG.12066	0	0	0	0	0	0	0	0	0	0	35.76335708	0
MSTRG.12069	0	0	0	0	0	0	0	0	0	0	9476.117056	0
MSTRG.8237	19.61622678	0	35.8026193	0	383.9206213	0	35.84589969	0	21.71463055	0	63.9050151	0
MSTRG.3021	179.5181966	0	0	0	43.40117675	0	236.3174127	0	103.5064056	0	325.6810632	0
MSTRG.16298	4.161017803	0	11.793804	0	2.759612394	0	42.48402926	15.30640036	4.34292611	0	4.690276338	0
MSTRG.3023	693.7011108	287.8543288	6102.872365	2365.903458	52.09813702	0	0	0	6362.386751	8331.708527	2642.384432	5414.06812
MSTRG.3024	313.2651974	0	593.902273	456.2615696	0	0	0	0	0	435.8018875	92.92609994	0
MSTRG.3025	0	0	497.4458046	0	556.7727067	0	0	0	0	0	720.8368447	528.0586625
MSTRG.3026	357.2530999	332.1396102	117.93804	298.1648555	130.036281	0	0	497.4580117	569.6471414	368.8874245	225.1332642	1125.058317
MSTRG.3027	0	409.6388525	1627.544952	0	463.447633	0	0	0	1562.005758	464.9697304	0	0
MSTRG.16292	249.6610682	258.3308079	135.628746	511.7341009	1492.364933	2587.297197	139.400721	118.6246028	263.4708507	386.0449791	566.6440101	1114.79051
MSTRG.16290	0	0	605.2748697	0	1479.737616	0	0	0	1509.166823	0	1138.564581	0
MSTRG.16291	36.260298	0	93.08681017	269.0417766	277.1319841	1131.942524	0	0	50.66747128	497.5690842	106.996929	286.0317755
MSTRG.16296	512.994052	0	657.9257805	160.8703407	8910.0358	0	406.2535298	191.3300045	3636.476796	0	6053.681041	151.0834507
MSTRG.16297	348.3366332	0	179.0130965	0	47.41515841	0	1112.550516	0	195.4316749	0	199.6298866	0
MSTRG.16295	73.70945822	0	0	0	0	0	46.466907	0	130.2877833	0	58.62845422	38.13757007
MSTRG.11748	0	0	0	0	0	0	0	0	0	0	6.742272235	0
MSTRG.9705	0	0	0	0	0	0	0	0	0	0	202.8544516	58.67318472
MSTRG.9704	0	0	0	92.91648986	118.2452099	0	0	0	0	0	0	0
MSTRG.4555	52.30993809	0	465.4340509	26.34945235	4.515729373	0	45.13928109	0	455.2834205	39.46237564	170.0225172	22.00244427
MSTRG.4554	0	0	0	0	0	0	0	0	0	0	30.77993847	0
MSTRG.9700	0	0	0	0	0	0	2254.308803	0	0	0	0	0
MSTRG.4559	0	0	201.7582899	0	671.6729319	0	443.4270554	0	247.5467883	46.32539749	159.1762532	39.60439969
MSTRG.11742	774.5437424	0	0	0	0	0	0	0	0	0	0	0
MSTRG.11745	3043.487307	0	1221.501129	0	0	0	8539.289881	0	1666.235984	0	1715.175428	0
MSTRG.11744	0	0	0	0	748.3567066	0	0	0	0	0	0	0
MSTRG.2868	0	0	763.2276019	0	0	0	14355.61901	0	3674.83931	0	0	0
g21797	0	0	0	0	2.92686163	0	0	0	34.74340888	0	5.569703151	0
MSTRG.10604	0	0	0	0	0	0	0	0	0	0	0	58.67318472
MSTRG.15241	0	0	198.8098389	0	0	0	0	0	0	49.75690842	0	0
MSTRG.15242	1711.367179	0	1906.384176	0	3114.598898	0	0	0	4415.308212	0	1432.879421	0
MSTRG.4088	59.44311147	0	239.6669456	109.5582492	3.010486248	0	0	0	176.6123285	0	78.56212866	181.8868726
MSTRG.15244	0	0	0	0	0	0	0	0	0	0	46.02333656	0
MSTRG.15245	0	0	0	0	0	0	0	0	0	0	352.6501521	0
MSTRG.15246	0	0	0	0	0	0	0	0	0	0	46.02333656	0
MSTRG.15248	0	0	0	0	0	0	0	0	0	0	35.4702148	0
MSTRG.4082	119.4806541	0	118.3592473	0	35.95858575	0	220.3859018	0	82.51559609	0	122.2403271	0
MSTRG.4081	0	0	0	0	0.501747708	0	0	0	0	0	15.2433981	0
MSTRG.4080	0	0	91.40198103	0	0	0	0	0	89.75380627	0	0	0
MSTRG.4087	283.5436417	0	160.0587686	11.09450625	238.9991583	28.12279562	277.4738161	0	186.7458227	13.7260437	264.7074708	27.86976274
MSTRG.4086	266.8995705	0	670.1407918	0	319.6969147	0	0	0	433.56879	0	507.136129	0
MSTRG.4085	0	0	5.05448743	0	0	0	0	0	0	0	1.758853627	0
MSTRG.4084	0	0	0	0	23.41489304	0	0	0	0	0	683.0214917	189.2210207
MSTRG.16955	0	0	10.95138943	0	1.756116978	0	0	0	5.066747128	0	62.43930375	0
g24314	0	0	16.42708415	0	0	0	0	0	0	0	12.89825993	0
g5967	0	0	0	0	0	0	0	0	9.409673238	0	0	0
MSTRG.10030	34.47700465	125.4749638	20.21794972	0	0	0	0	0	0	0	0	0
MSTRG.10031	0	0	800.7150504	220.5033118	0	0	0	0	442.2546422	451.2436867	0	0
MSTRG.10032	214.5896324	280.4734486	0	49.92527814	0	0	690.3654754	573.9900135	97.71583747	145.8392143	0	0
MSTRG.10033	159.9019698	468.6858943	80.4505916	0	0	0	63.72604389	0	0	34.31510925	0	0
MSTRG.10034	2312.337036	845.1107859	1840.675839	518.6681673	0	0	1384.713829	1255.124829	694.8681776	0	0	0
MSTRG.14592	442.2567493	0	0	0	0	0	724.8837492	0	0	0	0	0
MSTRG.10036	0	0	0	0	0	0	0	42.09260099	28.95284073	0	0	0
MSTRG.14590	0	0	0	0	37.38020425	0	0	0	0	0	41.03991796	0
MSTRG.10038	4608.624432	0	0	0	12195.98154	0	1682.102033	0	4636.797443	0	2000.989143	881.5646004
MSTRG.10039	0	0	0	0	0	0	0	0	0	0	646.3787078	0
MSTRG.14599	24.96610682	0	40.85710673	0	221.10349	186.313521	0	0	83.96323812	0	301.643397	110.0122214
MSTRG.14598	145.6356231	0	81.29300617	0	8.529711037	0	0	0	170.8217603	0	145.6917087	0
MSTRG.14629	0	0	0	0	0	0	0	0	0	0	553.4526079	0
MSTRG.14628	286.5157973	372.7344514	176.9070601	58.24615782	1213.309583	0	0	0	0	0	496.289865	265.4961609
MSTRG.1073	11357.20088	1380.224602	2994.783802	20.80219922	3111.839285	28.12279562	1574.564334	26.78620063	5038.518108	1192.450047	1096.938378	11.73463694
MSTRG.1072	0	0	0	0	2622.551645	0	0	0	1409.279523	0	0	0
MSTRG.1075	10.69976006	0	25.27243715	0	63.22021122	0	0	0	41.98161906	0	25.79651986	0
MSTRG.1074	95.70340946	0	101.5109559	0	729.3739183	0	0	0	117.259005	0	499.51443	0
MSTRG.1077	160.496401	0	93.92922474	55.47253126	64.22370663	0	0	214.289605	99.88730053	0	70.35414507	86.54294746
MSTRG.1076	337.042442	0	589.6902002	0	133.0467673	0	0	0	346.7102678	0	264.1211863	0
MSTRG.14621	0	0	0	0	0	0	0	0	0	0	26.67594667	0
MSTRG.1078	17.23850233	867.2534265	533.6696312	188.6066063	272.6998793	31.63814507	39.82877743	68.87880161	1058.95015	18.87331009	231.5823942	26.40293312
MSTRG.14623	10.10532895	0	0	0	0	0	0	0	37.63869295	0	0	0
MSTRG.14622	111.7530496	0	19.37553515	0	0	0	0	0	0	24.02057648	0	0
MSTRG.14625	1416.529346	472.3763345	1724.843836	668.4440017	155.876288	0	728.866627	267.8620063	1231.943373	706.8912506	1103.094366	528.0586625
MSTRG.14624	66.57628484	0	70.34161674	0	32.27910255	0	69.03654754	0	62.97242859	0	50.12732836	44.00488854
MSTRG.14627	0	0	51.80849616	37.4439586	203.2078218	0	0	0	47.77218721	0	165.9185254	39.60439969
MSTRG.14626	0	0	0	30.50989219	32.44635179	77.33768796	29.20777012	0	34.74340888	0	88.2358236	0
g5383	4.161017803	0	0	0	0	0	5.310503657	0	0	0	0	0
g5380	0	0	0	0	0	0	15.93151097	0	0	0	0	0
g11171	0	0	0	0	15.72142819	0	0	0	0	0	0	0
MSTRG.13079	0	0	0	0	0	0	0	0	0	0	51.88618199	80.67562899
MSTRG.13071	0	0	0	0	0	0	1755.121459	0	0	0	692.4020444	0
MSTRG.13070	2330.16997	0	404.3589944	88.75605002	715.1577332	541.3638157	578.8448986	531.8974125	365.5296142	902.4873734	333.5959045	572.063551
MSTRG.13073	0	0	0	0	0	0	0	0	0	0	89.99467723	0
MSTRG.13072	846.4699073	0	0	0	0	0	313.3197158	0	250.4420723	0	145.1054242	0
MSTRG.13075	0	0	63.60230016	0	0	0	0	0	848.3182335	204.1749001	0	0
MSTRG.13074	0	0	0	0	0	0	0	0	0	0	274.9674503	117.3463694
MSTRG.13077	0	0	2964.878085	0	0	0	0	0	4493.480882	0	0	0
MSTRG.13076	0	0	0	0	0	0	0	0	0	187.0173454	0	0
MSTRG.12308	0	0	0	0	0	0	0	0	0	0	105.2380753	0
MSTRG.12301	0	0	0	0	0	0	0	0	0	0	263.2417595	0
MSTRG.12304	0	0	0	0	0	0	0	0	0	0	289.6245639	0
MSTRG.12305	0	0	0	0	0	0	0	0	0	0	170.6088018	0
MSTRG.12306	0	424.400613	0	0	424.1440626	0	0	0	0	0	273.5017389	0
MSTRG.12307	23.77724459	88.57056271	48.86004516	281.5230962	18.14654211	84.36838687	83.6404326	84.18520197	26.78137768	168.1440353	148.3299892	312.4347086
MSTRG.6935	704163.6929	3343.538742	8222.808634	3473.96727	0	0	0	2081.670449	13737.39911	5492.133236	0	0
MSTRG.6934	0	0	0	0	106.0360156	685.4931433	0	118.6246028	0	0	31.95250755	330.0366641
MSTRG.6936	0	0	221.5550324	153.9362743	0	147.644677	0	0	458.1787046	0	80.61412455	294.8327532
MSTRG.6931	106.9976006	173.4506853	153.7406593	615.745097	140.4893583	541.3638157	175.2466207	61.22560143	335.8529525	440.9491539	80.02784001	170.1522357
MSTRG.6933	1974.700163	767.6115435	0	0	603.4352436	0	0	1733.449841	0	0	921.9324426	149.616621
MSTRG.6939	2060.892675	0	8798.598994	0	78026.70246	0	1622.358867	0	16880.22997	0	12868.65256	0
MSTRG.6938	2983.449765	0	3174.218106	0	3305.430276	0	0	0	5719.633687	367.171669	4374.268969	0
MSTRG.2038	0	0	0	0	0	0	0	0	0	0	19.34738989	0
MSTRG.2039	0	0	98.56250489	0	1139.218171	0	0	0	119.430468	269.3736076	126.9306034	174.5527245
MSTRG.7048	72.52059599	0	188.7008641	328.6747477	317.8571731	1441.293276	164.6256134	0	0	679.4391632	377.8603875	1130.925635
MSTRG.7049	0	0	53.07211802	9.707692971	1.756116978	0	0	0	145.4880247	116.6713715	0	0
MSTRG.2030	49.33778252	0	24.00881529	0	0	0	45.13928109	0	3.619105092	0	45.73019429	0
MSTRG.2031	271.6550194	276.7830085	347.4960108	359.1846399	97.75717846	369.1116925	203.1267649	646.6954152	371.3201824	128.6816597	791.1909897	435.6483965
MSTRG.7044	0	0	39576.63658	0	0	0	0	0	147987.3787	0	0	0
MSTRG.2033	0	0	0	0	0	0	0	0	0	0	3807.918102	0
MSTRG.2034	37530.59729	3243.896859	25796.41901	2389.479284	3097.288602	0	0	681.134816	4287.915712	2738.345719	4625.198754	2424.669359
MSTRG.7040	0	0	0	0	0	0	0	0	0	0	2294.424556	0
MSTRG.7041	0	0	0	0	0	0	0	0	74.55356489	425.5073548	0	0
MSTRG.12555	0	0	0	0	0	0	0	0	0	0	14.07082901	0
MSTRG.15391	0	664.2792203	0	0	0	0	0	0	0	0	0	0
MSTRG.1990	771.5715869	0	40410.2058	0	161.0610143	0	994.3918098	0	0	0	543.4857706	0
MSTRG.1997	0	0	0	0	0	0	0	0	0	0	35.17707253	0
MSTRG.1994	32.69371131	84.8801226	326.8568538	0	0	0	0	0	0	0	0	0
MSTRG.1995	2648.785047	413.3292926	5119.353352	216.3428719	0	0	3101.334136	359.7004084	3393.996755	454.6751976	0	0
MSTRG.15398	23.77724459	0	30.32692458	19.41538594	28.18149627	0	0	0	222.2130526	0	125.7580343	20.53561465
MSTRG.9380	0	0	0	0	0	0	0	0	0	0	28.4348003	0
MSTRG.9829	4146.157025	0	27158.60338	227.4373782	0	0	3916.496447	0	17480.27759	0	0	0
MSTRG.15939	791.1878136	0	290.2118199	0	0	0	1581.202464	0	301.8333646	0	0	0
MSTRG.12387	753.7386534	0	0	0	394.0392001	0	1160.345049	0	0	49.75690842	326.2673477	0
MSTRG.3348	3.566586688	0	78.34455517	0	0.501747708	0	22.56964054	0	76.00120692	0	125.464892	17.60195542
MSTRG.3341	0	0	720.6856661	0	0	0	0	0	0	0	0	0
MSTRG.3340	0	0	0	0	0	0	0	0	0	0	8.794268133	0
MSTRG.3343	0	0	0	0	0	0	0	0	0	0	25.79651986	0
MSTRG.3342	0	0	0	0	0	0	0	0	0	0	192.8876144	0
MSTRG.3344	9.510897835	0	26.53605901	0	10.45307725	0	27.8801442	0	55.73421841	0	36.64278389	0
MSTRG.3347	0	0	0	0	0	0	0	0	0	0	37.81535297	0
MSTRG.3346	0	0	0	0	0	0	0	0	0	0	2762.572763	0
MSTRG.284	809.0207471	0	0	0	0	0	0	0	0	0	190.5424762	0
MSTRG.285	0	0	0	425.7516774	150.0225647	625.7322026	0	0	0	372.3189354	297.8325474	310.967879
MSTRG.280	0	0	45.91159416	732.2374127	26897.52389	7558.001323	0	0	0	0	0	858.0953265
MSTRG.281	0	0	846.2054372	668.4440017	0	0	0	0	209.1842743	408.3498001	55.40388924	0
MSTRG.282	0	0	0	0	865.2639226	0	0	0	0	0	0	0
MSTRG.283	1641.224308	0	0	92.91648986	113.2277328	0	562.9133877	0	152.0024138	113.2398605	441.179118	0
MSTRG.288	0	0	0	159.4835274	153.9529218	0	0	0	0	0	10387.49638	2555.217195
MSTRG.289	0	0	0	0	0	0	0	0	0	0	1898.389348	0
MSTRG.668	0	0	0	0	0	0	0	0	710.79224	0	2952.528955	0
MSTRG.5508	0	0	0	0	0	0	0	0	1.447642037	0	42.50562931	0
MSTRG.8447	0	0	0	0	310.9163298	0	0	0	0	0	0	0
MSTRG.3410	0	0	22143.70943	0	0	0	0	0	53952.17106	0	0	0
MSTRG.3413	0	0	0	0	0	0	0	0	0	0	31.36622301	347.6386195
MSTRG.665	1505.099582	424.400613	736.6915429	159.4835274	295.9475231	323.4121497	785.9545413	440.0590103	110.0207948	39.46237564	126.3443188	202.4224873
MSTRG.3415	493.3778252	0	359.2898148	0	0	0	0	0	0	0	0	0
MSTRG.8442	0	0	0	74.8879172	126.6912963	291.7740046	0	0	0	0	108.169498	0
MSTRG.3417	0	0	0	0	0	0	0	0	631.895749	0	0	0
MSTRG.860	0	0	0	0	0	0	0	0	6737.326038	0	3539.986066	0
MSTRG.861	1168.651571	0	691.2011561	0	257.4801989	0	0	0	0	0	760.4110513	154.0171099
MSTRG.862	309.1041796	350.5918107	130.5742586	536.69674	0	0	455.3756886	960.4766225	1029.997309	1245.638466	0	0
MSTRG.863	15.45520898	0	0	0	175.2771994	116.0065319	0	0	0	0	115.4980548	57.2063551
MSTRG.864	0	0	0	0	0	0	0	0	10.13349426	0	0	0
MSTRG.867	37.44916023	0	39.17227758	11.09450625	84.9626119	52.73024179	35.84589969	0	28.22901971	0	138.0700097	48.40537739
MSTRG.868	2831.275399	18.45220056	5928.492548	13.86813282	2661.687967	0	5923.86683	122.4512029	3076.963149	109.8083496	4414.429461	58.67318472
MSTRG.869	4220.460914	110.7132034	295.2663074	0	114.9838498	0	6383.225396	183.6768043	917.8050512	90.93503952	363.4964162	7.33414809
g24276	0	0	0	0	0	0	0	0	1.447642037	0	0	0
MSTRG.15647	0	0	0	0	0	0	0	0	0	0	41.6262025	0
MSTRG.15641	1932.495554	1786.173015	2590.003601	2044.162777	5526.416506	5255.447432	2233.066788	1301.04403	1727.760771	1816.985035	2216.448712	3507.189617
MSTRG.5581	46.36562695	357.972691	101.9321632	219.1164985	73.92416232	144.1293276	49.12215883	0	117.259005	180.1543236	19.93367444	93.87709555
MSTRG.5580	0	0	295.2663074	0	0	0	0	0	11036.09907	0	0	0
MSTRG.5583	0	0	0	0	0	0	0	0	0	0	56.57645832	0
MSTRG.5582	10889.38359	1151.417315	2178.90529	400.7890384	9636.482857	850.7145676	6508.022232	0	997.4253632	0	4777.632735	385.7761895
MSTRG.5584	0	0	0	0	0	0	0	0	0	0	15.53654037	0
MSTRG.5587	0	0	0	0	4.515729373	0	0	0	0	0	0	0
MSTRG.5586	51.12107586	0	70.34161674	0	4.682978609	0	92.933814	0	94.8205534	0	1.465711356	0
MSTRG.5589	0	0	0	0	0	0	102.2271954	0	28.22901971	0	0	0
MSTRG.6588	0	158.6889249	52.65091073	266.2681501	559.5323191	1209.280212	126.1244619	118.6246028	85.41088016	156.1337471	51.29989744	460.5845001
MSTRG.6589	0	0	18.53312058	19.41538594	5.101101699	0	0	0	20.99080953	0	15.2433981	20.53561465
MSTRG.6584	288.8935217	0	0	0	1622.819337	0	0	0	0	0	260.603479	0
MSTRG.6586	611.669617	103.3323232	0	0	5.268350935	0	1093.963753	401.7930094	0	0	0	0
MSTRG.6587	0	70.11836215	0	159.4835274	694.9205757	632.7629015	0	0	221.4892316	85.78777314	89.99467723	244.9605462
MSTRG.6580	0	0	0	0	0	0	0	0	0	0	18881.29368	670.3411354
MSTRG.6582	0	0	0	0	0	0	0	0	0	0	0	142.2824729
MSTRG.6583	0	0	0	0	852.0512329	0	0	0	0	0	0	0
MSTRG.16953	0	0	0	0	0	0	0	0	0	0	155.0722614	0
MSTRG.9710	0	0	1432.525979	0	635.1289738	0	1794.950236	0	0	0	553.1594656	0
MSTRG.6056	0	0	4326.64124	0	0	0	0	0	0	0	0	0
MSTRG.6057	318.0206464	217.7359667	1336.069511	384.147279	9.867704925	0	252.2489237	0	1214.571669	499.2848397	77.0964173	114.4127102
MSTRG.6054	45.17676472	162.379365	83.3990426	156.7099008	141.7437275	172.2521232	115.5034545	183.6768043	57.90568146	243.6372757	104.3586485	476.7196259
MSTRG.6055	2421.712361	1247.368758	896.7503116	507.573661	0	0	1320.987785	0	529.1131644	971.1175919	552.573181	646.8718615
MSTRG.6052	211.0230457	110.7132034	0	0	0	0	207.1096426	0	0	0	0	0
MSTRG.6050	249.6610682	114.4036435	0	0	0	0	354.4761191	0	0	0	0	0
MSTRG.6051	0	0	0	0	0	0	0	0	0	0	116.0843394	0
MSTRG.6059	33.88257354	0	38.32986301	47.15165157	221.10349	45.69954289	127.4520878	0	79.62031201	0	81.78669364	0
MSTRG.11507	449.9843538	0	268.3090411	0	523.9082318	0	242.9555423	0	226.5559787	0	741.3568036	139.3488137
MSTRG.11505	1000.427566	2638.664681	2142.260256	1176.017663	158.5522758	151.1600265	3540.778313	872.4648204	2159.881919	943.6655045	198.4573175	561.7957437
MSTRG.11504	0	0	111.1987235	0	0	0	0	0	243.9276832	418.6443329	0	0
MSTRG.11503	1198.373127	0	0	0	0	0	3058.850107	0	0	0	0	0
MSTRG.11502	304.3487307	509.2807356	0	0	10.03495416	0	403.598278	198.9832047	0	149.2707253	86.18382771	0
MSTRG.11501	620.5860837	1144.036435	550.0967153	1665.562751	423.6423148	1086.242981	542.998999	1017.875624	723.8210183	1340.005016	392.517501	657.1396689
MSTRG.11500	508.2386031	0	0	0	0	0	0	0	0	0	0	52.80586625
MSTRG.16952	294.8378329	0	1532.773313	0	1.170744652	0	165.9532393	0	646.3721693	0	39.5742066	0
MSTRG.9711	20.80508901	0	49.70245973	0	13.4635635	0	9.2933814	0	18.81934648	0	36.34964162	0
MSTRG.11587	252.6332237	173.4506853	0	0	7.358966385	0	94.26143992	91.83840215	0	0	0	0
MSTRG.11582	0	0	0	0	0	0	0	0	0	0	98.49580309	0
MSTRG.11580	31799.09248	66.42792203	758.5943218	12.48131953	0	0	626.6394316	0	2804.082625	44.60964203	0	0
MSTRG.14702	27.34383128	0	21.48157158	0	0.250873854	0	7.965755486	0	20.26698851	0	4.103991796	0
MSTRG.15994	0	0	0	0	436.9386291	0	0	0	0	0	0	0
MSTRG.15995	180.1126277	0	8.002938431	0	0	0	130.1073396	137.7576032	0	0	0	0
MSTRG.15991	0	0	0	0	0	0	0	0	0	0	257.0857718	0
MSTRG.15992	0	0	0	0	0	0	0	0	0	0	77.97584411	0
MSTRG.15993	33.88257354	92.26100282	38.32986301	95.69011643	38.96907199	344.5042464	33.19064786	176.0236041	40.53397703	0	56.86960059	174.5527245
MSTRG.15998	199.7288545	33.21396102	35.38141201	12.48131953	297.3691417	0	414.2192853	218.1162051	196.155496	42.89388657	337.6998963	83.60928823
MSTRG.14029	114.130774	531.4233763	180.6979256	281.5230962	62.71846351	105.4604836	231.0069091	493.6314116	131.7354253	145.8392143	157.7105419	265.4961609
MSTRG.14028	0	0	741.3248231	0	0	0	0	0	668.8106209	0	0	0
MSTRG.14027	0	0	5181.270823	0	0	0	0	0	0	0	0	0
MSTRG.14026	0	0	0	0	0	0	0	0	0	0	34.88393026	0
MSTRG.14025	7.133173376	0	8.002938431	6.934066408	0	0	0	0	7.238210183	15.44179916	2.931422711	0
MSTRG.14024	0	0	0	0	0	0	0	0	0	0	19.05424762	0
MSTRG.14023	373.30274	107.0227633	618.7535029	478.4505821	0	0	378.3733856	0	584.1235618	276.2366295	151.2614119	156.9507691
MSTRG.14022	0	0	0	0	0	0	0	0	0	0	4882.577668	0
MSTRG.12543	0	0	0	0	0	0	0	0	0	0	555.5046037	0
g8011	8.91646672	0	20.63915701	0	0	0	0	0	15.9240624	0	0	0
MSTRG.13277	4400.573542	0	6717.835002	0	0	0	2245.015421	0	0	0	0	0
MSTRG.13276	0	0	54.75694716	371.6659595	274.5396209	0	0	187.5034044	0	247.0687866	556.3840306	1048.783177
MSTRG.13273	0	298.9256491	0	191.3802329	0	0	0	0	0	78.92475129	0	0
MSTRG.13272	46.36562695	0	71.18403131	0	0.41812309	0	31.86302194	0	36.91487193	0	24.03766623	0
MSTRG.13271	0	0	0	0	248.3651155	0	0	0	0	0	0	0
MSTRG.13270	0	0	0	113.7186891	176.1970702	534.3331168	0	0	0	53.18841934	148.3299892	473.7859666
MSTRG.2238	0	0	0	0	0	0	0	0	0	0	188.1973381	0
MSTRG.2239	0	0	0	0	0	0	0	0	0	24.02057648	0	32.2702516
MSTRG.2236	187.2458011	0	579.5812253	0	1.839741596	0	363.7695005	0	413.3018015	0	204.6133052	0
MSTRG.2234	363.7918422	0	110.7775162	0	43.31755213	0	0	0	0	0	60.38730785	0
MSTRG.2235	0	0	5698.934577	0	0	0	0	0	2801.187341	0	0	0
MSTRG.2232	0	0	0	0	0	0	0	0	0	0	33.12507664	0
MSTRG.2233	0	0	1635.969098	0	0	0	0	0	0	0	0	0
MSTRG.2230	0	0	0	0	0	0	0	0	10.13349426	0	19.34738989	0
MSTRG.16316	0	0	371.0836188	0	162.1481343	203.8902683	66.38129572	0	0	0	121.067758	288.9654347
MSTRG.16315	464.2507006	0	1213.498191	0	205.9674342	0	0	0	1334.002137	0	0	0
MSTRG.16313	23.18281347	0	61.07505645	0	257.3129496	0	0	0	44.15308212	63.48295212	61.55987693	0
MSTRG.16310	1499.155271	5447.089607	2977.935511	3985.701371	593.9020371	0	982.4431766	0	2513.830397	5238.201428	855.3891471	1917.146311
MSTRG.16318	13.67191564	0	0	0	0	0	99.57194357	432.4058101	0	0	0	0
MSTRG.2580	0	0	0	0	0	0	0	0	82.51559609	0	90.58096177	0
MSTRG.2584	757.8996712	653.2079	109.9351016	312.0329883	0	0	623.9841797	191.3300045	117.982826	209.3221665	0	0
MSTRG.2586	0	0	0	0	0	0	0	0	0	0	14.65711356	0
MSTRG.13892	254.4165171	0	20.21794972	0	281.9822119	0	0	0	506.6747128	0	125.464892	0
MSTRG.13891	37.44916023	0	108.2502725	33.28351876	545.9015064	326.9274991	0	91.83840215	126.6686782	41.17813111	1153.221695	328.5698344
MSTRG.13896	0	0	0	0	0	0	0	0	2921.34163	0	0	0
MSTRG.13895	0	0	138.9984043	0	158.8031496	0	0	0	0	0	189.3699071	95.34392517
MSTRG.1380	0	0	45.06917958	219.1164985	126.4404224	0	0	0	0	0	0	0
MSTRG.1387	0	0	0	0	0	0	0	0	0	0	138.0700097	0
MSTRG.6174	21.99395124	0	0	0	0	0	0	0	7.962031201	0	230.9961096	0
MSTRG.1385	161.6852632	118.0940836	156.6891103	400.7890384	189.4933844	787.4382774	0	248.7290058	97.71583747	188.7331009	296.6599784	243.4937166
MSTRG.1384	30.31598685	0	0	0	0	0	181.8847503	38.2660009	0	0	0	0
MSTRG.14113	847.0643384	0	0	0	236.5740444	0	0	0	689.0776094	0	0	0
MSTRG.6178	0	0	18.11191329	0	26.25813006	0	0	0	0	73.7774849	69.76786052	0
MSTRG.14111	94.51454723	0	0	0	33.28259797	0	82.31280669	0	150.5547718	0	46.60962111	0
MSTRG.1388	0	0	86.76870088	26.34945235	0	0	0	0	354.672299	144.1234589	15.2433981	0
MSTRG.3189	0	0	2.527243715	0	0	0	0	0	0	0	250.3434995	0
MSTRG.3188	663.9795551	1247.368758	228.2943489	252.4000172	183.2215381	330.4428486	553.6200063	394.1398092	220.7654106	133.8289261	206.6653011	340.3044714
MSTRG.3187	0	166.0698051	18.95432786	0	7.860714093	0	18.5867628	0	32.57194582	0	105.5312176	371.1078934
MSTRG.3186	0	0	0	0	0	0	0	0	0	0	897.6016341	0
MSTRG.3185	1956.272798	66.42792203	1149.474683	0	21.8260253	0	1524.11455	164.5438039	89.02998525	0	44.55762521	0
MSTRG.3184	0	0	882.0080565	0	0	0	197.8162612	0	1806.657262	66.91446305	36.64278389	0
MSTRG.3183	204.4843035	180.8315655	134.3651242	281.5230962	1557.006763	601.1247564	497.8597179	371.1802087	205.5651692	255.6475639	23444.63942	929.9699778
g20322	0	0	0	0	0.334498472	0	0	0	0	0	0	0
MSTRG.8666	0	0	0	0	0	0	0	0	0	403.2025337	885.2896587	0
MSTRG.8665	74.89832045	0	1229.504067	0	31.61010561	0	66.38129572	0	94.8205534	53.18841934	636.7050128	538.3264698
MSTRG.8664	8.322035606	0	79.18696974	56.85934454	0	0	0	0	0	0	0	167.2185765
MSTRG.8663	0	0	0	0	130.6216533	0	50.44978474	0	0	0	216.0458538	0
MSTRG.8662	0	0	81.29300617	0	151.9459309	0	0	0	83.96323812	0	402.7774805	0
MSTRG.8661	0	0	30946.94171	0	2772.741459	0	0	0	0	0	21638.29674	0
MSTRG.8669	5.944311147	0	10.10897486	0	2.843237012	0	17.25913689	0	12.30495731	63.48295212	11.1394063	0
MSTRG.8668	12872.40579	6089.226186	509.6608159	58.24615782	19503.60241	42.18419343	861.6292184	15535.99636	955.4437442	221.3324547	16497.46073	165.7517468
MSTRG.4326	0	140.2367243	0	0	0	0	0	0	0	0	243.6012273	0
MSTRG.9135	0	0	0	0	0	0	0	0	0	0	25.79651986	0
MSTRG.4325	0	0	0	0	0	0	0	0	0	0	314.5416569	0
MSTRG.4322	2463.91697	0	2256.40743	0	0	0	0	0	7459.699415	0	4612.593636	0
MSTRG.9131	0	464.9954542	0	0	0	0	0	0	0	0	1231.490681	0
MSTRG.4321	869.0582897	81.18968248	0	0	0	0	3649.643638	0	0	0	0	0
MSTRG.9138	0	0	0	0	0	0	0	0	166.4788342	0	443.2311139	0
MSTRG.9139	942.1733168	834.0394655	408.9922745	495.0923415	11.95832038	0	1322.315411	1297.21743	551.5516159	761.7954254	50.42047063	159.8844284
MSTRG.4328	77.87047602	0	102.7745777	0	546.8213772	0	0	0	133.9068884	0	500.9801413	0
MSTRG.4329	598.5921325	0	117.0956255	0	7.108092531	0	481.9282069	0	95.54437442	0	162.9871027	0
g7288	4.161017803	0	0	0	0	0	0	0	0	0	0	0
g4954	0	0	33.27537558	0	0	0	0	0	45.60072415	0	0	0
MSTRG.3260	0	0	0	0	0	0	0	0	0	0	84.71811635	0
MSTRG.15037	132.5581386	564.6373373	2209.232214	1467.248452	2218.728365	5578.859582	0	501.2846117	293.1475124	1019.158745	381.0849524	2299.988841
MSTRG.15036	2929.950964	3162.707177	0	1052.591281	0	0	32282.55173	4630.186109	311.9668589	440.9491539	0	0
MSTRG.15034	0	0	0	0	0	0	0	0	0	0	111.394063	0
MSTRG.15033	0	0	0	0	0	0	0	0	28.22901971	0	61.8530192	0
MSTRG.15032	20.2106579	0	25.27243715	19.41538594	7.693464857	0	61.07079206	0	10.13349426	12.01028824	1799.014118	39.60439969
MSTRG.15031	576.5981812	0	1411.044408	0	24.75288693	0	428.8231703	0	4010.692262	1254.217243	390.1723628	0
MSTRG.15030	391.1356735	77.49924237	1140.62933	67.9538508	635.0453492	147.644677	0	0	183.1267176	72.06172943	737.8390964	61.60684396
MSTRG.15039	0	0	168.061707	224.6637516	0	0	0	306.1280072	94.8205534	123.5343933	142.1740015	751.0167644
MSTRG.15038	1965.783696	188.2124458	48.43883787	42.99121173	1139.218171	298.8047035	1251.951237	394.1398092	586.2950248	144.1234589	10.25997949	88.00977708
MSTRG.10207	2595.880678	2395.095633	371.9260334	664.2835619	0.668996944	0	2446.81456	876.2914205	741.9165438	466.6854859	89.11525042	11.73463694
MSTRG.10206	0	0	441.0040283	0	3384.790039	0	0	0	0	0	0	0
MSTRG.10203	384.0025001	151.3080446	39.59348487	42.99121173	2808.449171	144.1293276	26.55251829	80.35860188	29.67666175	70.34597397	1699.345746	698.2108982
MSTRG.10202	64.19856039	0	20.63915701	0	57.03198948	0	43.81165517	0	21.71463055	0	37.5222107	0
MSTRG.10200	0	0	0	0	0	0	0	0	0	0	33.71136118	0
MSTRG.10209	0	0	0	0	8.362461801	0	0	0	0	212.7536774	0	0
MSTRG.10208	0	0	0	0	441.11986	0	0	0	0	0	193.1807567	0
MSTRG.5747	0	0	109.092687	0	191.2495014	0	0	0	72.38210183	0	0	0
MSTRG.5746	71.33173376	0	89.2959446	0	184.3922827	147.644677	82.31280669	80.35860188	28.22901971	36.03086472	56.57645832	30.80342198
MSTRG.5744	32.69371131	0	69.07799488	0	172.6848362	66.7916396	264.1975569	0	44.15308212	0	219.2704188	82.14245861
MSTRG.5743	15.45520898	0	13.47863315	0	8.613335655	0	18.5867628	0	14.47642037	0	18.46796308	0
MSTRG.5741	0	0	4508.18158	761.3604916	0	0	0	673.4816158	0	1096.367741	192.5944721	1208.667605
MSTRG.5740	76.68161379	0	62.3386783	18.02857266	175.6116978	87.88373632	70.36417346	0	52.11511332	0	143.3465706	36.67074045
MSTRG.5749	0	0	985.2038416	2720.927658	0	0	0	0	678.2202942	792.6790238	730.5105396	486.9874332
MSTRG.5748	327.5315442	0	11.37259672	0	54.02150324	0	597.4316614	0	81.79177507	0	18.17482081	0
MSTRG.3969	0	0	0	0	1355.22056	0	0	0	0	0	0	0
MSTRG.3968	11.88862229	0	96.45646846	0	1.588867742	0	58.41554023	0	230.1750838	0	41.6262025	0
MSTRG.3961	0	0	0	0	0	0	0	0	0	0	31.95250755	0
MSTRG.3960	0	0	0	0	0	0	0	0	0	0	30.77993847	0
MSTRG.3963	41.61017803	0	17.26949872	22.1890125	81.78487642	0	151.3493542	0	29.67666175	27.4520874	9.087410404	0
MSTRG.3962	93.92011612	44.28528135	56.86298359	16.64175938	54.60687556	42.18419343	34.51827377	0	85.41088016	0	44.26448294	0
MSTRG.3965	0	0	56.02056902	0	0	0	0	53.57240126	56.45803943	0	0	0
MSTRG.3964	628.9081193	0	603.1688333	0	542.9746448	0	609.3802947	0	784.6219838	0	1090.782391	224.4249316
MSTRG.3966	0	0	0	0	0	0	0	0	0	0	0	297.7664125
MSTRG.12460	350.7143577	0	247.6698841	72.11429064	863.3405564	0	308.0092121	0	54.28657637	0	371.4112575	290.4322644
MSTRG.6215	344.7700465	0	195.0189733	133.134075	0	0	0	0	0	0	0	0
MSTRG.6216	45.77119583	0	28.64209544	0	125.6878009	0	90.27856217	0	66.59153368	13.7260437	74.75127913	0
MSTRG.6217	177.1404722	114.4036435	1080.396688	607.4242173	36.29308422	108.975833	82.31280669	0	387.2442448	207.606411	1810.446666	2429.069847
MSTRG.6210	2036.520999	0	0	0	100.0986678	0	2979.192552	0	60.07714452	0	12.01883312	0
MSTRG.6211	873.2193075	0	1009.633864	228.8241915	0	0	730.1942529	0	814.2986456	274.520874	0	0
MSTRG.6212	137.9080186	0	85.50507903	0	0	0	111.5205768	0	170.8217603	0	0	0
MSTRG.6213	29.72155573	0	12.63621858	27.73626563	0	0	35.84589969	38.2660009	54.28657637	0	1.465711356	0
MSTRG.6218	0	0	0	0	0	0	0	0	0	814.9838448	0	0
g18848	0	0	4.212072858	0	0	0	0	0	0	0	0	0
MSTRG.121	1416.529346	3210.682898	2625.385013	550.5648728	529.4274566	1138.973223	0	0	2857.64538	1171.860981	550.5211851	660.0733281
MSTRG.120	4.755448917	0	24.43002258	0	0	0	0	0	0	0	28.4348003	0
MSTRG.123	9.510897835	0	19.79674243	0	0	0	0	0	29.67666175	0	5.27656088	0
MSTRG.8308	0	0	0	0	0	0	0	0	13.75259935	0	2087.466113	51.33903663
MSTRG.8309	0	0	0	0	0	0	208.4372685	0	0	0	0	0
MSTRG.127	0	0	34.53899744	0	0	0	0	0	77.44884896	78.92475129	0	0
MSTRG.126	7829.252211	0	3244.559723	955.514351	989.1956065	0	5522.923804	0	3645.886469	1173.576737	769.4984617	2876.452881
MSTRG.8304	0	0	254.8304079	85.98242346	231.8074411	0	0	0	0	106.3768387	196.1121794	444.4493743
MSTRG.8305	0	0	276.3119795	457.6483829	0	0	0	0	0	0	515.0509703	148.1497914
MSTRG.8306	105.8087384	0	122.5713202	159.4835274	280.226095	133.5832792	0	145.4108034	185.2981807	89.21928406	141.5877169	388.7098488
MSTRG.8307	0	0	0	0	2414.242722	0	0	0	0	0	0	0
MSTRG.8300	0	0	60.23264187	0	165.9112421	400.7498376	0	0	134.6307094	123.5343933	139.8288633	302.1669013
MSTRG.8302	51.71550698	81.18968248	10.10897486	622.6791634	111.8061143	123.0372308	53.10503657	76.53200179	42.70544008	68.63021851	321.2839291	167.2185765
MSTRG.8303	186.0569389	0	198.8098389	8.320879689	193.7582399	21.09209672	410.2364075	0	254.7849984	18.87331009	132.5003065	0
g28374	0	0	0	0	0	0	0	0	128.8401413	0	0	0
MSTRG.2817	2312.931467	1291.65404	0	0	0	0	8822.074201	4308.751701	34.01958786	0	0	0
MSTRG.16515	0	0	0	0	0	0	0	0	0	0	303.6953929	0
g22585	0	0	5.05448743	0	0	0	0	0	0	0	0	0
g22580	0	0	0	0	0	0	0	0	0	0	7.328556778	0
MSTRG.12875	130.7748452	0	140.6832335	0	0	0	94.26143992	0	632.61957	0	12.31197539	0
MSTRG.12872	1197.184265	0	762.3851874	0	682.9622553	38.66884398	347.8379896	0	20.99080953	0	2449.496817	3593.732564
MSTRG.12873	4.755448917	0	7.160523859	0	27.59612394	14.06139781	0	15.30640036	0	20.58906555	38.69477979	11.73463694
MSTRG.17206	0	0	0	0	0	0	0	0	0	0	46.31647884	0
MSTRG.17207	0	0	0	0	0	0	0	0	0	0	85.59754316	0
MSTRG.17204	885.7023609	0	1143.577781	257.9472704	0	0	2043.216282	1396.709033	1468.632846	84.07201767	0	0
MSTRG.17202	0	0	0	0	0	0	0	0	0	0	19.34738989	0
MSTRG.17200	927.90697	247.2594876	1324.275707	188.6066063	66.06344823	0	1074.049365	501.2846117	1622.082902	569.6308136	792.9498433	372.574723
MSTRG.17201	0	217.7359667	285.1573325	325.9011212	18.39741596	0	185.867628	447.7122105	114.3637209	277.952385	176.1785049	729.0143201
MSTRG.12871	0	0	0	0	224.4484747	0	0	0	0	0	398.3803464	0
MSTRG.17209	0	0	8.845353003	0	90.73271054	0	0	0	0	0	0	0
MSTRG.16155	0	0	304.5328677	0	824.7059828	0	0	0	0	0	1038.896209	0
MSTRG.16154	1334.497852	158.6889249	694.5708143	59.63297111	3598.116439	151.1600265	2671.18334	84.18520197	275.051987	183.5858345	4707.278589	467.9186481
MSTRG.16156	0	0	114.1471745	371.6659595	512.7861576	207.4056177	0	0	0	0	116.3774816	0
MSTRG.16151	0	0	0	0	89.47834127	0	0	0	0	0	4407.394046	0
MSTRG.16150	0	0	0	162.2571539	701.0251728	0	0	0	0	0	644.9129964	0
MSTRG.16153	0	0	0	76.27473048	367.2793223	0	0	0	0	0	0	0
MSTRG.16159	208.6453213	464.9954542	0	334.2220009	322.8746501	847.1992181	0	160.7172038	147.6594877	272.8051186	342.9764572	489.9210924
MSTRG.16158	0	0	0	231.597818	951.8154022	0	0	0	0	0	0	0
MSTRG.15779	0	0	1399.671811	0	0	0	0	0	0	0	0	0
MSTRG.5268	26.74940016	0	424.1557368	0	4.766603227	0	111.5205768	0	263.4708507	190.4488564	24.03766623	0
MSTRG.5269	1020.043793	0	0	0	0	0	0	0	0	0	0	0
MSTRG.5265	0	0	0	0	3.846732429	0	0	0	59.3533235	0	10.25997949	0
MSTRG.5267	98.67556504	129.165404	106.5654433	0	97.67355384	0	0	0	0	0	116.6706239	180.420043
MSTRG.5262	0	0	69.92040945	0	0	0	0	0	36.19105092	66.91446305	53.93817788	0
MSTRG.5263	0	0	0	0	22.57864686	0	0	0	0	0	38.98792206	0
g23234	0	0	0	0	0	0	0	0	0	0	1.465711356	0
MSTRG.11319	182.4903522	0	731.2158482	0	0	0	0	0	955.4437442	1077.494431	0	0
MSTRG.11316	0	0	0	0	98.50980002	0	0	0	0	0	79.73469774	0
MSTRG.11317	0	822.9681452	0	101.2373696	0	0	0	0	0	168.1440353	43.97134067	466.4518185
MSTRG.11314	0	0	0	0	0	0	0	0	0	0	49.24790155	0
MSTRG.11315	0	0	0	0	0	0	0	0	0	0	85.30440089	0
MSTRG.11312	0	0	453.6402468	0	0	0	0	0	416.9209065	0	0	0
MSTRG.11313	51.71550698	0	0	0	0	0	31.86302194	0	33.29576684	0	0	0
MSTRG.11310	7.727604491	0	0	0	36.46033345	0	0	0	0	0	23.74452396	110.0122214
MSTRG.11311	0	0	0	117.8791289	0	0	0	0	0	65.19870758	142.4671438	0
g9755	0	0	79.18696974	0	0	0	0	0	10.85731527	0	4.397134067	0
g9756	0	0	0	0	0.41812309	0	0	0	0	0	4.103991796	0
MSTRG.5922	42.20460914	0	34.11779015	20.80219922	16.30680051	0	34.51827377	0	60.80096554	0	29.90051165	0
g22918	5.349880032	0	0	0	0	0	0	0	3.619105092	0	0	0
MSTRG.10447	50.52664475	0	85.92628631	0	228.2952072	0	65.0536698	0	35.4672299	0	385.1889442	107.0785621
MSTRG.10446	1256.032945	232.4977271	348.3384254	74.8879172	0	0	1571.909083	313.7812074	1068.359823	0	0	0
MSTRG.10440	0	0	0	0	0	0	0	0	0	0	256.2063449	0
MSTRG.10443	0	0	0	0	0	0	0	0	0	0	960.9203647	0
MSTRG.10442	104.0254451	0	273.7847358	5.547253126	0.334498472	0	14.60388506	0	125.2210362	94.36655045	33.41821891	39.60439969
MSTRG.10448	42.79904026	0	27.37847358	0	40.3906905	0	37.1735256	0	20.99080953	0	21.10624352	0
MSTRG.15549	0	0	3737.793455	425.7516774	29.43586554	0	0	0	6444.902347	470.1169968	560.4880224	10.26780733
MSTRG.15548	275.2216061	0	114.1471745	40.21758516	36.29308422	101.9451341	86.29568443	0	50.66747128	0	360.5649935	265.4961609
MSTRG.15547	0	0	0	0	0	0	0	0	0	137.260437	4059.43417	203.8893169
MSTRG.15545	44.5823336	0	30.32692458	0	163.4025036	0	78.32992894	0	52.83893434	17.15755463	11.43254857	0
MSTRG.15543	606.319737	1199.393037	836.5176697	912.5231393	161.9808851	0	500.5149697	84.18520197	482.7886192	1384.614658	298.7119743	667.4074762
MSTRG.15542	1420.095933	0	864.3173505	0	189.6606337	0	2142.788226	0	1679.988583	550.7575035	380.4986679	0
MSTRG.15541	89.75909832	0	200.0734608	0	21.8260253	0	354.4761191	0	352.5008359	39.46237564	418.6071631	0
MSTRG.15540	0	0	90.55956646	302.3252954	0	0	0	0	0	0	0	350.5722787
g20698	0	0	0	0	0	0	0	0	22.43845157	0	9.380552675	0
MSTRG.8021	0	0	0	0	0	0	0	0	0	0	38.40163752	0
g5517	0	0	0	0	0	0	0	0	0	0	3.224564982	0
MSTRG.2597	0	0	6.318109288	0	0	0	0	0	0	0	54.8176047	0
MSTRG.2596	65.98185373	55.35660169	58.54781273	0	497.4828526	0	0	0	55.73421841	0	111.9803476	0
MSTRG.8023	0	0	0	0	221.1871146	0	0	0	269.2614188	0	0	0
MSTRG.10999	270.4661572	797.1350644	431.3162607	0	0	0	139.400721	1079.101225	166.4788342	557.6205254	0	0
MSTRG.10998	130.7748452	0	85.08387174	22.1890125	982.4220124	0	217.7306499	0	128.8401413	22.30482102	310.1445228	23.46927389
MSTRG.10996	191.4068189	0	170.1677435	0	367.1956977	0	229.6792832	0	211.3557373	0	3843.095174	0
MSTRG.10995	264.521846	0	0	0	75.34578083	0	521.7569843	0	65.86771267	0	35.76335708	0
MSTRG.10994	1854.030647	0	0	0	0	0	0	0	0	0	0	0
MSTRG.10993	0	0	0	0	2.425113922	0	0	0	8.68585222	0	0	0
MSTRG.10992	113.5363429	0	95.1928466	42.99121173	78.35626708	214.4363166	41.15640334	0	157.792982	128.6816597	64.49129964	64.54050319
MSTRG.10991	2066.836986	453.9241339	3688.933409	205.2483657	866.7691657	305.8354024	1898.505057	202.8098048	912.7383041	240.2057648	664.5535286	102.6780733
MSTRG.10990	184.8680767	0	144.8953063	0	102.1892832	0	0	0	133.1830674	0	122.2403271	0
MSTRG.13887	0	0	0	0	0	0	0	0	413.3018015	0	0	0
MSTRG.12590	0	0	0	0	0	0	0	0	0	0	47541.22724	0
MSTRG.12593	99.26999615	0	52.65091073	0	175.0263255	0	165.9532393	0	68.03917572	0	260.0171945	0
MSTRG.12592	30.31598685	0	53.91453259	0	20.32078218	0	0	0	0	0	32.24564982	0
MSTRG.12595	0	0	12.21501129	0	5.017477081	0	0	0	119.430468	0	0	0
MSTRG.12594	982.5946326	313.6874096	0	0	0	0	2053.837289	195.1566046	0	0	0	0
MSTRG.12597	140.2857431	0	0	0	0	0	0	0	0	0	78.56212866	0
MSTRG.1957	43.39347137	0	0	0	0	0	144.7112247	0	0	0	462.8716461	107.0785621
MSTRG.1954	0	0	0	0	0	0	0	0	0	0	151.2614119	88.00977708
MSTRG.1955	0	0	1676.404998	357.7978266	0	0	0	428.57921	0	10.29453278	183.800204	152.5502803
MSTRG.1952	515.9662075	0	633.0745506	216.3428719	360.0039805	0	930.6657659	191.3300045	623.2098968	327.7092934	681.2626381	0
MSTRG.1953	0	0	0	0	5.435600171	0	0	0	5.790568146	0	45.73019429	0
MSTRG.1951	0	0	0	0	2525.128965	0	0	0	0	0	995.804295	0
MSTRG.15093	0	0	0	0	61.71496809	0	0	0	0	0	0	0
MSTRG.3120	756.1163779	1092.370273	282.2088815	288.4571626	84.79536266	210.9209672	1897.177432	906.9042213	558.7898261	571.3465691	906.10276	959.3065702
g26692	0	0	0	0	0	0	0	0	7.962031201	0	0	0
MSTRG.8142	139.0968808	0	0	0	132.6286442	203.8902683	0	0	136.8021725	0	248.2915036	371.1078934
MSTRG.8143	0	0	3028.480385	0	1374.203348	0	0	0	0	0	6395.778071	0
MSTRG.8140	0	0	27.37847358	102.6241828	0	0	0	0	50.66747128	42.89388657	0	0
MSTRG.8141	837.5534406	99.64188305	234.1912509	37.4439586	266.5952822	0	1022.271954	286.9950067	369.1487193	48.04115296	120.1883312	0
MSTRG.8146	0	0	2468.274695	511.7341009	0	0	0	0	4313.249448	823.5626221	0	0
MSTRG.8147	210.4286146	110.7132034	193.3341442	65.18022423	34.53696724	66.7916396	176.5742466	26.78620063	248.2706093	44.60964203	46.90276338	58.67318472
MSTRG.8144	0	0	0	0	0.250873854	0	0	0	2.895284073	0	37.81535297	0
MSTRG.8145	205.6731657	719.635822	130.5742586	486.7714618	293.1879107	1075.696933	120.8139582	447.7122105	199.05078	904.2031289	465.2167842	900.6333855
MSTRG.8148	4713.838739	169.7602452	4274.832744	194.1538594	4946739267	80.85303741	8755.692905	160.7172038	84490.90365	288.2469177	74966.15242	253.7615239
g602	0	0	0	0	0	0	0	0	112.1922578	0	0	0
MSTRG.4821	3622.463213	132.8558441	4382.240602	81.82198361	2093.458687	91.39908577	5969.006111	0	4895.925368	188.7331009	5421.08002	247.8942054
MSTRG.9816	0	0	0	0	226.2045917	0	0	0	0	0	0	0
MSTRG.9815	99.86442727	0	1462.431696	400.7890384	0	0	0	0	790.412552	365.4559136	232.461821	0
MSTRG.9814	344.7700465	0	590.5326147	0	44.5719214	0	0	0	0	0	0	148.1497914
MSTRG.9813	1025.988104	0	1377.769032	0	196.6014769	0	1654.221889	0	974.9869117	0	4302.449113	0
MSTRG.9812	56.47095589	0	1656.187048	0	36.54395807	0	53.10503657	0	183.8505386	0	65.37072646	0
MSTRG.4826	0	0	0	0	0	0	0	0	0	0	456.1293738	0
MSTRG.4828	253.2276549	269.4021282	176.4858528	51.31209142	128.280164	253.1051606	355.803745	141.5842033	196.879317	125.2501488	130.4483106	214.1571242
MSTRG.9818	0	0	0	0	1.588867742	0	0	0	0	0	2816.217799	0
MSTRG.2791	0	0	0	0	0	0	0	0	0	0	5760.831912	0
MSTRG.2790	0	0	3.790865573	0	0.250873854	0	0	0	0	0	28.14165803	0
MSTRG.2793	0	0	12.21501129	0	0	0	0	0	60.80096554	25.73633194	0	0
MSTRG.2792	0	0	0	0	0	0	0	0	0	0	682.1420649	0
MSTRG.2794	10.69976006	0	961.6162336	20.80219922	18.89916367	0	19.91438871	38.2660009	923.5956194	1607.662869	620.2890457	51.33903663
MSTRG.2797	14.26634675	55.35660169	58.54781273	20.80219922	25.50550849	105.4604836	34.51827377	0	73.10592285	175.0070572	51.00675517	129.0810064
MSTRG.2799	1020.043793	989.0379503	1936.289893	1271.707779	0	0	2037.905778	1366.096232	555.170721	205.8906555	4013.117691	2803.1114
MSTRG.2798	0	0	0	990.184683	325.5506379	0	0	0	205.5651692	904.2031289	1333.797334	2454.005951
MSTRG.3446	188498.8619	380.1153316	4871.262261	341.1560673	4375.407264	214.4363166	332981.8556	470.671811	271232.3834	626.2507439	4788.772141	288.9654347
MSTRG.3447	629.5025504	0	931.7105163	0	358.0806143	0	748.7810157	0	429.2258639	0	425.3494354	0
MSTRG.3444	0	0	0	0	622.0835334	0	0	0	0	0	0	0
MSTRG.8497	0	0	0	0	0	0	0	0	0	0	668.9506627	0
MSTRG.3443	0	0	107.8290652	0	37.79832734	0	0	0	148.3833088	0	123.9991807	214.1571242
MSTRG.8492	0	225.1168469	0	0	0	0	929.33814	474.4984111	21.71463055	0	0	0
MSTRG.3441	0	103.3323232	0	38.83077188	3.595858575	0	0	0	0	0	935.7101294	41.0712293
MSTRG.8498	0	0	0	0	0	0	0	0	0	0	25.21023532	0
MSTRG.8499	401.8354335	0	360.1322294	0	0	0	188.5228798	0	252.6135354	0	347.9598758	0
MSTRG.3448	34.47700465	0	58.96902002	0	102.1892832	0	0	0	49.94365026	0	111.1009207	0
MSTRG.3449	0	125.4749638	34.96020472	231.597818	164.0715005	355.0502947	0	130.104403	96.26819543	116.6713715	59.80102331	99.74441402
MSTRG.4798	0	0	0	0	315.0139361	0	0	0	0	0	0	0
MSTRG.4791	0	0	0	0	0	0	0	0	0	0	448.8008171	0
MSTRG.4790	435.7180071	191.9028859	486.9156224	166.4175938	496.2284833	0	148.6941024	375.0068088	385.7966028	80.64050675	305.7473888	67.47416243
MSTRG.4797	96.29784058	0	174.3798163	0	215.2497668	84.36838687	126.1244619	0	107.8493317	0	155.0722614	17.60195542
MSTRG.4796	57.06538701	114.4036435	45.49038687	51.31209142	354.5683804	379.6577409	387.666767	198.9832047	117.259005	92.65079499	75.92384822	52.80586625
MSTRG.4795	35.07143577	0	50.5448743	0	16.97579746	0	37.1735256	0	68.76299674	0	104.0655062	0
MSTRG.4794	0	0	0	40.21758516	0	0	0	0	0	0	0	0
g13378	0	0	0	0	0	0	0	0	0	0	3.810849524	0
MSTRG.9365	0	0	0	0	0	0	0	0	0	0	190.8356185	0
MSTRG.1179	1.783293344	0	0	0	42.48130595	0	0	0	0	0	0	0
MSTRG.9367	0	0	0	0	0	0	0	0	0	0	92.04667313	0
MSTRG.9366	0	0	1205.916459	0	69.32480833	0	0	0	0	0	380.2055256	0
MSTRG.9361	0	0	64.86592202	0	4.933852463	0	0	0	39.81015601	48.04115296	11.1394063	0
MSTRG.9360	0	0	0	0	0	0	0	0	0	0	28.72794257	0
MSTRG.9363	1371.352582	0	1256.040126	0	421.0499517	0	1370.109944	0	1935.497403	0	2738.828239	0
MSTRG.9362	2138.763151	3830.676837	1372.293337	4601.446468	55.61037098	151.1600265	2695.080606	3443.940081	1564.901042	4395.765496	133.3797334	890.3655781
MSTRG.1171	0	0	0	0	0	0	0	0	11052.74695	1441.234589	0	0
MSTRG.1172	8.322035606	51.66616158	101.9321632	104.0109961	241.9260199	386.6884398	46.466907	512.764412	307.6239328	190.4488564	73.57871005	110.0122214
MSTRG.1175	0	0	0	0	0	0	0	0	0	0	31.95250755	0
MSTRG.1176	917.20721	0	3609.325232	0	541.385777	0	0	0	2755.586617	94.36655045	1438.742267	0
MSTRG.3172	0	0	4983.303399	0	0	0	0	0	1556.93901	0	0	0
MSTRG.3173	38.04359134	0	45.06917958	88.75605002	336.8399614	0	0	88.01180206	62.24860757	77.20899582	259.1377677	170.1522357
MSTRG.3178	0	0	0	0	0	0	0	0	0	0	225.4264065	0
MSTRG.13313	0	0	180.6979256	0	10.11857878	221.4670155	0	0	0	233.3427429	0	0
MSTRG.5462	23.77724459	0	55.59936173	0	32.61360102	0	0	0	0	0	93.80552675	33.73708121
MSTRG.5463	154.5520898	29.5235209	149.9497938	280.1362829	2230.017689	101.9451341	159.3151097	0	167.9264762	41.17813111	77.0964173	0
MSTRG.5460	0	0	0	0	0	0	0	0	0	0	0	121.7468583
MSTRG.5461	1562.164969	1247.368758	2174.272009	1213.461621	791.6742587	0	3765.147093	0	2512.382755	1688.303375	1274.875737	1148.527591
MSTRG.5466	17.23850233	0	0	0	6.104597115	0	50.44978474	0	10.13349426	0	46.02333656	0
MSTRG.5467	10573.14624	0	3481.278217	0	0	0	53123.62334	0	6752.52628	0	0	0
MSTRG.5464	990.3222371	0	2025.585838	1149.66821	1508.25361	1318.256045	1010.323321	608.4294143	2463.886746	1072.347164	3575.163138	5107.50073
MSTRG.5465	69.54844042	0	82.55662802	0	3.094110866	0	51.77741066	0	46.32454517	0	70.64728734	0
MSTRG.5468	48.14892029	0	20.21794972	40.21758516	0	0	51.77741066	38.2660009	33.29576684	22.30482102	0	0
MSTRG.5469	1067.003851	0	1582.475773	0	62.71846351	0	1749.810955	0	2133.100541	0	535.8640716	403.378145
MSTRG.10115	0	0	0	0	0	0	0	0	0	0	94.09866903	0
MSTRG.8808	0	0	0	0	295.9475231	0	0	0	0	0	2171.891087	0
MSTRG.8807	0	0	0	0	0	0	0	0	0	0	27.55537348	0
MSTRG.8806	0	0	0	0	0	0	0	0	0	0	86.77011225	0
MSTRG.8805	528.449261	114.4036435	0	0	120.2522007	0	446.0823072	0	73.82974387	0	109.6352094	77.74196975
MSTRG.8804	0	0	0	0	0	0	0	0	0	0	128.1031725	0
MSTRG.8803	4.755448917	29.5235209	13.89984043	0	27.67974856	80.85303741	10.62100731	0	0	0	17.58853627	23.46927389
MSTRG.8802	60.6319737	0	29.06330272	0	74.59315927	116.0065319	41.15640334	0	36.19105092	0	32.53879209	0
MSTRG.8801	0	0	0	73.50110392	10.87120034	207.4056177	0	0	0	44.60964203	47.19590565	0
MSTRG.8800	283.5436417	0	0	0	233.3126843	0	0	0	0	0	705.5934466	0
MSTRG.12497	0	0	0	0	0	0	0	0	0	0	113.4460589	0
MSTRG.4334	0	0	0	0	0	0	0	0	0	0	476.3561906	0
MSTRG.4331	212.2119079	280.4734486	77.50214059	626.8396033	65.89619899	530.8177674	119.4863323	290.8216068	317.757427	452.9594422	57.45588514	277.2307978
g13796	0	0	0	0	0.585372326	0	0	0	0	0	0	0
MSTRG.370	187.8402322	631.0652593	683.6194249	155.3230875	0	0	0	0	291.6998704	231.6269875	385.7752288	476.7196259
MSTRG.371	0	0	0	0	0	0	0	0	0	0	69650.31047	576.4640399
MSTRG.372	0	0	0	0	0	0	0	0	0	0	118.4294775	0
MSTRG.373	0	0	0	0	0	0	0	0	0	0	116.9637662	0
MSTRG.374	0	409.6388525	142.7892699	217.7296852	77.5200209	0	187.1952539	0	81.06795405	339.7195816	63.9050151	264.0293312
MSTRG.377	398.2688468	715.9453819	447.7433448	735.0110392	738.1545032	228.4977144	2171.995996	493.6314116	649.9912744	907.6346398	520.3275312	566.1962325
MSTRG.378	42.20460914	0	75.39610417	16.64175938	4.515729373	0	104.8824472	0	90.47762729	41.17813111	54.8176047	0
MSTRG.379	0	0	0	0	0	0	0	0	0	0	32.53879209	0
g29675	0	0	0	0	0	0	0	0	0	0	1.465711356	0
MSTRG.14964	1743.466459	298.9256491	245.1426404	0	0	0	3595.210976	635.2156149	327.8909213	0	71.52671415	0
MSTRG.14963	90.35352943	195.593326	0	0	157.9669034	186.313521	0	0	0	0	0	0
MSTRG.14960	38.63802245	0	30.32692458	0	34.45334262	0	127.4520878	0	0	0	29.60736938	0
MSTRG.14961	971.3004414	623.6843791	0	0	0	0	2064.458297	1167.113027	0	56.61993027	274.674308	151.0834507
MSTRG.14969	0	0	1016.373181	0	0	0	0	0	5319.360664	0	0	0
MSTRG.13996	0	0	0	0	170.092473	119.5218814	0	0	0	0	16716.14487	8201.044394
MSTRG.13997	0	0	0	0	0	0	0	0	0	0	7427.345723	0
MSTRG.13994	0	0	0	0	0	0	0	0	0	0	54.8176047	0
MSTRG.13995	0	0	0	0	0	0	0	0	0	0	306.3336733	0
MSTRG.13992	14.86077787	92.26100282	113.3047599	249.6263907	213.1591513	435.9033321	33.19064786	95.66500224	154.8976979	233.3427429	200.5093134	199.488828
MSTRG.13993	0	0	0	0	85.79885808	179.2828221	0	65.05220152	0	0	62.14616147	68.94099205
MSTRG.13990	0	0	0	0	0	0	0	0	0	0	467.5619224	0
MSTRG.13991	0	0	0	0	0	0	0	0	0	0	221.3224147	0
MSTRG.13999	187.8402322	0	368.5563751	13.86813282	0	0	260.2146792	0	537.0751956	17.15755463	28.4348003	0
g22421	0	0	0	0	0	0	0	0	0	0	9.380552675	0
MSTRG.15677	499.9165674	110.7132034	266.6242119	212.1824321	0	0	540.3437471	122.4512029	2413.219275	121.8186379	0	0
MSTRG.11877	184.2736456	0	26.95726629	0	96.16831071	59.7609407	134.0902173	0	44.87690313	0	154.1928346	48.40537739
MSTRG.11874	0	0	64.02350745	44.37802501	33.86797029	24.60744617	0	0	0	12.01028824	0	0
MSTRG.11873	0	0	34.53899744	0	0	0	61.07079206	103.3182024	11.58113629	34.31510925	0	0
MSTRG.11872	0	0	0	0	0	0	0	0	0	0	17.00225172	0
MSTRG.11871	180.1126277	0	284.3149179	0	0	0	183.2123762	0	0	0	0	0
MSTRG.11870	0	0	0	0	0	0	0	0	0	0	26.67594667	0
MSTRG.16478	142.0690364	0	413.2043474	0	606.0276067	0	345.1827377	0	0	0	1144.427426	0
MSTRG.16476	7182.511159	287.8543288	1526.455204	0	942.449445	0	8168.882251	9206.799816	2552.192911	82.35626221	880.8925247	76.27514014
MSTRG.16477	0	634.7556994	0	404.9494782	0	0	0	0	0	0	0	0
MSTRG.16474	102.2421517	0	121.3076983	0	165.4094944	0	297.3882048	0	79.62031201	0	458.1813697	0
MSTRG.16472	11.29419118	210.3550864	53.91453259	131.7472617	14.46705892	137.0986287	61.07079206	149.2374035	0	260.7948303	35.4702148	638.0708838
MSTRG.16470	64.19856039	254.6403678	101.9321632	237.1450711	344.7843001	362.0809936	78.32992894	256.382206	93.37291136	60.0514412	187.9041958	602.866973
MSTRG.16471	0	0	0	0	980.4986462	0	540.3437471	0	0	0	938.0552675	313.9015383
MSTRG.11299	0	0	0	0	3.261360102	0	0	0	0	0	420.659159	275.7639682
MSTRG.11298	3340.702865	154.9984847	1195.807484	0	1914.000257	0	4227.160911	0	1188.514112	0	4928.01472	0
MSTRG.11293	0	0	0	0	0	0	0	0	0	0	68.0090069	0
MSTRG.11291	359.0363933	0	0	0	0	0	357.131371	0	0	0	0	0
MSTRG.11290	856.5752363	0	0	0	0	0	0	0	0	0	0	0
MSTRG.11296	0	0	0	0	0	0	0	0	0	113.2398605	0	0
MSTRG.11295	0	0	0	0	0	0	0	0	0	0	247.1189345	0
MSTRG.11294	0	0	0	0	0	0	0	0	0	0	183.2139194	95.34392517
g28999	0	0	0	0	9.365957217	0	0	0	0	0	0	0
g26731	0	0	4.633280144	0	0	0	0	0	18.09552546	0	0	0
MSTRG.11129	0	0	16.84829143	0	70.16105451	0	0	0	0	0	252.1023532	0
MSTRG.11128	528.449261	92.26100282	342.4415234	69.34066408	978.3244061	0	331.9064786	187.5034044	261.2993876	84.07201767	477.2356174	124.6805175
MSTRG.11125	0	0	0	0	0	0	0	0	0	0	46.31647884	0
MSTRG.11124	0	0	0	0	0	0	0	0	0	0	223.3744106	0
MSTRG.11127	9146.511562	166.0698051	5244.030709	42.99121173	9.449581835	0	4478.082209	286.9950067	2429.867158	176.7228127	299.0051165	89.4766067
MSTRG.11126	0	0	0	0	0	0	0	0	0	0	149.7957005	0
MSTRG.11121	148.6077787	0	162.164805	0	1256.961633	0	314.6473417	0	379.2822136	0	964.1449297	0
MSTRG.11120	994.4832549	0	418.6800421	0	0	0	0	0	415.4732645	0	0	0
MSTRG.11123	0	0	1.263621858	0	0	0	0	0	0	0	24.62395077	0
MSTRG.11122	0	0	0	80.43517033	0	0	0	0	186.7458227	0	31.95250755	0
g24399	0	0	19.37553515	0	0	0	183.2123762	0	22.43845157	0	0	0
MSTRG.14519	0	0	6.739316573	0	0	0	0	0	0	0	157.4173996	0
MSTRG.14517	0	0	0	0	0	0	0	0	196.879317	0	0	0
MSTRG.14516	0	0	0	0	0	0	0	0	0	0	711.1631497	0
MSTRG.14515	0	0	0	0	0	0	0	0	0	0	30.4867962	0
MSTRG.14514	0	0	0	0	0	0	0	0	0	0	31.65936528	0
MSTRG.14513	159.9019698	346.9013706	187.8584495	306.4857352	443.2104755	653.8549982	193.8333835	753.8402177	259.1279246	217.9009438	106.4106444	98.27758441
MSTRG.14512	0	0	541.6725696	0	6869.176997	0	0	0	1795.799946	0	1063.52016	0
MSTRG.14511	0	0	136.4711606	156.7099008	0	0	0	0	0	0	59.80102331	0
MSTRG.14510	0	0	1646.920488	0	31418.10349	0	0	0	0	0	1759.733053	0
g4077	16.0496401	0	0	0	4.181230901	0	0	0	20.26698851	0	4.983418609	0
g5304	0	0	0	0	0	0	0	0	53.56275535	0	0	0
MSTRG.13569	0	0	0	0	0	0	0	0	285.1854812	0	442.3516871	0
MSTRG.13567	726.3948221	0	687.8314978	0	331.7388597	0	0	0	0	0	310.4376651	0
MSTRG.13566	33.28814242	0	78.34455517	0	19.15003752	0	0	0	0	0	1820.706646	0
MSTRG.13565	38.04359134	0	232.9276291	91.52967658	1197.671779	0	54.43266249	0	0	41.17813111	13276.7066	60.14001434
MSTRG.13564	0	0	0	0	0	0	191.1781317	0	0	0	208.717297	0
MSTRG.13563	142.0690364	0	1095.56015	99.85055627	97841.47207	182.7981715	285.4395716	68.87880161	751.326217	223.0482102	1491.507875	187.7541911
MSTRG.13562	0	0	0	0	79.10888864	0	0	0	0	0	181.1619235	0
MSTRG.13561	0	0	0	0	0	0	0	0	0	0	202.2681671	0
MSTRG.13560	1329.742404	1719.745093	0	324.5143079	0	0	0	409.4462096	0	597.082901	0	291.899094
MSTRG.7579	0	0	0	0	0	0	0	0	0	0	9.087410404	0
MSTRG.10778	0	435.4719333	0	104.0109961	6.773594059	0	0	221.9428052	0	133.8289261	46.90276338	77.74196975
MSTRG.7575	0	0	0	0	90.64908592	485.1182245	0	0	0	0	33.12507664	79.20879937
MSTRG.13388	168.8184366	0	46.75400873	24.96263907	202.287951	63.27629015	189.8505057	68.87880161	122.3257521	0	189.9561917	26.40293312
MSTRG.13383	7502.90953	184.5220056	6637.805618	356.4110134	2883.042331	0	2376.450387	168.3704039	12121.83059	488.9903069	11713.37887	6643.27134
MSTRG.13380	35.66586688	0	10.10897486	0	83.29011954	0	0	0	21.71463055	20.58906555	68.59529144	0
MSTRG.13387	0	0	6272.618901	0	0	0	0	0	0	0	0	0
MSTRG.13385	0	0	0	0	46.57891223	239.0437628	0	0	0	0	0	0
MSTRG.13384	0	18.45220056	80.02938431	177.5121	415.94885	1314.740695	0	0	10.13349426	418.6443329	962.9723606	1475.630596
g1550	0	0	13.05742586	0	59.54072802	0	0	0	0	0	0	0
MSTRG.16807	0	0	0	0	0	0	0	0	0	0	47.78219019	0
MSTRG.12381	17.83293344	0	23.16640072	0	0.668996944	0	0	26.78620063	12.30495731	0	38.40163752	0
MSTRG.16805	0	0	0	133.134075	346.540417	783.922928	0	0	400.2730231	183.5858345	426.8151467	0
MSTRG.12383	0	0	0	45.76483829	317.1045515	0	0	0	23.16227259	149.2707253	150.6751273	0
MSTRG.12384	146.8244853	273.0925684	88.87473731	306.4857352	99.09517234	446.4493805	79.65755486	493.6314116	110.0207948	284.8154068	173.5402245	594.0659953
MSTRG.16802	0	0	0	194.1538594	185.3121535	35.15349453	0	0	0	0	137.7768674	205.3561465
MSTRG.16801	56.47095589	1874.743577	0	245.4659508	0	0	1489.596276	1855.901043	150.5547718	274.520874	48.95475927	146.6829618
MSTRG.16800	3243.810593	3671.987912	1383.244727	1680.817697	426.5691765	544.8791652	2464.073697	2961.788469	1054.607224	1952.529717	850.992013	1698.588698
MSTRG.12388	0	0	0	0	0	0	0	0	0	0	94.68495357	0
MSTRG.12389	0	0	0	0	0.250873854	0	6.638129572	0	0	0	7.621699049	0
MSTRG.16809	215.7784946	107.0227633	409.8346891	307.8725485	272.0308824	0	0	0	0	0	295.194267	243.4937166
MSTRG.16808	652.0909328	0	434.2647117	69.34066408	0	0	0	0	0	0	0	0
MSTRG.12407	0	0	556.4148246	0	0	0	0	0	41650.10904	463.2539749	0	0
MSTRG.2618	0	0	77.50214059	0	0	0	73.01942529	84.18520197	76.72502794	109.8083496	0	0
MSTRG.2619	5.349880032	0	13.89984043	0	0	0	35.84589969	0	36.91487193	0	0	0
MSTRG.12406	24.96610682	0	57.70539816	0	65.97982361	0	37.1735256	0	36.91487193	13.7260437	186.1453422	0
MSTRG.2615	0	0	43.38435044	406.3362915	0	0	0	0	0	0	0	0
MSTRG.2617	0	0	0	0	219.7654961	0	0	0	0	0	111.1009207	0
MSTRG.2610	2059.109381	26818.4283	1712.207617	3184.123294	3180.662346	2443.16787	1589.168219	2498.769859	1402.041312	1487.559986	471.3727719	1644.316002
MSTRG.2613	0	0	0	449.3275032	122.6773146	0	0	0	0	0	0	0
MSTRG.6811	39.82688468	0	67.39316573	0	10.28582802	0	41.15640334	0	49.21982924	0	25.79651986	0
MSTRG.12401	12364.16719	1978.075901	0	22.1890125	0	0	558.9305099	168.3704039	11.58113629	0	0	0
MSTRG.6815	323.3705264	0	179.4343038	0	0	0	507.1530993	0	208.4604533	545.6102371	0	0
MSTRG.1846	0	0	0	0	0	0	0	0	0	0	218.390992	36.67074045
MSTRG.6819	444.6344738	0	0	0	0	0	0	0	910.566841	0	0	0
MSTRG.12408	0	0	0	0	0	0	0	0	0	0	175.5922204	0
MSTRG.8752	0	0	0	0	0	0	0	0	0	0	4580.054844	0
MSTRG.570	99.86442727	239.8786073	110.7775162	346.7033204	619.4075456	1230.372308	88.95093626	133.9310031	54.28657637	123.5343933	188.4904803	478.1864555
MSTRG.571	4374.418573	0	610.7505645	589.3956447	2174.99269	2119.75572	2539.748374	348.2206082	1996.298368	689.733696	586.5776845	419.5132707
MSTRG.8757	0	0	0	0	153.8692971	0	0	0	0	0	317.7662219	0
MSTRG.577	56.47095589	0	95.1928466	0	129.5345333	0	75.67467712	0	102.0587636	0	0	0
MSTRG.574	3329.408673	206.6646463	19.37553515	0	0	0	2462.746071	283.1684066	23.16227259	0	0	0
MSTRG.575	6.538742262	44.28528135	2.948451001	30.50989219	10.45307725	21.09209672	0	0	0	0	6.742272235	24.93610351
MSTRG.8759	24.3716757	0	44.6479723	0	55.35949712	0	31.86302194	0	33.29576684	0	89.99467723	0
MSTRG.579	291.2712462	173.4506853	180.6979256	127.5868219	410.1787513	221.4670155	47.79453292	61.22560143	132.4592463	87.5035286	413.03746	677.6752835
MSTRG.4616	0	0	0	0	0	0	0	0	0	0	9.087410404	0
MSTRG.4617	0	0	755.6458708	29.12307891	3.261360102	0	0	0	62.97242859	12.01028824	0	0
MSTRG.4615	26.74940016	0	46.75400873	0	0	0	0	0	0	65.19870758	0	0
MSTRG.4612	0	0	0	0	0	0	0	0	44.87690313	0	0	0
MSTRG.4613	0	0	0	0	0	0	21.24201463	0	99.16347951	0	0	0
MSTRG.4610	199.1344234	239.8786073	348.3384254	356.4110134	231.1384442	228.4977144	150.0217283	0	326.4432793	276.2366295	275.2605926	287.4986051
MSTRG.4611	10.69976006	0	15.16346229	95.69011643	72.66979305	94.91443522	154.0046061	0	0	0	122.8266116	41.0712293
MSTRG.4619	0	0	0	0	221.2707393	0	0	0	82.51559609	0	133.3797334	0
MSTRG.774	0	0	0	0	0	0	0	0	0	0	34.29764572	0
MSTRG.775	2002.043994	2096.169984	0	33.28351876	0	0	9188.498953	8502.705399	0	0	0	0
MSTRG.5057	118.8862229	184.5220056	183.6463766	248.2395774	595.240031	488.6335739	114.1758286	0	317.757427	192.1646118	216.9252806	500.1888997
MSTRG.5056	0	0	72.02644588	0	0	0	0	0	0	0	311.0239496	222.9581019
MSTRG.5055	0	0	0	0	0	0	0	0	0	0	120.4814734	0
MSTRG.777	115.3196362	0	75.81731145	0	60.54422344	0	232.334535	0	76.00120692	0	64.49129964	0
MSTRG.5053	11.29419118	0	22.74519344	0	0	0	0	0	66.59153368	0	101.4272258	0
MSTRG.5052	0	0	0	0	0	0	0	0	251.8897144	0	0	0
MSTRG.5050	12.48305341	0	27.79968087	0	0	0	0	0	0	0	11.72569084	30.80342198
MSTRG.5059	87.38137386	0	63.18109288	73.50110392	0	0	123.46921	76.53200179	71.65828081	34.31510925	0	0
MSTRG.771	73.70945822	0	15.16346229	0	12.37644347	0	115.5034545	0	68.03917572	20.58906555	34.59078799	0
MSTRG.772	0	0	0	0	0	0	0	0	0	0	19.34738989	0
MSTRG.773	86.19251163	0	62.3386783	26.34945235	0	0	165.9532393	80.35860188	160.6882661	0	0	0
g7044	0	0	0	0	0	0	0	0	0	0	13.1914022	0
g4536	0	0	0	0	44.40467216	0	0	0	0	0	0	0
g16977	0	0	0	0	0	0	33.19064786	0	18.09552546	0	0	0
MSTRG.3083	284.7325039	0	23.16640072	16.64175938	1.839741596	38.66884398	816.4899373	0	123.7733941	0	221.615557	0
g14532	0	0	0	0	0	0	31.86302194	0	0	0	0	0
MSTRG.6507	2569.131278	1538.913527	2500.707656	2173.136412	805.3886961	1233.887658	2231.739162	0	3270.223361	1720.902729	1393.891499	872.7636227
MSTRG.6500	0	0	0	0	0	0	0	0	0	0	68.0090069	0
MSTRG.6502	28.5326935	0	82.97783531	0	69.57568219	94.91443522	27.8801442	34.43940081	18.81934648	51.47266388	36.05649935	26.40293312
MSTRG.6503	87.38137386	0	130.5742586	0	157.7996542	351.5349453	80.98518077	0	89.75380627	0	71.52671415	0
MSTRG.6508	0	0	0	0	1.421618506	0	0	0	0	0	0	0
g19661	0	0	41.27831401	0	0	0	0	0	23.8860936	0	0	0
g30923	0	0	2.106036429	0	0	0	0	0	0	0	0	0
g30925	0	0	0	0	3.595858575	0	0	0	5.066747128	0	2.051995898	0
MSTRG.1803	0	0	0	0	59.20622955	80.85303741	0	0	0	0	0	0
g862	0	0	0	0	0	0	0	0	1.447642037	0	8.501125862	0
MSTRG.7369	0	0	0	0	0	0	0	0	0	0	54.23132015	0
MSTRG.7368	0	0	0	0	0	0	0	0	0	0	30.4867962	0
MSTRG.7363	0	0	2038.643263	0	670.6694365	0	0	0	0	0	1451.933669	0
MSTRG.7362	51.71550698	0	82.97783531	0	0.501747708	0	66.38129572	0	173.7170444	0	16.41596718	0
MSTRG.7361	0	0	0	0	0	0	0	0	0	0	543.4857706	0
MSTRG.7360	0	0	0	0	235.6541736	305.8354024	0	0	0	150.9864807	50.12732836	385.7761895
MSTRG.1807	359.0363933	0	628.8624778	882.0132471	21.24065298	0	0	271.6886064	1350.65002	241.9215202	479.2876133	729.0143201
MSTRG.8749	96.89227169	92.26100282	45.91159416	104.0109961	115.6528467	0	104.8824472	0	57.90568146	0	45.43705202	0
MSTRG.14959	0	0	0	58.24615782	122.6773146	214.4363166	0	0	0	0	0	20.53561465
MSTRG.15919	11.88862229	0	0	0	0	0	17.25913689	34.43940081	0	0	0	0
MSTRG.15914	521.9105187	2660.807321	1768.649393	4493.275032	317.3554254	854.229917	1444.456995	2081.670449	1105.274695	3644.264603	717.9054219	2326.391774
MSTRG.15915	0	0	150.7922083	158.0967141	0	0	0	0	0	0	0	0
MSTRG.15916	0	0	0	0	0	0	0	0	133.1830674	0	0	0
MSTRG.15917	2200.583987	95.95144294	24.43002258	0	7.191717149	0	9528.371187	524.2442123	74.55356489	0	6.742272235	0
MSTRG.15911	0	0	21.06036429	29.12307891	14.13256044	0	0	0	0	0	10.84626403	0
MSTRG.15912	0	0	7.160523859	23.57582579	0	0	0	0	20.99080953	0	0	0
MSTRG.15913	0	0	0	0	0	0	0	0	0	0	8.501125862	0
MSTRG.16863	860.7362541	0	812.9300617	0	3.595858575	0	1099.274257	0	608.0096554	0	226.012691	0
MSTRG.4202	125.4249652	88.57056271	157.9527322	0	19.73540985	87.88373632	144.7112247	91.83840215	50.66747128	120.1028824	408.6403259	35.20391083
MSTRG.13813	50.52664475	162.379365	58.54781273	163.6439672	82.28662412	235.5284133	43.81165517	176.0236041	36.91487193	140.6919479	44.55762521	177.4863838
MSTRG.13811	26.15496905	0	14.742255	0	0	0	39.82877743	0	28.22901971	0	26.3828044	0
MSTRG.13815	0	0	0	0	141.9109768	0	0	0	0	0	29.90051165	0
MSTRG.13819	0	0	0	0	0	0	0	0	0	0	468.7344915	0
MSTRG.13818	0	0	0	0	0	0	0	0	0	0	185.2659153	0
MSTRG.12146	176.5460411	95.95144294	76.65972602	92.91648986	22.16052377	0	176.5742466	0	49.21982924	70.34597397	29.02108484	0
MSTRG.12147	5550.797749	1070.227633	3263.935258	1178.791289	7967.837229	1504.569566	7086.867131	2552.34226	4038.921282	1892.478275	1556.58546	409.2454634
MSTRG.12145	0	0	210.1824356	0	9.198707981	0	73.01942529	0	354.672299	0	0	0
MSTRG.12142	50.52664475	0	17.69070601	0	4.432104755	0	46.466907	0	10.13349426	0	4.690276338	0
MSTRG.12143	0	0	165.113256	192.7670461	0	0	0	0	92.64909034	200.7433891	129.2757416	0
MSTRG.12141	287.1102284	0	30.74813187	0	20.65528065	0	363.7695005	0	58.62950248	0	21.69252806	0
MSTRG.12148	0	0	0	0	0	0	0	0	0	0	43.09191385	0
MSTRG.3103	0	0	0	0	0	0	1038.203465	0	0	0	0	0
MSTRG.3101	0	0	0	0	0	0	0	0	597.1523401	0	0	0
MSTRG.16395	0	0	0	65.18022423	0	0	0	0	0	0	0	632.2035654
MSTRG.16394	1542.548743	771.3019836	1375.662996	260.7208969	0	0	2258.29168	0	3477.959993	1070.631409	0	0
MSTRG.16392	0	0	0	0	0	0	0	0	0	0	8.207983591	0
MSTRG.3109	0	0	625.0716122	0	0	0	0	0	501.6079657	0	0	0
MSTRG.3108	4.161017803	0	6.739316573	0	8.780584891	52.73024179	7.965755486	0	4.34292611	0	14.07082901	0
g25669	0	0	10.53018215	0	0	0	0	0	0	0	0	0
g25664	0	0	0	0	0	0	0	0	0	0	1.758853627	0
MSTRG.16538	166.4407121	99.64188305	339.9142797	109.5582492	342.0246877	0	127.4520878	302.3014071	121.6019311	46.32539749	369.0661193	363.7737453
MSTRG.16533	0	0	0	0	0	0	1732.551818	0	0	0	0	0
MSTRG.16531	17.23850233	0	0	0	19.65178523	0	0	0	0	0	48.07533246	0
MSTRG.16530	0	0	0	0	427.4054227	0	0	0	633.343391	0	1804.290679	0
MSTRG.16537	0	0	0	0	210.9012866	0	0	0	0	0	126.0511766	71.87465128
MSTRG.16536	1295.265399	0	1399.671811	8.320879689	525.0789765	0	876.2331035	0	332.2338474	25.73633194	221.615557	0
MSTRG.16535	0	0	1722.316592	119.2659422	16.47404975	0	0	0	282.2901971	247.0687866	0	0
MSTRG.16534	5474.116135	0	0	0	0	0	4317.439473	0	0	0	0	0
MSTRG.12854	695.4844042	0	1527.297618	0	8613.001157	0	0	0	0	0	0	1840.871171
MSTRG.12855	0	0	0	0	0	0	0	0	0	0	749.5647872	99.74441402
MSTRG.12856	145.6356231	0	247.2486768	0	41.05968744	0	0	0	158.516803	0	124.5854652	0
MSTRG.12857	0	0	0	0	0	0	0	0	0	0	844.8360253	401.9113153
MSTRG.12850	74.89832045	0	33.69658287	0	0	0	0	0	76.72502794	0	0	0
MSTRG.12851	21.39952013	0	15.16346229	13.86813282	58.70448184	151.1600265	0	0	65.86771267	17.15755463	40.74677568	14.66829618
MSTRG.12852	0	0	0	0	4.264855519	0	0	0	0	0	0	0
MSTRG.12853	0	0	0	0	2543.526381	0	0	0	0	0	0	0
MSTRG.12858	0	0	0	0	74.25866079	0	0	0	0	0	207.8378702	0
MSTRG.12859	36.260298	0	26.95726629	0	6.689969441	0	55.7602884	0	83.96323812	0	49.24790155	0
MSTRG.4454	0	0	0	0	0	0	0	0	0	0	15.53654037	0
MSTRG.4455	0	0	0	0	0	0	0	0	0	0	1363.990987	0
MSTRG.4457	1645.979757	3520.679868	3609.325232	911.136326	890.4349326	291.7740046	17589.71574	1565.079437	0	700.0282288	2448.617391	858.0953265
MSTRG.4450	0	0	0	0	50.25839543	0	0	0	0	0	461.699077	0
MSTRG.4451	0	0	0	0	0	0	0	0	0	0	460.2333656	0
MSTRG.4452	0	0	0	0	0	0	0	0	0	0	1113.354346	0
MSTRG.4453	0	0	0	0	0	0	0	0	0	0	438.8339798	0
MSTRG.11626	0	0	0	0	0	0	0	0	0	0	556.3840306	0
MSTRG.11624	1.783293344	0	2.948451001	0	0	0	0	0	0	0	21.98567033	0
MSTRG.11625	49.93221363	0	16.00587686	0	5.937347879	0	25.22489237	0	10.85731527	0	50.7136129	0
MSTRG.11622	0	0	0	0	0	0	0	0	0	0	25.50337759	0
MSTRG.11620	0	0	0	0	0.752621562	0	0	0	0	0	165.9185254	0
g24210	0	0	6.318109288	0	0.334498472	0	0	0	0	0	0	0
MSTRG.3523	282.9492106	623.6843791	171.4313653	464.5824493	544.898011	1437.777926	477.9453292	0	213.5272004	470.1169968	430.0397117	371.1078934
MSTRG.10174	3442.350585	84.8801226	1935.447478	235.7582579	0	0	3446.516874	298.474807	1698.084109	319.1305161	3.224564982	0
MSTRG.10177	0	0	0	0	0	0	0	0	0	0	37.22906843	0
MSTRG.10176	806.6430226	811.8968248	0	0	0	0	1220.088215	0	0	0	0	0
MSTRG.10171	0	0	0	0	0	0	0	0	0	0	2373.279827	0
MSTRG.10170	3.566586688	0	0	0	0	0	0	0	0	0	29.60736938	0
MSTRG.10172	0	0	0	0	0	0	0	0	0	0	22233.96184	0
g2583	0	0	0	0	0.501747708	0	0	0	0	0	0	0
MSTRG.13484	0	0	0	0	4365.539559	0	0	0	0	0	2922.628443	0
MSTRG.13485	0	0	0	0	0	0	0	0	0	0	321.8702137	0
MSTRG.13486	0	0	0	0	0	0	0	0	0	0	6681.591785	0
MSTRG.13480	0	0	0	0	0	0	0	0	0	0	9808.540391	0
MSTRG.13481	0	0	0	0	0	0	0	0	0	0	1967.570924	0
MSTRG.13482	0	0	0	0	0	0	0	0	0	0	25.79651986	0
MSTRG.13483	110.5641873	0	0	0	12.12556961	0	0	0	79.62031201	284.8154068	46.02333656	83.60928823
MSTRG.13489	0	0	0	0	0	0	0	0	0	0	21.39938579	0
MSTRG.10289	0	0	0	0	0	0	0	0	0	0	148.9162737	0
MSTRG.10288	0	0	0	0	818.3505119	383.1730903	0	0	0	0	32.53879209	115.8795398
MSTRG.10287	80.8426316	0	220.7126178	244.0791376	151.3605586	210.9209672	175.2466207	84.18520197	241.7562201	34.31510925	240.6698046	230.29225
MSTRG.10286	0	0	0	0	4236.590398	0	0	0	0	0	0	0
MSTRG.10285	0	0	0	0	595.6581541	379.6577409	0	0	0	0	0	0
MSTRG.14705	9547.158133	2642.355121	0	0	0	0	6699.200364	0	0	0	0	0
MSTRG.14703	30.31598685	0	72.86886045	0	0	0	197.8162612	0	109.2969738	0	1.758853627	0
MSTRG.14700	0	0	0	0	36.04221036	0	0	0	0	0	0	0
MSTRG.14701	0	0	1.263621858	0	0	0	0	0	0	0	8.501125862	0
MSTRG.3524	0	0	236.7184946	52.6989047	56.94836487	400.7498376	59.74316614	0	0	0	201.3887403	101.2112436
MSTRG.1248	0	0	0	0	0	0	0	0	0	0	453.1979511	0
MSTRG.1249	0	0	61.07505645	0	45.74266605	0	0	0	0	0	21.98567033	0
MSTRG.1246	0	0	0	0	0	0	0	0	0	0	43.6781984	0
MSTRG.1244	8.91646672	0	11.37259672	0	70.91367607	35.15349453	0	0	0	25.73633194	31.95250755	19.06878503
MSTRG.1245	22.58838236	0	50.96608159	0	103.1927786	0	0	0	55.01039739	30.88359833	55.40388924	0
MSTRG.1242	1198.967558	439.1623734	372.3472407	165.0307805	68.82306062	84.36838687	1934.350957	455.3654107	684.0108623	243.6372757	354.1158635	104.1449029
MSTRG.10829	0	0	0	0	0	0	0	0	0	0	34.29764572	0
MSTRG.10828	0	0	0	0	0	0	0	0	0	0	1208.918726	0
MSTRG.10823	1499.749702	675.3505407	927.0772361	832.0879689	49.58939848	0	920.0447586	903.0776212	743.3641858	1530.453873	407.7608991	638.0708838
MSTRG.10822	502.2942919	727.0167022	658.7681951	500.6395946	397.6350586	544.8791652	662.4853312	313.7812074	637.6863171	1104.946518	227.1852601	481.1201147
MSTRG.10821	0	0	124.2561493	0	10.87120034	0	0	0	0	0	0	0
MSTRG.10820	15.45520898	0	131.8378805	0	4.181230901	0	0	0	51.3912923	0	2.345138169	0
MSTRG.10827	0	0	0	0	0	0	0	0	0	0	147415.0922	0
MSTRG.10826	0	0	1.684829143	0	0	0	0	0	5.790568146	0	18.17482081	0
MSTRG.10825	0	0	29.90571729	0	0	0	25.22489237	0	85.41088016	0	0	0
MSTRG.10824	0	0	0	0	0	0	0	0	0	0	32.53879209	0
MSTRG.13738	0	0	0	0	173.5210824	0	0	0	0	0	0	0
MSTRG.13739	0	0	0	0	0	0	0	0	0	0	161.5213914	0
MSTRG.13736	99.86442727	66.42792203	98.98371217	0	308.5748405	66.7916396	77.00230303	0	38.36251397	94.36655045	188.1973381	55.73952548
MSTRG.13737	0	0	0	0	0	0	315.9749676	0	0	0	0	0
MSTRG.13734	524.8826743	154.9984847	198.8098389	113.7186891	6.940843295	0	0	160.7172038	0	72.06172943	12.01883312	60.14001434
MSTRG.13735	0	0	0	0	0	0	0	0	0	0	72.69928323	0
MSTRG.13732	0	0	0	0	8099.378753	650.3396488	0	0	0	0	153.8996923	0
MSTRG.13733	21.39952013	0	0	49.92527814	37.79832734	379.6577409	0	0	0	61.76719666	300.4708279	572.063551
MSTRG.13730	0	0	0	0	0	0	0	0	0	0	173.2470822	0
MSTRG.13731	1585.347783	512.9711757	4886.425723	10775.5392	4.097606283	119.5218814	1403.300591	0	6054.038997	8086.355496	606.8045012	2490.676691
MSTRG.1868	29.12712462	0	0	0	0	0	0	0	0	0	0	0
MSTRG.1869	0	0	0	0	127.0257948	0	0	0	0	0	409.812895	0
MSTRG.12469	30.91041796	0	0	0	112.2242374	0	0	0	0	0	81.2004091	0
MSTRG.12468	0	0	277.9968087	0	0	0	0	0	338.7482366	482.127285	567.5234369	390.1766784
MSTRG.1862	0	0	0	0	0	0	0	0	0	0	150.3819851	0
MSTRG.12464	207.456459	0	616.2262592	210.7956188	1023.398075	362.0809936	511.135977	0	509.5699969	46.32539749	1112.768061	231.7590796
MSTRG.1860	0	0	13.47863315	0	0	0	0	0	58.62950248	0	0	0
MSTRG.12466	46.96005806	0	1474.2255	0	0	0	50.44978474	0	1533.776738	173.2913017	19.05424762	0
MSTRG.1866	0	0	0	0	0	0	0	0	0	0	34.59078799	0
MSTRG.12463	44.5823336	0	49.28125244	0	3.010486248	0	256.2318015	0	52.11511332	0	14.95025583	0
MSTRG.1865	206.2675968	254.6403678	0	0	0	0	211.0925204	95.66500224	0	0	0	0
MSTRG.7168	8.322035606	51.66616158	29.90571729	94.30330314	1.170744652	0	18.5867628	107.1448025	44.87690313	135.5446816	38.40163752	117.3463694
MSTRG.7165	9894.900335	0	4821.138594	0	6874.027225	0	13224.48173	0	0	0	3455.561092	0
MSTRG.7164	11.88862229	0	0	0	0	0	0	0	0	0	3.517707253	0
MSTRG.7166	0	0	0	0	0	0	0	0	0	0	608.5633548	0
MSTRG.7161	1078.892473	180.8315655	1028.166985	723.916533	634.0418538	492.1489234	535.0332435	191.3300045	563.1327522	501.0005951	486.61617	288.9654347
MSTRG.7160	0	0	0	295.391229	0	0	0	0	0	0	719.077991	0
MSTRG.7162	0	0	0	0	0	0	0	0	0	0	802.0372538	0
MSTRG.3400	925.5292456	81.18968248	626.335234	0	878.8947353	77.33768796	1471.009513	122.4512029	744.0880068	99.51381684	299.2982588	0
MSTRG.3401	112.3474807	0	76.23851874	0	86.46785502	0	503.1702215	103.3182024	332.2338474	94.36655045	370.5318307	60.14001434
MSTRG.7833	12103.80636	398.5675322	0	95.69011643	0	0	21751.82298	133.9310031	0	0	73.87185232	49.87220701
MSTRG.7832	2490.071939	1376.534162	1729.055908	779.3890642	2870.247764	2552.143703	2765.44478	1806.155242	1801.590515	1128.967094	8183.652783	3027.536332
MSTRG.7831	0	0	0	0	0	0	0	0	0	0	5.27656088	0
MSTRG.7830	0	0	0	0	0	0	0	0	0	0	40.45363341	0
MSTRG.7837	128.9915519	332.1396102	214.8157158	128.9736352	105.4506433	0	168.6084911	118.6246028	276.499629	133.8289261	41.33306023	133.4814952
MSTRG.7836	2064.459261	2262.239789	1478.437573	2948.365037	1617.969109	2657.604186	1654.221889	2207.948252	1834.886281	3747.209931	1002.546567	4007.378516
MSTRG.7835	0	0	0	0	0	0	0	0	0	118.3871269	10.25997949	0
MSTRG.7834	39.82688468	723.3262621	48.01763059	163.6439672	274.7904948	1100.304379	0	149.2374035	72.38210183	65.19870758	189.3699071	573.5303806
MSTRG.7839	0	0	0	0	7.526215621	0	0	0	13.75259935	0	3.810849524	30.80342198
MSTRG.7838	0	0	0	0	38.30007505	0	0	0	192.5363909	0	126.3443188	203.8893169
MSTRG.8384	0	214.0455265	24.43002258	0	16.47404975	0	0	0	123.0495731	0	1167.878808	2627.091846
MSTRG.8385	0	0	485.6520006	0	317.2718007	0	0	0	0	0	602.9936517	0
MSTRG.8386	0	0	48.86004516	0	47.24790918	0	0	0	40.53397703	0	89.99467723	0
MSTRG.8387	0	0	0	0	141.6601029	0	0	0	0	0	100.8409413	0
MSTRG.8380	220.5339435	0	130.5742586	0	78.27264246	0	309.336838	0	79.62031201	0	182.3344926	0
MSTRG.8381	0	0	0	0	576.5917412	0	0	0	0	0	0	0
MSTRG.8382	21.99395124	0	74.13248231	30.50989219	198.8593416	0	343.8551118	0	763.6311743	0	394.2763546	26.40293312
MSTRG.8383	0	0	0	0	0	0	0	0	78.896491	0	614.4262002	0
MSTRG.8388	0	0	0	0	0	0	0	0	0	0	303.1091083	0
MSTRG.8389	1962.811541	0	0	0	0	0	1558.632823	0	0	0	0	0
MSTRG.9475	0	0	0	0	0	0	0	0	0	0	76.21699049	0
MSTRG.9474	0	0	0	0	0	0	0	0	0	0	2096.553523	0
MSTRG.9477	408.3741758	0	514.294096	614.3582837	37.79832734	235.5284133	0	0	680.3917572	525.0211716	841.0251758	362.3069156
MSTRG.9471	0	0	0	0	212.4901544	0	0	0	0	0	0	0
MSTRG.9473	0	0	0	30.50989219	767.2558703	537.8484663	0	0	0	0	0	0
MSTRG.9472	0	0	40.85710673	0	1196.668284	256.6205101	0	0	0	0	0	0
MSTRG.9479	0	0	0	0	0	0	0	0	0	0	45.43705202	0
MSTRG.9478	0	0	0	0	866.5182918	0	0	0	0	0	895.256496	0
g14870	0	0	4.633280144	0	1.421618506	0	0	0	0	0	8.501125862	0
g15584	0	0	1.684829143	0	0	0	0	0	0	0	0	0
MSTRG.5153	0	0	0	0	26.17450544	0	0	0	0	0	201.3887403	0
MSTRG.5150	4.755448917	0	51.80849616	0	11.79107114	0	41.15640334	0	39.81015601	0	36.05649935	0
MSTRG.5151	1587.131076	0	11485.90148	1574.033075	0	0	0	1423.495233	3873.89009	0	0	384.3093599
MSTRG.5156	1631.71341	4723.763345	10.95138943	0	55.19224789	179.2828221	1679.446782	4113.595096	235.965652	216.1851883	0	0
MSTRG.5157	13.67191564	107.0227633	0	0	0	0	136.7454692	447.7122105	0	0	0	0
MSTRG.5154	0	0	3236.135577	0	0	0	0	0	2231.540199	0	0	0
MSTRG.5155	0	0	0	0	0	0	0	0	0	0	23038.05109	2055.028295
MSTRG.5159	1399.290844	0	0	0	0	0	2418.934416	0	0	0	0	0
MSTRG.15400	213.4007702	0	0	424.3648642	260.8251836	1680.337038	0	0	0	0	240.6698046	478.1864555
MSTRG.11798	224.1005302	129.165404	36823.62576	7563.679638	636348.9734	376.1423914	35463.54342	926.0372217	75998.31164	104.6610832	89.11525042	0
MSTRG.4523	202.106579	0	238.4033238	105.3978094	199.444714	277.7126068	0	0	96.26819543	46.32539749	321.5770714	73.3414809
MSTRG.6715	2831.275399	81.18968248	209.7612283	0	6.940843295	0	4529.85962	130.104403	314.862143	15.44179916	0	0
MSTRG.6714	0	151.3080446	11.37259672	0	0	0	0	0	15.20024138	0	0	0
MSTRG.6717	9134.622939	0	1369.766094	2679.32326	0	0	1100.601883	0	1103.827053	2357.448006	139.2425788	0
MSTRG.6716	0	0	60.23264187	0	0	0	0	72.7054017	87.58234321	34.31510925	3.224564982	0
MSTRG.6711	0	0	0	0	0	0	0	0	0	0	0	39.60439969
MSTRG.6710	1871.269149	5192.449239	5746.952208	10256.87103	9586.308086	0	3158.42205	5116.16432	9146.926208	7259.361363	7250.874076	309.5010494
MSTRG.6712	2167.295844	0	1071.551335	0	0	0	0	0	1315.906611	0	0	0
MSTRG.6719	57.06538701	0	51.80849616	0	64.64182972	0	84.96805852	0	76.00120692	0	180.2824967	16.1351258
MSTRG.6718	668.735004	0	442.2676501	0	100.0150431	0	0	0	0	0	248.5846459	494.3215813
MSTRG.11428	0	59.04704181	6.739316573	0	6.522720205	0	0	0	0	0	0	0
MSTRG.11424	19309.50033	542.4946966	1687.777594	81.82198361	3249.150908	94.91443522	42383.12969	1848.247843	9575.428251	389.47649	2381.48781	334.4371529
MSTRG.11425	0	0	0	0	0	0	0	0	127.3924992	0	1912.753319	247.8942054
MSTRG.11426	65.38742262	0	8.845353003	0	0	0	115.5034545	0	91.92526932	36.03086472	0	0
MSTRG.11427	0	0	0	0	47.08065994	0	0	0	82.51559609	0	180.2824967	0
MSTRG.11420	49186.79702	0	0	0	0	0	18411.51618	0	0	0	0	0
MSTRG.11421	81.43706271	0	0	0	0	0	86.29568443	0	0	0	0	0
MSTRG.11422	0	0	0	0	0	0	0	0	4717.865397	0	0	0
MSTRG.11423	0	0	0	0	0	0	0	0	0	0	557.5565996	0
g21614	0	0	0	0	0	0	0	0	0	0	5.862845422	0
g25501	0	0	0	0	0	0	13.27625914	0	0	0	0	0
MSTRG.11396	0	0	591.7962366	248.2395774	111799.6752	2355.284133	0	0	0	0	0	120.2800287
MSTRG.11397	257.3886727	202.9742062	108.2502725	162.2571539	292.9370369	101.9451341	297.3882048	0	82.51559609	168.1440353	180.8687813	208.2898058
MSTRG.11394	0	0	31.59054644	0	0	0	0	0	62.97242859	0	0	0
MSTRG.11395	0	0	0	478.4505821	609.9579638	2661.119536	0	0	0	0	529.4149416	1776.330667
MSTRG.11392	0	0	0	0	122.5100654	94.91443522	0	0	21.71463055	0	48.661617	80.67562899
MSTRG.11393	0	0	0	0	0	0	0	0	37.63869295	0	0	0
MSTRG.11390	0	0	0	0	0	0	0	0	0	0	0	24.93610351
MSTRG.7442	0	0	600.2203823	239.9186977	18.23016673	0	0	0	1390.460176	593.6513901	603.8730785	212.6902946
MSTRG.7443	3086518.77	12060.35829	0	0	0	0	26276.3721	1147.980027	0	0	0	0
MSTRG.7440	0	0	0	0	0	0	0	0	0	0	9.380552675	0
MSTRG.7441	3311.57574	228.807287	1580.790944	188.6066063	46.99703532	0	3184.974568	237.2492056	2303.19848	319.1305161	165.6253832	545.6606179
MSTRG.7446	0	0	311.2721842	0	0	0	0	0	433.56879	612.5247002	11.1394063	0
MSTRG.7447	0	0	84.24145717	0	50.42564466	0	0	0	31.12430379	0	582.1805504	0
MSTRG.11398	482.083634	180.8315655	366.0291314	131.7472617	402.0671634	186.313521	658.5024535	221.9428052	426.3305798	243.6372757	355.8747171	142.2824729
MSTRG.11399	0	0	887.062544	0	0	0	0	0	0	0	582.766835	0
MSTRG.8313	0	0	48.01763059	0	0	0	0	0	39.08633499	0	0	0
MSTRG.133	15.45520898	0	0	0	0	0	0	0	0	0	43.09191385	0
MSTRG.8311	2731.410972	476.0667746	4824.087045	716.9824666	4389.539824	0	252.2489237	0	816.4701086	171.5755463	1156.44626	0
MSTRG.131	0	0	351.2868764	0	0	0	0	0	0	0	0	0
MSTRG.136	0	0	6.318109288	0	0	0	15.93151097	0	8.68585222	20.58906555	34.00450345	0
MSTRG.137	0	0	453.2190396	0	0	0	0	0	0	0	589.8022495	0
MSTRG.8314	0	0	0	0	0	0	681.072094	0	0	0	0	0
MSTRG.138	0	0	817.1421345	0	0	0	0	0	1134.951357	0	0	0
MSTRG.139	0	0	21.48157158	0	0	0	0	0	38.36251397	0	0	0
MSTRG.15899	0	0	2029.376703	15.2549461	7950.443308	0	3320.392412	0	2366.170909	70.34597397	2790.714421	42.53805892
MSTRG.15891	287.7046595	0	0	0	76.34927624	0	0	0	0	0	0	0
MSTRG.15890	40707.8316	41008.17053	49170.47493	54089.87842	25152.77985	38862.1882	40787.32334	52183.34542	38170.7014	776748.2343	19462.88795	429830.9503
MSTRG.15893	99.86442727	81.18968248	216.0793376	30.50989219	73.00429152	0	118.1587064	0	222.2130526	53.18841934	835.7486149	0
MSTRG.15892	0	0	0	346.7033204	539.4624108	1599.484001	0	0	0	0	0	0
MSTRG.15896	395.2966913	158.6889249	608.2233208	61.01978439	756.8864176	376.1423914	620.001302	252.5556059	631.171928	257.3633194	328.3193436	63.07367357
g22992	0	0	0	0	0	0	0	0	0	0	1.465711356	0
g11235	0	0	0	0	0	0	0	0	16.64788342	0	0	0
MSTRG.14276	29.72155573	0	34.11779015	0	48.41865383	0	0	0	0	0	50.7136129	0
MSTRG.14275	124.236103	1450.342964	0	238.5318844	384.7568675	1318.256045	346.5103636	987.2628231	0	826.994133	471.9590565	315.3683679
MSTRG.14272	0	0	0	0	256.142205	0	0	0	0	0	82.07983591	0
MSTRG.14273	24.3716757	0	30.74813187	0	0	0	25.22489237	0	20.26698851	0	57.74902741	0
MSTRG.14270	0	0	0	0	0	0	0	0	0	0	263.5349017	0
MSTRG.14271	46.96005806	99.64188305	155.0042812	262.1077102	18.73191443	0	0	99.49160233	65.86771267	298.5414505	65.957011	184.8205319
MSTRG.14278	0	0	0	159.4835274	437.189503	797.9843258	0	0	0	0	0	0
MSTRG.14279	0	0	1044.172862	72.11429064	0	0	0	0	230.8989048	44.60964203	0	0
g11582	0	0	0	0	0	0	0	0	0.723821018	0	0	0
g22335	0	0	0	0	0	0	61.07079206	0	0	0	0	0
MSTRG.13138	0	0	0	74.8879172	0	0	0	0	0	101.2295723	0	0
MSTRG.13139	0	0	0	0	0	0	0	0	0	0	60.38730785	0
MSTRG.13134	0	0	0	0	0	0	0	0	79.62031201	0	0	0
MSTRG.13135	143.2578986	0	1198.755935	299.5516688	291.599043	411.295886	0	0	405.3397703	476.9800186	1536.358643	1462.429129
MSTRG.13136	0	0	0	0	0	0	0	0	90.47762729	0	0	0
MSTRG.13137	0	0	0	0	0	0	0	0	70.21063878	0	0	0
MSTRG.13130	0	0	0	0	0	0	11.94863323	0	0	0	7.621699049	13.20146656
MSTRG.13132	0	0	0	0	0	0	0	0	0	0	9.087410404	0
MSTRG.13133	0	0	0	0	0	0	0	0	29.67666175	36.03086472	77.68270184	30.80342198
MSTRG.13952	0	0	0	0	0	0	0	0	0	0	1814.257516	16.1351258
MSTRG.12261	0	0	0	0	0	0	0	0	0	0	1.465711356	0
MSTRG.12267	0	0	0	0	0	0	0	0	54.28657637	0	87.35639679	0
MSTRG.12266	0	0	0	0	0	0	0	0	0	0	33.12507664	0
MSTRG.12264	0	0	0	47.15165157	0	0	0	0	0	32.59935379	0	0
MSTRG.12268	0	0	0	0	0	0	0	0	0	0	235.9795282	0
MSTRG.13950	0	0	0	0	0	0	0	0	146.9356667	0	0	0
MSTRG.14852	0	0	40.01469215	120.6527555	57.95186028	446.4493805	0	0	131.0116043	0	421.8317281	1057.584155
MSTRG.14856	16.64407121	0	1196.649899	0	12.20919423	63.27629015	0	0	0	73.7774849	130.7414529	137.8819841
MSTRG.14854	514.7773453	1590.579689	210.6036429	454.8747563	526.500595	3522.380152	1058.117854	2441.370857	276.499629	410.0655556	213.9938579	264.0293312
MSTRG.14855	0	0	481.4399277	0	0	0	0	0	0	0	0	0
MSTRG.14859	315.0484908	0	538.7241186	0	441.7052323	0	0	0	351.7770149	0	271.7428853	0
MSTRG.13954	11889.21672	0	0	0	0	0	40371.77643	0	35805.25431	0	0	0
MSTRG.2464	4.161017803	0	53.4933253	0	96.83730766	0	17.25913689	0	47.04836619	10.29453278	89.99467723	0
MSTRG.2463	106.9976006	0	0	0	0	0	1399.317714	149.2374035	0	0	0	0
MSTRG.2462	417.8850736	0	582.5296763	88.75605002	420.1300809	0	0	0	676.0488311	248.7845421	1066.744725	362.3069156
MSTRG.2461	6055.469765	0	2517.977155	718.3692798	404.5759019	0	7682.971166	0	4108.4081	0	601.5279403	0
MSTRG.2460	889.8633787	0	26.11485172	0	0	0	3951.014721	0	595.7046981	0	20.22681671	0
MSTRG.2469	297.2155573	1158.798195	250.6183351	707.2747736	3.34498472	0	385.0115152	1362.269632	373.4916454	1465.255165	0	0
MSTRG.2468	0	0	0	0	0	0	0	0	0	0	616.1850539	0
g1908	0	0	0	0	1.003495416	0	0	0	0	0	0	0
MSTRG.11988	0	0	0	0	1368.600498	0	0	0	0	0	4269.910321	905.0338743
MSTRG.11983	11912.99397	0	0	0	0	0	12996.13008	0	0	0	0	0
MSTRG.11982	0	0	0	0	0	0	0	0	0	0	122.8266116	0
MSTRG.11981	0	0	0	0	0	0	0	0	0	0	3773.034171	0
MSTRG.11980	0	0	0	0	0	0	0	0	0	0	11.72569084	0
MSTRG.11987	634.8524305	199.2837661	11.37259672	37.4439586	426.903675	312.8661013	823.1280669	864.8116203	254.0611774	240.2057648	23.15823942	0
MSTRG.11986	0	0	0	0	0	0	0	0	0	0	1084.919545	328.5698344
MSTRG.11985	1223.933665	0	1022.270083	130.3604485	250.7066048	0	2341.932113	0	0	175.0070572	359.6855666	70.40782166
MSTRG.11984	0	0	0	0	0	0	0	0	0	0	89.70153496	0
MSTRG.3735	0	0	0	0	0	0	0	0	0	0	2430.149427	0
MSTRG.3736	0	0	0	51.31209142	1.421618506	80.85303741	0	15.30640036	1.447642037	24.02057648	0	23.46927389
MSTRG.3737	0	0	0	0	4316.284659	0	0	0	0	0	0	0
MSTRG.3731	0	0	928.340858	0	28.85049321	0	0	0	542.1419427	138.9761925	168.8499482	61.60684396
MSTRG.3732	0	0	4.633280144	0	6.439095587	0	0	0	0	17.15755463	23.74452396	0
MSTRG.3733	4921.295198	3576.036469	4962.664242	1324.406684	2913.398067	1778.766823	1372.765195	3757.721288	5332.389442	1882.183743	1303.017395	1208.667605
MSTRG.3738	0	0	0	0	5.435600171	0	0	0	5.066747128	0	0	0
MSTRG.3739	0	0	37.48744844	325.9011212	4342.710038	1669.79099	0	0	0	0	4.690276338	108.5453917
MSTRG.1468	0	0	0	0	0	0	0	0	0	0	103.4792217	0
MSTRG.1469	38.63802245	0	12.63621858	0	0	0	100.8995695	0	31.12430379	0	1.758853627	0
MSTRG.1466	0	0	77.08093331	33.28351876	0	0	0	45.91920108	10.85731527	61.76719666	0	17.60195542
MSTRG.1467	49.33778252	0	27.37847358	0	0.250873854	0	9.2933814	0	43.4292611	0	11.43254857	0
MSTRG.1464	39.82688468	0	40.85710673	0	0	0	0	0	0	77.20899582	0	0
MSTRG.1465	25.56053793	0	27.37847358	0	65.81257438	0	33.19064786	0	26.78137768	0	33.41821891	0
MSTRG.1462	34.47700465	0	294.4238928	0	1.25436927	0	75.67467712	0	189.6411068	0	22.86509715	0
MSTRG.1463	0	0	0	0	0	0	0	0	0	0	62.43930375	0
MSTRG.1460	40.4213158	73.80880226	0	0	0	0	37.1735256	0	0	0	17.58853627	0
MSTRG.1461	67.17071596	0	114.989589	0	0	0	0	0	115.8113629	0	23.45138169	0
g5360	0	0	0	0	1.25436927	0	3.982877743	0	0	0	1.465711356	0
g2280	0	0	0	0	0	0	0	0	0	0	2.931422711	0
MSTRG.10630	0	0	0	0	0	0	0	0	0	0	12.01883312	0
MSTRG.10636	0	0	0	0	0	0	0	0	0	0	100.547799	0
MSTRG.10637	7.133173376	0	0	0	0	0	0	0	0	0	574.8519936	0
g27466	38.63802245	0	29.48451001	0	17.05942207	0	21.24201463	0	18.81934648	0	14.65711356	0
MSTRG.10634	3575.503155	0	303.2692458	171.9648469	89.81283974	0	1087.325624	156.8906037	359.7390461	176.7228127	2786.610429	64.54050319
MSTRG.9679	0	0	0	0	0	0	169.936117	0	0	0	0	102.6780733
MSTRG.9678	31.50484908	0	66.97195845	0	43.73567522	0	0	0	49.21982924	0	31.95250755	0
MSTRG.9673	0	0	0	0	0	0	0	0	0	0	225.4264065	0
MSTRG.9672	0	0	0	0	0	0	0	0	0	0	668.0712359	0
MSTRG.9671	0	0	0	0	0	0	0	0	0	0	0	110.0122214
MSTRG.9670	0	0	0	0	0	0	0	0	0	382.6134682	0	0
MSTRG.9677	55.87652478	44.28528135	88.03232274	0	65.14357743	0	0	0	45.60072415	0	116.3774816	0
MSTRG.9676	0	214.0455265	153.7406593	257.9472704	577.5952366	0	0	0	0	97.79806138	272.9154544	250.8278647
MSTRG.9675	0	0	0	0	0	0	0	0	54.28657637	30.88359833	0	0
MSTRG.4178	0	0	8.424145717	0	1.421618506	0	0	0	0	0	0	0
MSTRG.4176	403.6187269	0	111.1987235	47.15165157	0	0	79.65755486	130.104403	96.26819543	0	0	0
MSTRG.4175	0	0	3266.883709	238.5318844	0	0	6377.914892	0	2178.701265	128.6816597	17.295394	0
MSTRG.4173	0	0	0	0	121.1720715	0	0	0	0	0	264.1211863	0
MSTRG.4171	0	0	18.95432786	0	881.2362246	0	0	0	2070.128112	0	2341.034177	0
MSTRG.4170	49.33778252	291.5447689	51.38728887	558.8857525	285.3271967	615.1861542	229.6792832	76.53200179	40.53397703	394.6237564	95.56438038	86.54294746
MSTRG.10324	67.76514707	0	2799.343622	4777.571755	107573.3706	68176.68729	0	0	0	17.15755463	15.2433981	1028.247562
MSTRG.10325	0	0	76.23851874	0	5189.660169	0	0	0	0	0	0	0
MSTRG.10326	0	0	0	0	7390.325617	0	0	0	0	0	0	0
MSTRG.10327	0	0	236.7184946	0	0	0	0	0	0	0	0	0
MSTRG.10320	0	0	0	0	0	0	0	0	0	0	46.02333656	0
MSTRG.10321	0	0	673.0892428	392.4681587	54.52325094	0	0	0	167.9264762	154.4179916	0	0
MSTRG.10322	0	0	2260.619503	2806.910082	241232.3537	21549.09215	0	0	0	0	0	627.8030765
MSTRG.10323	10.69976006	0	0	0	0	0	0	0	28.95284073	0	31.95250755	0
MSTRG.10328	39.82688468	55.35660169	21.06036429	0	0	0	411.5640334	0	30.40048277	0	29.31422711	20.53561465
MSTRG.10329	0	0	0	0	0	0	0	0	0	0	20.51995898	0
g15216	0	0	35.38141201	0	0	0	0	0	0	0	0	0
MSTRG.15669	0	254.6403678	171.0101581	97.07692971	0	0	0	0	344.5388047	0	573.09314	407.7786338
MSTRG.15666	0	0	0	0	360.9238513	0	0	0	0	0	4.397134067	44.00488854
MSTRG.15667	20.2106579	81.18968248	29.06330272	0	1.839741596	0	0	0	0	37.74662018	35.17707253	32.2702516
MSTRG.15664	34.47700465	0	32.8541683	0	44.40467216	0	38.50115152	0	23.16227259	0	62.14616147	22.00244427
MSTRG.15665	0	0	0	0	0	0	0	0	0	185.30159	0	0
MSTRG.15662	202.106579	0	24.85122986	0	8.864209509	0	281.4566938	0	52.83893434	0	38.40163752	0
MSTRG.15663	365.5751355	1719.745093	210.6036429	381.3736524	242.8458907	0	715.5903678	987.2628231	164.3073712	899.0558625	293.4354134	300.7000717
MSTRG.15660	0	0	199.6522535	0	0	0	0	0	108.5731527	209.3221665	0	0
MSTRG.15661	163.4685565	199.2837661	42.96314316	37.4439586	207.7235511	0	172.5913689	639.042215	76.00120692	48.04115296	473.7179101	237.6263981
MSTRG.15497	0	0	0	0	0	0	0	0	0	0	146.5711356	0
MSTRG.15496	0	0	0	0	0	0	0	0	0	0	92.63295767	0
MSTRG.16258	4125.351936	346.9013706	9.266560288	0	0	0	10492.2276	7557.535177	17.37170444	0	0	0
MSTRG.16259	0	0	0	0	511.0300407	0	0	0	0	0	14.65711356	0
MSTRG.15493	133.1525697	92.26100282	110.3563089	171.9648469	181.9671688	217.9516661	82.31280669	49.74580117	83.96323812	233.3427429	31.65936528	54.27269587
MSTRG.9354	0	0	277.1543941	0	0	0	0	0	0	0	0	0
MSTRG.3068	310.887473	0	208.9188138	270.4285899	0	0	311.9920899	153.0640036	161.4120871	68.63021851	96.44380719	189.2210207
MSTRG.3069	0	0	0	0	0	0	0	0	0	0	170.9019441	11.73463694
MSTRG.13679	0	0	0	0	0	0	0	0	0	0	72.11299869	0
MSTRG.13678	0	0	0	0	0	0	0	0	0	0	4628.423319	79.20879937
MSTRG.13673	0	0	0	0	24.66926231	91.39908577	0	0	6.514389165	0	13.48454447	0
MSTRG.13672	2518.010202	0	662.1378533	0	954.2405161	0	0	0	297.4904385	0	0	0
MSTRG.13671	0	0	0	0	2120.553064	699.5545411	0	0	0	0	0	0
MSTRG.13670	36.260298	0	37.90865573	0	1999.046494	217.9516661	0	0	100.6111215	0	158.8831109	88.00977708
MSTRG.13677	3.566586688	0	2.948451001	0	0	0	0	0	2.171463055	0	51.29989744	0
MSTRG.13676	0	0	0	0	49.00402615	0	0	0	0	0	0	0
MSTRG.13675	0	0	7.160523859	0	5.686474025	0	9.2933814	0	0	0	20.81310125	0
MSTRG.13674	0	0	0	23.57582579	62.13309118	59.7609407	0	0	0	0	176.1785049	0
MSTRG.4591	4312.003306	1671.769371	200.9158753	0	0	0	577.5172727	279.3418065	88.30616423	0	17.88167854	0
MSTRG.6159	42.20460914	18.45220056	82.55662802	98.46374299	401.1472926	671.4317455	31.86302194	0	0	108.0925942	319.8182178	305.1005605
MSTRG.6153	0	0	0	0	591.9786709	0	0	0	0	0	0	79.20879937
MSTRG.6152	19.02179567	0	29.06330272	0	7.609840239	0	0	0	27.5051987	0	6.449129964	0
MSTRG.6151	0	0	0	0	0	0	0	0	0	0	1238.526095	372.574723
MSTRG.4592	11.29419118	40.59484124	0	16.64175938	33.36622259	0	14.60388506	0	0	0	9.966837218	0
MSTRG.6157	7.133173376	0	2.527243715	0	19.73540985	0	54.43266249	84.18520197	0	6.863021851	2.931422711	0
MSTRG.6156	0	0	0	327.2879344	362.0109714	745.254084	0	0	0	324.2777825	543.7789129	467.9186481
MSTRG.6155	0	0	0	0	0	0	0	0	0	0	21.10624352	0
MSTRG.6154	19.61622678	103.3323232	0	0	14.29980968	0	0	0	0	185.30159	0	0
MSTRG.11705	0	0	0	0	0	0	0	0	0	0	43.6781984	0
MSTRG.14139	168.8184366	0	280.9452597	586.6220181	188.2390151	179.2828221	338.5446082	340.567408	435.016432	588.5041237	473.4247678	777.4196975
MSTRG.14138	537.3657277	560.9468972	505.0275357	789.0967572	1026.157688	657.3703477	500.5149697	1025.528824	594.980877	909.3503952	885.8759433	981.3090144
MSTRG.1517	174.1683166	0	293.5814782	0	8.278837183	0	127.4520878	0	350.3293729	0	264.1211863	0
MSTRG.14135	0	70.11836215	174.3798163	0	0	0	249.5936719	76.53200179	160.6882661	90.93503952	0	0
MSTRG.14134	0	0	81.29300617	0	0	0	0	0	0	94.36655045	0	0
MSTRG.14137	0	0	45.49038687	40.21758516	0	0	0	0	95.54437442	49.75690842	0	0
MSTRG.14136	1156.762949	1007.490151	1404.726298	2981.648555	2952.618013	2334.192037	1372.765195	3520.472083	1910.887488	4569.056797	928.9678571	2386.531788
MSTRG.14131	0	0	0	0	0	0	0	0	0	0	85.59754316	0
MSTRG.14132	0	0	0	0	0	0	0	0	0	0	94.68495357	0
MSTRG.14540	1176.973607	2996.637372	1488.546548	1782.055067	1535.097113	309.3507518	2410.96866	1943.912846	982.9489429	4445.522404	1732.470822	2675.497223
MSTRG.11706	0	0	0	0	0	0	0	0	0	0	325.0947787	0
MSTRG.1512	336.4480109	0	320.9599518	27.73626563	252.2954725	0	665.1405831	0	495.8173975	68.63021851	441.7654026	0
MSTRG.10043	0	0	0	36.05714532	0	0	0	0	0	0	0	0
MSTRG.14543	0	0	0	0	475.3223288	200.3749188	0	0	0	0	0	0
MSTRG.11703	150.391072	0	92.66560288	29.12307891	19.484536	0	196.4886353	38.2660009	115.0875419	17.15755463	139.535721	0
MSTRG.1511	0	0	0	0	277.2156087	0	0	0	0	0	0	0
MSTRG.10044	215.1840635	0	0	0	0	0	0	0	154.1738769	0	0	0
MSTRG.10047	24874.56443	4277.220091	92.66560288	61.01978439	0	0	75925.59841	7010.331364	138.2498145	37.74662018	0	0
MSTRG.14548	52.90436921	0	0	0	0	0	304.0263344	0	104.9540477	0	0	0
MSTRG.10048	914.8294855	0	4.633280144	0	0	0	4986.562934	164.5438039	9.409673238	0	0	0
MSTRG.8887	746.60548	0	312.1145988	898.6550064	344.8679247	910.4755083	0	2200.295052	0	490.7060623	432.9711344	723.1470017
MSTRG.8886	0	0	0	0	554.5984667	0	0	0	0	0	3766.585041	0
MSTRG.8885	0	0	580.0024326	0	336.5054629	0	0	0	0	0	699.1443166	0
MSTRG.8884	0	0	0	0	0	0	0	0	0	0	1560.103167	0
MSTRG.8882	0	0	0	0	0	0	0	0	0	0	1032.153937	0
MSTRG.8881	0	0	0	0	861.1663163	0	0	0	0	0	0	0
MSTRG.8880	760.8718268	1450.342964	748.9065542	762.7473048	0	0	861.6292184	413.2728097	652.8865585	665.7131195	250.0503573	592.5991657
MSTRG.8889	473.7615984	0	524.4030709	41.60439845	453.0781804	0	718.2456196	145.4108034	500.1603236	65.19870758	317.4730796	0
MSTRG.8888	1744.655322	2284.38243	790.1848682	1567.099008	2280.777832	2140.847817	3135.85241	2743.672264	1063.293076	1527.022362	696.7991784	1059.050984
MSTRG.7288	3438.783998	1321.17756	2672.981436	1117.771505	47.41515841	0	7094.832886	2070.190649	1466.461383	1055.18961	167.0910945	243.4937166
MSTRG.7289	3932.161824	0	5006.469799	2687.64414	0	0	0	0	3890.537973	0	2643.263859	4054.317064
MSTRG.7280	0	0	0	0	0	0	0	0	0	0	173.5402245	0
MSTRG.7281	0	0	0	0	0	0	0	0	0	0	990.8208763	0
MSTRG.7285	0	0	0	0	0	0	0	0	0	0	1959.656082	335.9039825
MSTRG.7286	2243.977458	867.2534265	504.6063284	324.5143079	884.7484586	0	1189.552819	225.7694053	637.6863171	193.8803673	63.9050151	30.80342198
MSTRG.7287	0	0	0	83.20879689	0	0	0	0	0	120.1028824	0	0
MSTRG.2108	13.67191564	0	0	0	7588.599586	49.21489234	0	156.8906037	0	51.47266388	0	0
MSTRG.2101	0	0	0	0	0	0	0	0	0	0	97.03009174	0
MSTRG.8263	0	0	0	0	0	0	0	0	162.8597291	0	137.1905829	0
MSTRG.8261	0	0	0	0	0	0	0	0	285.9093022	0	0	0
MSTRG.8260	1582.375627	239.8786073	1207.180081	378.6000259	196.6851016	523.7870685	134.0902173	286.9950067	195.4316749	495.8533287	201.095598	472.319137
MSTRG.8266	0	0	56887.83482	0	0	0	0	0	0	0	0	0
MSTRG.8265	54.68766255	0	31.16933915	0	67.3178175	0	47.79453292	0	66.59153368	0	33.41821891	0
MSTRG.8264	0	92.26100282	29.48451001	0	15.97230204	0	0	0	211.3557373	104.6610832	0	0
MSTRG.8269	359.0363933	605.2321785	336.5446214	861.2110478	721.4295796	1989.68779	0	516.5910121	403.1683072	343.1510925	823.1434973	1415.490581
MSTRG.8268	161.0908321	0	53.07211802	235.7582579	58.78810646	513.2410201	0	149.2374035	106.4016897	130.3974152	105.5312176	222.9581019
MSTRG.3895	49431.70263	981.65707	3154.421364	1539.362743	146.3430815	323.4121497	52027.00433	0	3960.748612	1408.635235	909.9136095	934.3704667
MSTRG.6739	0	0	0	0	0	0	0	0	0	0	1037.72364	0
MSTRG.6737	0	0	0	0	0	0	142.0559728	0	0	140.6919479	533.5189334	249.3610351
MSTRG.6736	24.96610682	597.8512983	359.2898148	522.8286071	16.13955128	130.0679298	50.44978474	0	104.9540477	89.21928406	207.8378702	306.5673902
MSTRG.6733	0	0	0	0	0	0	0	0	2.171463055	0	21.39938579	0
MSTRG.6732	0	0	0	0	0	0	0	0	0	0	19.93367444	0
MSTRG.5343	0	0	0	0	0	0	0	0	0	0	561.9537337	0
MSTRG.5342	0	0	0	0	0	0	0	0	0	0	42.50562931	0
MSTRG.5341	0	0	0	0	0	0	0	0	0	0	76.21699049	0
MSTRG.5340	0	0	0	0	0	0	0	0	0	0	48.36847473	0
MSTRG.5347	0	0	0	0	0	0	0	0	0	0	7.035414507	26.40293312
MSTRG.5346	0	0	0	0	0	0	0	0	0	0	0	114.4127102
MSTRG.5345	0	0	0	0	0	0	0	0	0	0	27.26223121	0
MSTRG.5344	224.1005302	0	64.02350745	0	40.47431512	0	82.31280669	0	200.4984221	0	197.2847485	0
MSTRG.5349	0	0	185.7524131	0	45.65904143	0	545.6542508	0	0	0	0	0
MSTRG.5348	6167.817246	0	0	0	0	0	0	0	0	0	0	0
MSTRG.5980	0	0	0	0	2.592363158	0	0	0	2.895284073	0	7.328556778	0
MSTRG.13398	618.8027904	0	2294.316086	0	0	0	0	0	0	39.46237564	0	0
MSTRG.9749	0	0	0	0	1131.691956	119.5218814	0	0	0	0	0	0
MSTRG.13399	0	0	5492.1218	0	0	0	0	0	0	0	2512.229263	0
MSTRG.4756	0	0	0	0	118.5797083	0	0	0	0	0	0	0
MSTRG.16748	0	0	0	0	7.693464857	0	0	0	0	0	428.5740004	646.8718615
MSTRG.16749	0	0	0	0	0	0	0	0	0	0	0	23.46927389
MSTRG.16744	0	0	0	0	0	0	0	0	0	0	94226.18591	0
MSTRG.16745	0	0	0	0	0	0	0	0	0	0	27.84851576	0
MSTRG.16746	0	0	0	0	0	0	8907.042259	0	0	0	0	0
MSTRG.16747	0	0	0	0	0	0	0	0	0	0	106.4106444	0
MSTRG.16740	0	0	0	0	0	0	0	0	0	145.8392143	0	0
MSTRG.16741	0	0	0	0	0	0	0	0	0	0	4.397134067	0
MSTRG.16742	0	0	0	0	0	0	0	0	0	0	212.5281466	0
MSTRG.16743	0	0	0	0	0	0	0	0	0	0	130.7414529	0
MSTRG.11213	0	0	0	0	0	0	0	0	0	0	8.207983591	0
MSTRG.11211	0	0	451.5342104	818.2198361	0	0	0	0	0	701.7439843	0	1148.527591
MSTRG.11210	210.4286146	0	0	108.171436	318.9442931	541.3638157	0	0	0	0	0	396.0439969
MSTRG.11217	10.69976006	0	52.65091073	0	3.763107811	0	0	0	0	0	4.690276338	0
MSTRG.11216	445.823336	0	0	0	0	0	345.1827377	0	0	0	0	0
MSTRG.11215	6783.647881	524.042496	8918.221863	1185.725356	0	0	667.7958349	750.0136176	1682.883868	1631.683445	24.62395077	73.3414809
MSTRG.11214	0	0	239.6669456	137.2945149	131.4578995	474.5721761	213.7477722	0	0	68.63021851	156.831115	485.5206036
MSTRG.11219	0	0	0	0	0	0	0	0	0	61.76719666	0	0
MSTRG.11218	9784.336148	0	24777.9398	0	0	0	0	696.4412163	0	0	2137.007156	0
MSTRG.15468	0	0	538.7241186	0	452.3255588	0	0	0	348.1579098	0	213.4075734	319.7688567
MSTRG.15465	188.4346634	424.400613	579.160018	926.3912721	315.5993084	1522.146313	53.10503657	0	505.2270708	880.1825524	119.0157621	617.5352692
MSTRG.15466	0	0	0	0	0	0	0	0	0	0	705.3003043	0
MSTRG.15461	0	0	0	0	0	0	0	0	0	0	86.47696998	0
MSTRG.15463	0	173.4506853	0	195.5406727	495.5594863	660.8856971	0	0	96.99201645	0	0	0
g22811	10.69976006	0	0	0	3.261360102	0	62.39841797	0	40.53397703	0	0	0
MSTRG.15282	0	0	2513.343875	0	572.7450088	0	0	0	0	0	0	0
MSTRG.15283	0	0	0	0	0	0	0	0	117.982826	0	0	0
MSTRG.15288	0	0	0	0	1.756116978	0	0	0	0	0	0	0
MSTRG.15289	0	0	0	0	0	0	0	0	0	0	4445.209399	0
MSTRG.14333	0	0	46.33280144	174.7384735	244.6856323	151.1600265	176.5742466	0	0	0	62.73244602	0
MSTRG.14332	0	0	0	0	0	0	45.13928109	0	588.4664879	0	0	0
MSTRG.14331	1257.221808	0	9004.990564	0	0	0	821.800441	0	9805.603335	78.92475129	0	0
MSTRG.14330	23033.61126	0	22449.92713	1128.866011	0	0	0	0	7215.771731	0	0	0
MSTRG.10658	0	0	0	0	0	0	0	0	0	0	44.26448294	0
MSTRG.10659	332.2869931	0	388.7743248	0	99.93141852	0	0	0	169.3741183	0	75.33756367	0
MSTRG.14335	2292.720809	3162.707177	1783.812856	3541.921121	413.1892376	1578.391904	1131.137279	3149.291874	1322421	2293.965054	738.7185232	1965.551688
MSTRG.14334	20.80508901	0	61.07505645	0	23.58214228	0	55.7602884	0	10.85731527	0	47.19590565	0
MSTRG.10654	0	0	0	0	0	0	0	0	0	0	51.88618199	0
MSTRG.10655	520.7216565	191.9028859	553.0451663	130.3604485	0	0	0	0	370.5963614	0	213.4075734	0
MSTRG.10656	0	0	0	0	0	0	0	0	0	0	133.3797334	0
MSTRG.10657	99.26999615	0	212.2884721	30.50989219	36.2094596	0	0	0	348.8817308	106.3768387	25.79651986	0
MSTRG.10650	141.4746053	0	279.2604305	0	48.92040154	0	78.32992894	0	186.0220017	0	93.51238448	0
MSTRG.10652	0	0	1.263621858	0	0	0	0	0	0	0	0	0
MSTRG.10653	158.7131076	0	80.02938431	0	0	0	19.91438871	0	54.28657637	0	14.36397128	22.00244427
MSTRG.13300	440.473456	0	635.6017943	0	131.123401	0	892.1646144	0	597.8761611	262.5105858	1577.398561	605.8006322
MSTRG.13305	0	0	0	0	0	0	0	0	0	0	93.21924221	0
MSTRG.13309	0	287.8543288	53.91453259	1514.400103	5764.830292	18768.45073	0	0	0	0	0	1098.655384
MSTRG.12656	0	0	0	0	109.1301265	0	845.6977074	0	0	0	0	0
MSTRG.12657	13688.55971	0	0	0	206.7200557	414.8112354	0	0	0	0	1583.847691	0
MSTRG.12655	0	0	0	0	0	0	0	0	213.5272004	0	333.5959045	0
MSTRG.12652	0	169.7602452	128.4682222	0	455.6705435	1339.348141	0	344.3940081	0	229.911232	193.7670412	344.7049602
MSTRG.12653	8.322035606	95.95144294	38.32986301	19.41538594	23.74939152	0	65.0536698	0	19.54316749	0	21.10624352	0
MSTRG.12650	0	0	0	0	0	0	0	0	0	0	81.78669364	0
MSTRG.12658	112.3474807	55.35660169	28.64209544	0	106.621388	0	424.8402926	0	59.3533235	0	51.00675517	0
MSTRG.12659	320.9928019	0	0	0	0	0	2234.394414	0	0	0	0	0
MSTRG.17174	0	0	0	0	234.901552	0	0	0	0	0	738.4253809	412.1791227
MSTRG.17175	0	0	0	0	10.36945263	0	0	0	0	0	230.1166828	0
MSTRG.17176	295.432264	0	0	0	256.142205	0	0	91.83840215	0	0	382.5506638	35.20391083
MSTRG.17177	200.3232856	0	0	0	0	0	0	0	743.3641858	0	0	0
MSTRG.17170	791.1878136	0	306.2176968	0	99.09517234	0	759.402023	0	524.0464173	0	146.2779933	0
MSTRG.17171	79.65376937	236.1881672	92.2443956	171.9648469	95.33206453	0	392.9772706	0	94.8205534	0	179.1099276	454.7171816
MSTRG.17172	1168.05714	287.8543288	180.2767183	59.63297111	0	0	2108.269952	589.2964138	141.8689196	75.49324036	0	0
MSTRG.17173	0	0	0	231.597818	91.15083363	0	0	0	346.7102678	0	826.9543468	0
MSTRG.17178	0	0	0	0	0	0	0	0	0	0	75.0444214	0
MSTRG.17179	134.3414319	0	421.6284931	0	310.3309574	0	165.9532393	0	252.6135354	0	148.6231315	0
MSTRG.16889	17.23850233	36.90440113	17.69070601	15.2549461	11.45657267	0	13.27625914	0	17.37170444	0	30.4867962	0
MSTRG.16887	27.34383128	383.8057717	35.38141201	266.2681501	216.5877607	337.4735475	0	0	108.5731527	514.7266388	543.7789129	1328.947634
MSTRG.16886	0	0	0	0	0	0	0	0	0	0	55.99017378	0
MSTRG.16884	21.99395124	0	27.79968087	0	45.40816758	0	29.20777012	0	5.066747128	0	17.00225172	0
MSTRG.16883	0	0	1.684829143	24.96263907	84.29361496	45.69954289	0	0	0	0	0	0
MSTRG.16882	0	0	0	0	108.8792527	0	0	0	0	0	0	0
MSTRG.16881	0	0	0	0	0	0	0	0	0	0	27.26223121	0
MSTRG.16880	0	0	0	0	0	0	0	0	0	0	218.0978497	0
MSTRG.514	529.6381232	225.1168469	2.527243715	0	0	0	148.6941024	107.1448025	0	0	0	0
MSTRG.3502	0	0	0	0	0	0	0	0	283.0140182	0	114.9117703	0
MSTRG.516	0	0	0	0	0	0	0	0	0	923.0764389	0	0
MSTRG.3507	555.1986611	343.2109305	21.48157158	73.50110392	11.20569881	0	256.2318015	784.4530184	44.87690313	90.93503952	0	107.0785621
MSTRG.511	16.0496401	62.73748192	27.37847358	31.89670548	12.29281885	66.7916396	7.965755486	45.91920108	19.54316749	10.29453278	56.57645832	139.3488137
MSTRG.512	216.9673569	516.6616158	0	0	0	0	0	0	0	0	0	0
MSTRG.2343	474.3560295	0	0	0	0	0	669.1234608	0	0	0	0	0
MSTRG.2340	34731.42117	0	4340.962288	0	0	0	125264.1603	0	8269.655134	0	18375.33012	0
MSTRG.2346	0	0	0	0	0	0	0	0	0	0	168.2636636	0
MSTRG.2347	0	0	0	0	0	0	0	0	0	0	21.39938579	0
MSTRG.2344	0	0	0	0	0	0	0	0	0	48.04115296	0	0
MSTRG.2345	17.23850233	0	29.06330272	0	0	0	45.13928109	0	12.30495731	0	29.90051165	0
MSTRG.2348	0	0	0	0	0	0	0	0	0	0	29.60736938	0
MSTRG.2349	0	0	0	0	0	0	0	0	13.02877833	0	155.0722614	0
MSTRG.8061	32.09928019	0	53.4933253	0	133.548515	0	0	0	33.29576684	0	82.66612045	0
MSTRG.8060	0	0	0	0	0	0	0	0	0	0	91.46038859	0
MSTRG.16229	22960.49624	0	641.9199036	16.64175938	1335.652399	0	11116.21178	0	2894.560252	0	108.4626403	0
MSTRG.8065	10.69976006	0	8.845353003	12.48131953	22.57864686	49.21489234	7.965755486	0	2.895284073	0	13.77768674	5.867318472
MSTRG.8066	0	0	0	0	0	0	0	0	0	0	272.3291699	0
MSTRG.8069	161.6852632	14.76176045	8.002938431	67.9538508	517.3855116	868.2913148	10.62100731	15.30640036	16.64788342	13.7260437	4067.349012	308.0342198
MSTRG.16227	0	0	0	0	27.01075162	0	0	0	0	0	7930.37786	438.5820558
MSTRG.16225	0	132.8558441	0	0	91.56895672	0	0	0	0	0	72.69928323	0
g11861	0	0	0	0	0	0	0	0	13.02877833	0	18.17482081	0
MSTRG.2694	51.12107586	0	0	144.2285813	235.9050474	316.3814507	0	0	0	0	123.1197539	215.6239538
MSTRG.2695	0	0	28.64209544	0	0	0	65.0536698	0	104.2302266	0	33.41821891	0
MSTRG.2696	3.566586688	0	165.113256	0	0	0	108.865325	0	587.0188458	108.0925942	74.75127913	0
MSTRG.2697	0	0	156.267903	0	0	0	25.22489237	0	334.4053105	0	50.12732836	0
MSTRG.2690	1563.948263	0	1577.842493	0	517.6363855	0	1386.041455	0	1036.511698	178.4385681	775.9475916	118.8131991
MSTRG.2691	761.4662579	0	722.7917025	0	0	0	0	0	352.5008359	0	0	0
MSTRG.2693	954.0619391	343.2109305	1030.694228	307.8725485	787.7439017	200.3749188	1197.518575	210.4630049	1127.713147	454.6751976	22144.2603	337.3708121
MSTRG.2698	0	457.614574	0	171.9648469	78.77439017	0	0	0	0	145.8392143	107.8763558	243.4937166
MSTRG.2699	0	0	0	116.4923156	370.624307	0	0	0	0	212.7536774	219.2704188	151.0834507
MSTRG.3565	0	0	0	0	0	0	0	0	0	0	0.879426813	0
MSTRG.3564	0	0	0	0	0	0	0	0	0	0	65.07758419	0
MSTRG.3567	0	0	0	0	0	0	0	0	0	0	0	71.87465128
MSTRG.3566	0	0	0	0	0	0	0	0	0	0	0	54.27269587
MSTRG.3560	963.5728369	202.9742062	83.3990426	0	0	0	939.9591473	417.0994098	0	101.2295723	0	0
MSTRG.3563	0	0	0	0	0	0	0	0	0	0	31.07308074	0
MSTRG.3568	0	0	0	0	0	0	0	0	0	0	37.22906843	0
MSTRG.4698	0	0	0	0	0	0	0	0	0	0	0	1072.252451
MSTRG.4699	0	0	0	0	8.696960273	0	0	0	0	0	34.59078799	0
MSTRG.4696	0	0	0	0	591.309674	0	0	0	0	180.1543236	376.6878184	0
MSTRG.4697	19.61622678	0	16.84829143	0	0	0	42.48402926	0	23.8860936	0	0	0
MSTRG.4692	1632.307841	0	7612.05807	557.4989392	4964.542698	843.6838687	4154.141486	505.1112118	3908.633499	531.8841934	1853.831722	830.2255638
MSTRG.4690	7032.120087	6052.321785	16499.5318	0	0	0	0	0	12102.28743	0	4800.497832	0
MSTRG.4691	0	0	0	0	721.4295796	0	0	0	0	0	0	0
MSTRG.1585	1549.681916	0	2441.317429	31.89670548	1796.674918	38.66884398	4085.104938	114.7980027	1736.446623	96.08230591	1973.140627	57.2063551
MSTRG.1584	0	0	0	0	14.21618506	0	0	0	0	0	21.39938579	0
MSTRG.1587	623.5582393	0	804.505916	0	682.2932584	0	1589.168219	0	704.2778508	0	671.0026586	0
MSTRG.1586	224.1005302	882.015187	587.5841637	542.2439931	108.4611296	0	258.8870533	1281.91103	297.4904385	655.4185868	737.8390964	2609.48989
MSTRG.1581	30.31598685	0	39.59348487	0	118.7469576	0	0	0	27.5051987	34.31510925	45.14390975	0
MSTRG.1580	191.4068189	33.21396102	0	0	0	0	385.0115152	512.764412	0	0	0	0
MSTRG.1583	14.26634675	0	53.4933253	0	10.11857878	0	17.25913689	0	18.81934648	0	85.89068543	0
MSTRG.1582	29.12712462	118.0940836	0	0	3093.692743	0	0	0	0	54.90417481	95.27123811	0
MSTRG.1588	781.0824847	0	685.7254613	0	607.1983514	0	1309.039152	0	699.2111037	0	614.133058	0
MSTRG.9008	93.92011612	180.8315655	8.424145717	76.27473048	10.87120034	28.12279562	84.96805852	187.5034044	23.8860936	20.58906555	44.85076748	132.0146656
MSTRG.4038	0	0	0	0	0	0	0	0	0	0	56.86960059	0
MSTRG.4039	0	0	4865.786566	276077.0804	58588871.48	1861078731	0	0	0	0	0	212709.3634
MSTRG.9000	0	0	0	0	0	0	588.13828	0	0	0	0	0
MSTRG.9001	5.349880032	0	80.4505916	0	0	0	0	0	242.4800411	0	36.34964162	0
MSTRG.4030	124.236103	0	0	0	0	0	0	0	55.01039739	0	36.34964162	0
MSTRG.9003	0	0	0	2080.219922	0	0	0	0	254.0611774	1539.03265	0	0
MSTRG.9004	0	0	0	0	279.2225995	0	0	0	14.47642037	0	26.3828044	0
MSTRG.9005	0	0	2.948451001	16.64175938	3.930357047	14.06139781	0	0	5.790568146	6.863021851	20.81310125	67.47416243
MSTRG.9006	12.48305341	0	0	0	130.5380287	42.18419343	0	0	8.68585222	0	19.34738989	54.27269587
MSTRG.9007	0	472.3763345	0	0	0	0	0	0	0	0	0	0
MSTRG.1638	0	0	0	0	0	0	0	0	157.069161	0	0	0
MSTRG.1637	0	0	0	0	73.92416232	0	0	0	0	0	245.6532232	0
MSTRG.1635	0	0	19.37553515	0	0	0	23.89726646	0	17.37170444	0	41.33306023	0
MSTRG.1634	0	535.1138164	387.510703	0	616.8151825	931.567605	392.9772706	0	275.051987	499.2848397	329.785055	730.4811498
MSTRG.1633	0	0	96.03526117	0	288.4213075	59.7609407	0	0	62.24860757	0	38.10849524	24.93610351
MSTRG.1630	0	166.0698051	31.59054644	81.82198361	78.9416394	295.289354	17.25913689	49.74580117	0	22.30482102	9.673694947	115.8795398
g7591	0.594431115	0	0	0	0	0	0	0	0	0	0	0
g7624	0	0	0	0	60.71147268	0	135.4178433	0	0	0	0	0
MSTRG.15148	0	0	0	0	0	0	0	0	0	0	41.03991796	0
MSTRG.15143	114.7252051	0	0	0	0	0	313.3197158	45.91920108	0	0	0	0
MSTRG.15142	51.71550698	0	0	0	0	0	134.0902173	0	0	0	0	0
MSTRG.15141	17.83293344	0	20.63915701	0	0	0	9.2933814	0	23.16227259	0	1.758853627	0
MSTRG.15140	3.566586688	0	128.0470149	0	0	0	0	0	0	0	44.55762521	0
MSTRG.15147	0	0	0	0	0	0	0	0	0	0	136.6042983	0
MSTRG.15144	0	0	0	0	0	0	0	0	0	0	29.90051165	0
MSTRG.10519	0	0	0	0	59.37347879	133.5832792	0	0	52.83893434	97.79806138	87.06325452	0
MSTRG.10518	2572.103433	0	0	0	449.7331957	0	0	0	0	0	0	0
MSTRG.10516	134.3414319	125.4749638	48.01763059	95.69011643	132.2941457	0	0	0	0	118.3871269	0	51.33903663
MSTRG.10514	121.8583785	749.1593429	252.3031642	2031.681457	4895.719637	5490.975845	564.2410136	1320.177031	0	591.9356346	1419.981161	5312.856876
MSTRG.5638	4086.713913	129.165404	4857.783628	61.01978439	0	0	2722.96075	0	1122.646399	0	0	0
MSTRG.5633	0	0	0	0	2011.757436	0	0	0	33.29576684	0	160.6419646	448.8498631
MSTRG.5632	0	0	0	0	0	0	0	0	0	0	352.9432944	0
MSTRG.5630	98.67556504	0	0	0	0	0	164.6256134	141.5842033	0	0	0	0
MSTRG.5637	50.52664475	0	59.81143459	90.1428633	0	0	0	0	0	60.0514412	75.33756367	0
MSTRG.5636	2.972155573	0	0	0	0.752621562	0	0	0	0	0	36.34964162	0
MSTRG.5635	111.7530496	0	113.3047599	219.1164985	383.2516243	411.295886	156.6598579	447.7122105	0	387.7607346	438.5408376	858.0953265
MSTRG.7679	556.3875233	0	584.6357127	0	433.4263952	0	0	0	398.1015601	0	937.468983	0
MSTRG.7678	0	0	103.6169923	0	0	0	0	0	106.4016897	0	0	0
MSTRG.7675	125.4249652	158.6889249	1657.029462	284.2967227	8536.986379	80.85303741	86.29568443	22.95960054	479.1695141	183.5858345	1312.69109	206.8229761
MSTRG.7674	504.6720164	0	256.9364444	0	403.9905296	0	0	0	0	0	685.6597721	0
MSTRG.7677	0	0	142.7892699	0	0	0	0	0	0	84.07201767	0	0
MSTRG.7676	0	0	0	0	0	0	0	0	0	0	26.67594667	0
MSTRG.7670	0	0	0	0	0	0	0	0	0	0	1159.670825	0
MSTRG.7673	11.88862229	0	6.318109288	13.86813282	1512.267592	21.09209672	5.310503657	0	12.30495731	0	3158.607971	5.867318472
MSTRG.7672	0	0	421.2072858	0	15.63780357	0	0	0	350.3293729	159.565258	571.9205709	494.3215813
MSTRG.7099	0	0	0	0	0	0	0	0	0	0	0	33.73708121
MSTRG.7098	174771.0698	0	952.3496733	84.59561017	134.7192596	0	0	0	822.9844978	166.4282799	194.646468	0
MSTRG.7091	0	0	0	0	0	0	0	0	0	0	148.0368469	0
MSTRG.7090	370.9250156	0	0	0	0	0	0	0	469.0360199	0	245.3600809	0
MSTRG.7093	12.48305341	0	363.5018877	20.80219922	160.2247681	281.2279562	35.84589969	0	222.2130526	25.73633194	68.30214917	0
MSTRG.7092	0	0	0	0	0	0	0	0	0	0	23.74452396	0
MSTRG.7095	0	0	585.05692	0	0	0	0	0	0	0	0	0
MSTRG.7094	0	0	439.7404064	29.12307891	5.519224789	0	0	0	15.20024138	0	290.7971329	90.94343632
MSTRG.7097	0	0	0	0	35.95858575	0	0	0	0	243.6372757	3571.645431	319.7688567
MSTRG.7096	82.03149383	0	109.9351016	99.85055627	290.0101753	119.5218814	45.13928109	130.104403	153.4500559	175.0070572	98.20266082	49.87220701
MSTRG.17289	37.44916023	62.73748192	14.32104772	0	1.170744652	0	39.82877743	0	0	0	0	0
MSTRG.17286	248.4722059	0	173.5374018	0	22730.17467	643.3089499	0	0	0	305.4044724	330.9576241	500.1888997
MSTRG.17287	69.54844042	0	76.65972602	0	0	0	221.7135277	0	123.0495731	18.87331009	0	0
MSTRG.4304	18.42736456	0	283.0512961	0	0	0	0	0	78.17266998	0	2.051995898	0
MSTRG.12379	0	0	0	0	0	0	0	0	0	0	539.3817788	0
MSTRG.12378	0	0	0	0	0	0	0	0	0	0	2064.894158	0
MSTRG.237	0	0	0	0	0	0	0	0	0	0	4236.492102	0
MSTRG.236	0	0	0	0	0	0	0	0	0	0	92.3398154	0
MSTRG.230	4.755448917	0	0	0	0.585372326	0	0	0	0	0	197.5778907	0
MSTRG.16851	1269.11043	3380.443143	520.6122053	891.72094	426.7364257	618.7015037	2442.831682	3306.182477	798.3745832	1569.916248	206.9584434	132.0146656
MSTRG.239	0	0	0	0	0	0	0	0	0	0	187.6110535	0
MSTRG.16852	47.55448917	0	0	0	0	0	192.5057576	0	15.20024138	0	0	0
MSTRG.16853	0	0	0	0	0	0	0	0	0	0	231.5823942	0
MSTRG.16854	5.944311147	0	28142.5436	198.3142993	0.752621562	0	19.91438871	0	1108.169979	15.44179916	1055.898461	0
MSTRG.16855	2825.331088	177.1411254	29.48451001	0	0	0	7108.109145	520.4176122	977.8821957	61.76719666	0	0
MSTRG.9945	119.4806541	232.4977271	0	0	0	0	743.470512	355.8738083	125.9448572	0	0	0
MSTRG.9944	177.7349033	0	198.3886316	26.34945235	159.9738943	59.7609407	126.1244619	149.2374035	68.03917572	56.61993027	163.280245	88.00977708
MSTRG.9947	308.5097485	1228.916558	497.8670119	746.1055455	326.4705087	1167.096018	228.3516573	478.3250112	479.8933351	914.4976616	89.70153496	462.0513297
MSTRG.9946	0	0	0	0	0	0	0	0	0	0	58.92159649	0
MSTRG.9941	684.7846441	0	457.4311124	0	0	0	400.9430261	0	253.3373564	0	75.33756367	0
MSTRG.9940	0	0	6431.835255	0	0	0	0	0	2267.73125	0	0	0
MSTRG.9943	0	0	1.263621858	49.92527814	580.1039751	319.8968002	0	0	0	0	0	538.3264698
MSTRG.9942	57.65981812	214.0455265	168.4829143	42.99121173	84.20999034	200.3749188	0	221.9428052	198.326959	97.79806138	217.2184229	85.07611784
MSTRG.9022	0	0	0	18.02857266	1429.730094	0	0	0	0	0	0	0
MSTRG.16857	0	0	0	0	0	0	0	0	0	0	27.26223121	0
MSTRG.9949	1392.752102	1018.561471	1511.712949	443.7802501	174.691827	0	0	0	1935.497403	761.7954254	762.1699049	1402.289115
MSTRG.14665	0	0	42.12072858	0	32.52997641	0	0	0	0	0	196.4053216	0
MSTRG.10567	104.0254451	0	4.633280144	0	0	0	62.39841797	0	31.84812481	18.87331009	11.1394063	0
MSTRG.14661	44.5823336	0	32.01175372	0	75.51303006	0	0	0	18.81934648	0	55.99017378	0
g30758	0	0	0	0	0	0	0	0	0	0	5.27656088	0
g17724	0	0	0	0	0	0	0	0	0	0	9.087410404	0
MSTRG.14660	0	0	0	0	33.86797029	70.30698905	0	0	0	0	0	0
MSTRG.14663	0	0	0	0	0	0	0	0	0	89.21928406	640.5158624	1911.278992
MSTRG.9716	0	0	2.948451001	0	0	0	0	0	0	0	24.03766623	0
MSTRG.11002	0	0	491.9701099	0	88.64209509	0	0	0	0	0	50.12732836	0
g20989	0	0	0	0	0	0	0	0	0	0	4.983418609	0
MSTRG.11001	7164.678225	0	91.82318831	0	0	0	13632.06289	0	71.65828081	30.88359833	0	0
MSTRG.11007	0	0	0	0	0	0	41.15640334	0	0	0	0	695.2772389
MSTRG.11004	0	0	21.48157158	0	0	0	63.72604389	0	2324.18929	387.7607346	86.18382771	0
MSTRG.11005	0	0	0	650.415429	4508.955779	5086.710658	0	0	0	0	34.88393026	269.8966497
MSTRG.11008	0	0	0	0	41.05968744	0	0	367.3536086	20.26698851	0	64.19815737	130.547836
MSTRG.11009	2825.331088	0	0	0	0	0	4471.444079	0	0	0	0	0
MSTRG.14786	0	0	0	0	0	0	0	0	0	0	106.7037867	0
MSTRG.14784	0	0	0	87.36923674	426.4855519	369.1116925	0	0	0	0	0	0
MSTRG.14785	107.5920318	151.3080446	156.6891103	0	20.57165603	0	0	0	187.4696437	135.5446816	86.77011225	117.3463694
MSTRG.14782	0	0	0	0	31.94460408	0	0	0	0	0	0	0
MSTRG.14783	23.77724459	0	32.01175372	0	137.5624966	0	0	0	0	0	100.2546567	0
MSTRG.14780	70.14287153	0	88.03232274	34.67033204	45.32454296	0	0	0	86.13470118	0	63.31873056	0
MSTRG.14781	42.79904026	0	58.96902002	0	43.40117675	0	0	0	72.38210183	0	0	0
MSTRG.14788	0	0	0	0	37.88195196	0	0	0	0	0	158.0036841	0
MSTRG.14789	67128.51135	0	0	0	0	0	0	28293.88106	0	0	725.527121	0
MSTRG.15788	105.2143073	0	0	0	0	0	456.7033145	61.22560143	101.3349426	0	0	0
MSTRG.15780	808.426316	0	1094.296529	0	0	0	0	0	335.1291315	0	329.785055	0
MSTRG.15782	30.31598685	0	0	0	0	0	34.51827377	0	0	0	0	0
MSTRG.15785	4.755448917	0	0	0	0	0	18.5867628	0	0	0	38.10849524	0
MSTRG.15786	0	0	0	0	0	0	0	0	228.0036208	0	0	0
g5469	0	0	0	0	0	0	0	0	7.962031201	0	0	0
MSTRG.13404	148.0133476	0	238.8245311	0	1.505243124	0	10.62100731	0	1553.319905	0	21.69252806	0
MSTRG.13405	0	51.66616158	43.80555773	0	10.36945263	0	0	0	23.8860936	0	31.95250755	0
MSTRG.13406	0	0	0	0	103.4436525	249.5898111	0	0	0	135.5446816	283.4685762	489.9210924
MSTRG.13407	0	0	3733.581382	1886.066063	0	0	0	0	2636.156149	1798.111725	0	0
MSTRG.13400	8.91646672	0	81.71421345	20.80219922	3.428609338	0	0	0	29.67666175	0	0	0
MSTRG.13401	11.29419118	36.90440113	684.8830468	94.30330314	2.759612394	0	21.24201463	38.2660009	2600.688919	809.8365784	15.2433981	41.0712293
MSTRG.13402	3067.264552	4790.191267	0	0	0	0	3336.323923	2387.798456	0	0	0	0
g9970	11.29419118	0	0	0	0	0	0	0	0	0	0	0
g9979	0	0	8.002938431	0	0	0	0	0	0	0	0	0
MSTRG.12753	12.48305341	0	2.527243715	0	0.250873854	0	38.50115152	0	0	0	0	0
MSTRG.12751	0	0	184.9099985	0	0	0	10.62100731	0	292.4236914	0	0	0
MSTRG.12750	276.4104683	0	654.1349149	0	0	0	0	0	469.7598409	120.1028824	939.5209789	132.0146656
MSTRG.12755	14.26634675	0	20.63915701	0	4.850227845	0	0	0	30.40048277	0	2.345138169	0
g1616	0	0	0	0	0	0	0	0	0	0	14.95025583	0
MSTRG.16924	0	0	0	0	16.30680051	0	161.9703615	0	0	0	0	33.73708121
MSTRG.16925	0	0	0	0	0	0	0	0	0	0	0	198.0219984
MSTRG.16926	600.9698569	0	574.1055306	302.3252954	175.2771994	0	711.6074901	0	1230.495731	0	711.456292	0
MSTRG.6873	0	0	0	0	0	0	0	0	0	0	76.51013276	0
MSTRG.6874	0	0	0	0	0	0	0	0	0	0	656.0524027	23.46927389
MSTRG.16921	48.7433514	0	17.26949872	0	67.56869135	0	13.27625914	0	36.91487193	0	53.64503561	0
MSTRG.16922	1701.856281	0	0	97.07692971	0	0	0	0	0	0	2739.121381	0
MSTRG.6877	0	0	0	0	0	0	0	0	0	0	100.2546567	0
MSTRG.6878	0	0	0	0	0	0	0	0	0	0	60.97359239	0
MSTRG.6879	0	0	598.9567605	171.9648469	585.9576984	604.6401059	0	160.7172038	794.7554781	986.5593911	1065.572155	1996.35511
MSTRG.16928	0	0	0	0	0	0	0	0	0	0	816.1080828	0
MSTRG.16929	384.5969312	0	1029.851814	350.8637602	16.47404975	0	188.5228798	0	2527.582996	466.6854859	606.2182167	0
MSTRG.2552	0	0	743.4308595	0	826.7965983	618.7015037	0	0	0	252.216053	613.2536312	574.9972103
MSTRG.2550	744.2277556	0	0	0	234.3161797	0	2044.543908	130.104403	295.3189755	0	1232.956392	0
MSTRG.2557	570.059439	0	763.6488092	0	567.6439071	0	535.0332435	0	0	0	0	0
MSTRG.2555	0	0	0	0	570.1526456	0	0	0	0	0	0	0
MSTRG.2554	0	0	0	0	0	0	0	0	0	0	214.8732847	0
MSTRG.2559	27.93826239	121.7845237	33.69658287	80.43517033	12.62731732	235.5284133	27.8801442	0	51.3912923	133.8289261	41.91934477	212.6902946
MSTRG.2558	45.17676472	0	68.65678759	16.64175938	55.35949712	7.030698905	53.10503657	11.47980027	76.72502794	8.578777314	53.35189334	20.53561465
MSTRG.8762	0	0	0	0	237.4102905	0	0	0	0	0	0	0
MSTRG.582	15.45520898	0	3631.649218	3171.641975	9.282332599	91.39908577	0	0	3677.734594	3251.356602	139.8288633	187.7541911
MSTRG.8761	0	0	781.3395152	0	0	0	0	0	0	0	0	0
MSTRG.8766	0	0	0	0	0	0	0	0	0	0	227.4784024	0
MSTRG.8767	68.9540093	0	0	0	0	24.60744617	69.03654754	0	75.2773859	0	128.1031725	0
MSTRG.585	0	0	106.9866506	0	0	0	0	0	1108.169979	0	0	0
MSTRG.584	0	0	1031.95785	0	0	0	0	0	1089.350633	0	0	0
MSTRG.8568	0	0	0	0	49.50577386	63.27629015	0	0	0	30.88359833	265.2937554	209.7566354
MSTRG.8569	0	36.90440113	0	0	16.13955128	0	13.27625914	0	23.8860936	0	212.2350043	0
MSTRG.749	9.510897835	0	0	23.57582579	0	31.63814507	30.53539603	0	0	0	0	0
MSTRG.748	1279.81019	0	1468.328598	0	3931.026044	390.2037893	8524.685996	0	2406.704886	30.88359833	2581.997124	382.8425303
MSTRG.8560	83043.81001	0	0	0	0	0	75645.46935	0	0	0	0	0
MSTRG.744	0	0	0	0	0	0	0	0	0	0	5817.115228	0
MSTRG.8562	406542.1391	1174884824	1765.700942	1180.178103	0	108.975833	1240849629	3378340675	8936.294292	17277.65751	74.16499459	0
MSTRG.8563	428.5848337	1616.412769	267.0454192	550.5648728	2502.466694	3026.715879	645.2261944	1928.606445	579.0568146	845.8674431	325.6810632	1619.379898
MSTRG.8564	0	0	27.37847358	30.50989219	197.5213477	144.1293276	0	0	0	0	27.84851576	0
MSTRG.740	0	0	0	0	0	0	0	0	0	0	0	431.2479077
MSTRG.8566	167.6295743	195.593326	23.16640072	167.8044071	59.45710341	246.0744617	84.96805852	271.6886064	27.5051987	121.8186379	41.33306023	77.74196975
MSTRG.8567	25.56053793	0	16917.79064	8.320879689	0	0	0	0	39962.15842	18.87331009	4.983418609	0
g15501	19.61622678	0	14.32104772	0	2.592363158	0	0	0	23.8860936	0	34.88393026	0
MSTRG.1778	0	0	0	0	1.67249236	0	0	0	0	0	630.5490252	29.33659236
MSTRG.1779	0	0	0	0	0	0	0	0	0	0	1992.781159	0
MSTRG.1772	456.5230961	701.1836215	252.3031642	0	188.0717659	0	473.9624514	0	0	0	0	0
MSTRG.1773	121.8583785	0	76.65972602	0	41.14331206	0	27.8801442	0	56.45803943	0	37.22906843	0
MSTRG.1770	0	457.614574	538.3029113	583.8483915	108708.4912	1065.150884	0	0	0	549.0417481	298.7119743	500.1888997
MSTRG.1771	45.17676472	0	143.2104772	0	2.341489304	0	33.19064786	0	114.3637209	0	29.02108484	0
MSTRG.1776	26.74940016	0	0	0	0	0	0	0	0	0	0	0
MSTRG.1777	0	0	0	0	0	0	0	0	0	0	220.1498456	0
MSTRG.1774	45.77119583	0	69.49920216	0	42.89942904	0	23.89726646	0	24.60991462	0	52.17932426	0
MSTRG.1775	11.88862229	0	0	0	0	0	26.55251829	0	7.962031201	0	0	0
MSTRG.2079	0	0	0	0	0	0	0	0	0	0	68.59529144	0
MSTRG.9218	24.96610682	0	74.13248231	29.12307891	38.46732429	0	0	0	34.74340888	42.89388657	174.7127936	30.80342198
MSTRG.9211	0	0	0	0	0	0	0	0	0	0	54.52446243	0
MSTRG.9210	495.7555496	826.6585853	627.5988559	776.6154377	608.7872191	632.7629015	511.135977	309.9546073	629.0004649	329.4250488	320.11136	394.5771672
MSTRG.9212	0	0	0	0	0	0	0	0	0	0	107.2900712	0
MSTRG.9215	0	0	34.11779015	33.28351876	0	0	0	0	33.29576684	22.30482102	0	195.0883392
MSTRG.9214	363.1974111	428.0910531	597.6931386	725.3033462	98.00805231	0	456.7033145	662.0018155	500.1603236	447.8121758	262.3623326	266.9629905
MSTRG.9216	0	0	0	0	474.3188334	0	0	0	0	0	0	0
MSTRG.7009	95.10897835	0	102.3533705	0	230.302198	38.66884398	91.60618809	38.2660009	154.8976979	17.15755463	31.07308074	0
MSTRG.9585	783.4602092	1269.511399	555.9936173	1041.496774	334.8329705	365.5963431	1052.80735	3080.413072	1719.798739	2722.903919	1275.462022	2854.450437
MSTRG.6468	0	0	0	0	0	0	0	0	0	0	166.7979523	0
MSTRG.6463	0	0	0	0	0	0	0	0	0	0	60.68045012	0
MSTRG.6462	0	0	0	0	0	0	0	0	0	0	13838.36719	0
MSTRG.6461	0	391.186652	0	0	0	0	0	0	0	0	0	0
MSTRG.6460	0	0	30.32692458	0	594.152911	1026.48204	41.15640334	0	0	0	23.15823942	0
MSTRG.6467	0	0	0	0	0	0	0	0	0	0	83.54554727	0
MSTRG.6466	0	0	0	0	0	0	0	0	0	0	49780.83419	24241009.62
MSTRG.6465	0	0	0	239.9186977	380.3247627	608.1554553	0	0	0	0	43.09191385	126.1473471
MSTRG.6464	0	143.9271644	68.65678759	110.9450625	185.4794028	0	0	0	0	137.260437	163.280245	57.2063551
MSTRG.89	83.81478717	0	0	0	0	0	0	0	615.2478656	0	0	0
MSTRG.88	20.80508901	0	4789.969255	410.4967313	9.449581835	0	33.19064786	0	891.0236735	0	73.57871005	0
MSTRG.85	0	0	0	0	0	0	0	0	0	0	7641.046439	1625.247217
MSTRG.84	0	0	0	0	0	0	0	0	0	0	16693.27977	265.4961609
MSTRG.87	436678.0133	70.11836215	8028.210868	434.0725571	0	0	248965.7048	72.7054017	5876.702848	339.7195816	0	0
MSTRG.86	0	0	0	0	0	0	0	0	0	0	2343.9656	0
MSTRG.81	0	0	0	22.1890125	0	0	0	0	0	0	385.4820865	0
MSTRG.80	3674.773151	1217.845237	1761.067662	1529.65505	1240.403959	678.4624444	1209.467208	1067.621425	1760.332717	1425.79279	2176.288221	2610.95672
MSTRG.83	0	0	0	0	0	0	0	0	1777.704421	403.2025337	0	145.2161322
MSTRG.82	61.22640481	0	2546.61925	262.1077102	0	0	119.4863323	0	733.2306915	169.8597908	112.5666321	0
MSTRG.6796	59.44311147	335.8300503	50.12366701	246.8527641	1218.076186	601.1247564	91.60618809	57.39900135	14.47642037	269.3736076	43.09191385	164.2849172
MSTRG.6790	0	0	0	0	0	0	0	0	0	0	329.1987705	0
MSTRG.5848	3004.849285	0	1259.409785	0	1187.804074	0	0	0	954.7199231	0	576.6108473	327.1030048
MSTRG.5849	250.2554993	243.5690475	343.7051452	845.9561017	55.52674636	116.0065319	304.0263344	378.8334089	459.6263466	466.6854859	616.4781961	676.2084539
MSTRG.5840	0	0	0	0	0	0	0	0	0	0	21.39938579	0
MSTRG.5841	8539.002962	7624.449273	0	0	0	0	2226.428658	2345.705855	0	130.3974152	207.2515857	215.6239538
MSTRG.5842	164.6574188	36.90440113	69.07799488	40.21758516	668.1606979	137.0986287	199.1438871	0	97.71583747	82.35626221	799.9852579	181.8868726
MSTRG.5843	0	0	0	0	0	0	0	0	0	0	88.2358236	0
MSTRG.5844	0	0	1040.381996	0	50.00752157	0	0	0	0	0	1306.24196	0
MSTRG.5845	0	0	0	0	147.0120785	0	0	0	0	0	0	0
MSTRG.5846	551.0376433	461.3050141	563.5753485	409.1099181	262.915799	0	908.0961254	409.4462096	462.5216307	142.4077034	444.6968253	195.0883392
MSTRG.2083	0	0	0	0	0	0	0	0	0	0	65.07758419	0
MSTRG.8973	806.6430226	457.614574	16.00587686	0	0	0	1368.782318	1645.438039	55.73421841	49.75690842	0	0
MSTRG.8972	3456.616932	0	0	0	0	0	0	0	0	0	0	0
MSTRG.8971	0	0	0	0	0	0	0	0	0	425.5073548	144.2259974	186.2873615
MSTRG.8970	20.80508901	0	39.17227758	0	111.1371173	0	10.62100731	0	24.60991462	0	23.15823942	0
MSTRG.8977	419.0739359	0	0	0	135.2210073	0	0	0	321.3765321	0	0	0
MSTRG.8976	0	0	0	0	376.8961534	0	0	0	282.2901971	0	48.36847473	0
MSTRG.8975	0	0	140.6832335	310.6461751	0	0	0	0	124.4972151	471.8327522	0	0
MSTRG.8974	489.8112385	450.2336938	0	0	0	0	535.0332435	0	0	187.0173454	0	0
MSTRG.8978	72.52059599	129.165404	91.40198103	162.2571539	53.43613091	246.0744617	13.27625914	38.2660009	71.65828081	114.955616	25.50337759	0
MSTRG.5067	0	0	0	0	0	0	0	0	0	0	179.6962122	0
MSTRG.5061	1232.255701	0	0	0	0	0	0	0	912.0144831	0	915.4833127	0
MSTRG.6793	8.91646672	22.14264068	8.424145717	20.80219922	12.20919423	31.63814507	3.982877743	11.47980027	2.171463055	5.147266388	7.328556778	22.00244427
MSTRG.15811	0	0	0	0	0	0	0	0	0	0	0	55.73952548
MSTRG.15810	0	0	0	0	0	0	0	0	0	0	270.277174	0
MSTRG.15815	238.9613081	0	0	0	0	0	0	0	0	0	226.5989756	0
MSTRG.15814	93.32568501	0	55.59936173	83.20879689	159.2212727	52.73024179	106.2100731	0	10.85731527	0	16.12282491	123.2136879
MSTRG.15817	0	0	8.424145717	0	8.446086419	0	0	0	0	0	0	0
MSTRG.15816	0	0	0	0	462.7786361	0	104.8824472	0	0	0	69.18157598	0
MSTRG.15819	0	0	0	0	0	0	0	0	0	0	1789.340423	0
MSTRG.15818	0	1073.918073	1014.267144	0	1174.089637	0	0	0	0	0	2019.163963	585.2650176
MSTRG.12958	197.9455612	40.59484124	338.2294505	0	100.0986678	0	258.8870533	0	230.1750838	0	64.78444191	0
MSTRG.12951	464.2507006	0	677.3013156	0	419.2938347	0	0	0	491.4744714	0	237.4452396	0
MSTRG.16671	0	0	19.37553515	0	34.28609338	0	13.27625914	0	16.64788342	17.15755463	81.78669364	44.00488854
MSTRG.16672	198.5399923	0	393.407605	485.3846485	0	0	0	0	875.8234321	413.4970665	535.277787	237.6263981
MSTRG.12952	0	0	0	435.4593704	0	0	0	0	0	187.0173454	0	0
MSTRG.16674	2.972155573	18.45220056	0	0	4.515729373	17.57674726	0	0	0	8.578777314	2.931422711	14.66829618
MSTRG.16675	0	221.4264068	0	0	0	685.4931433	0	0	0	0	125.7580343	410.712293
MSTRG.16676	92.73125389	0	63.60230016	0	44.48829678	0	17.25913689	0	0	0	38.69477979	0
MSTRG.16677	0	0	0	0	0	0	0	0	0	41.17813111	0	0
MSTRG.11903	0	0	0	0	0	0	0	0	0	0	0	114.4127102
MSTRG.11902	717.4783554	73.80880226	1013.42473	429.9121173	20.32078218	0	240.3002905	38.2660009	1020.587636	464.9697304	340.631319	63.07367357
MSTRG.11901	28.5326935	0	49.28125244	37.4439586	109.6318742	0	0	0	0	0	82.66612045	0
MSTRG.11900	0	0	193.7553515	0	0	0	27.8801442	0	432.8449689	104.6610832	32.53879209	0
MSTRG.11907	0	0	32.43296101	63.79341095	211.6539082	643.3089499	0	176.0236041	0	0	162.4008182	940.2377851
MSTRG.11906	0	0	1.684829143	0	0	0	0	0	0	0	19.93367444	0
MSTRG.11905	0	0	0	0	30.02123787	87.88373632	0	0	0	0	0	0
MSTRG.11904	391.1356735	0	535.7756676	0	225.1174717	0	0	0	0	0	358.5129976	0
MSTRG.11909	155.740952	0	0	0	1.003495416	0	436.7889258	42.09260099	0	0	0	0
MSTRG.4249	0	0	0	0	0	0	0	0	846.1467704	0	8420.218595	0
MSTRG.4245	0	0	0	0	323.7945209	0	0	0	0	0	0	0
MSTRG.4244	0	0	0	0	0	0	0	0	0	0	413.3306023	0
MSTRG.4247	0	0	0	0	329.3973703	0	0	0	0	0	871.2188297	0
MSTRG.4246	1223.339234	0	502.500292	0	1249.017295	0	1267.882748	0	1077.769496	0	1527.857517	541.260129
MSTRG.4241	0	0	272.5211139	36.05714532	70.07742989	0	0	0	0	44.60964203	0	0
MSTRG.4240	0	328.44917	29.90571729	178.8989133	329.480995	573.0019608	27.8801442	156.8906037	739.7450807	451.2436867	520.3275312	561.7957437
MSTRG.4243	0	0	0	0	0	0	0	0	0	0	21.69252806	0
MSTRG.4242	0	0	0	0	0	0	0	0	0	0	1570.949431	0
MSTRG.14207	0	0	0	475.6769556	0	0	0	0	0	0	0	0
MSTRG.14206	1160.923967	0	903.0684208	0	1221.421171	0	0	0	591.361772	410.0655556	0	0
MSTRG.2957	0	0	0	0	0	0	0	0	0	0	325.0947787	0
MSTRG.2956	714.5061998	0	1105.669125	145.6153946	0	0	865.6120961	0	1019.863815	92.65079499	524.7246653	112.9458806
MSTRG.2955	0	0	0	0	0	0	0	0	0	0	1772.924456	7797.666249
MSTRG.2954	0	0	0	0	0	0	0	0	0	0	1094.006956	0
MSTRG.2953	0	0	0	0	0	0	0	0	0	0	69.76786052	0
MSTRG.2952	266.3051394	0	352.9717055	631.0000431	877.9748645	1191.703464	208.4372685	0	465.4169148	0	208.1310125	184.8205319
MSTRG.2951	0	0	0	0	491.5455047	1374.501636	0	0	0	0	423.883724	308.0342198
MSTRG.2950	3275.315442	339.5204904	382.4562155	323.1274946	0	0	0	0	416.1970855	832.1413994	0	0
MSTRG.2959	0	0	0	0	0	0	0	0	0	0	3396.932638	2468.674247
MSTRG.2958	0	0	0	0	0	0	0	0	0	0	2557.080031	14527.48054
MSTRG.15379	0	0	0	0	0	0	0	0	0	0	97.32323401	0
MSTRG.15374	0	221.4264068	165.5344633	22.1890125	1.337993888	0	0	0	11.58113629	284.8154068	107.8763558	0
MSTRG.15375	0	0	0	0	0	0	0	0	0	0	0	64.54050319
MSTRG.15376	0	0	0	0	158.2177773	0	0	0	0	0	140.1220056	0
MSTRG.15377	133.7470008	0	0	0	79.69426097	0	0	0	0	0	213.7007156	0
MSTRG.15372	0	0	0	80.43517033	0	0	0	0	0	0	0	48.40537739
MSTRG.15373	0	0	0	0	0	0	0	0	0	0	1975.485765	0
MSTRG.14208	93.92011612	0	72.44765316	0	62.63483889	0	27.8801442	0	104.9540477	0	150.3819851	0
MSTRG.7027	350.1199265	0	255.2516152	0	3.846732429	0	2470.711827	0	418.3685486	104.6610832	6.155987693	0
MSTRG.15590	0	0	0	0	521.0649948	101.9451341	0	0	0	0	0	0
MSTRG.15591	0	0	25.27243715	0	18.81553905	0	0	0	184.5743597	101.2295723	0	0
MSTRG.15594	37.44916023	0	0	0	0	0	0	0	0	0	55.69703151	0
MSTRG.15596	0	0	5.475694716	0	45.82629067	0	0	0	0	0	9.966837218	0
MSTRG.15597	0	0	0	0	0	0	0	0	0	0	60.38730785	0
MSTRG.14423	0	0	492.3913171	0	695.6731972	0	0	0	0	0	1284.549432	0
MSTRG.14421	150.9855031	0	108.6714797	48.53846485	31.19198252	0	191.1781317	137.7576032	235.2418309	0	0	0
MSTRG.14420	0	0	0	0	0	0	0	0	0	0	33.41821891	0
MSTRG.14427	16.64407121	0	176.0646455	0	0	0	5.310503657	0	0	0	0	0
MSTRG.14426	0	0	107.4078579	0	0	0	0	0	76.00120692	0	2.63828044	0
MSTRG.14425	0	0	5295.839205	0	0	0	0	0	2369.066193	0	0	0
MSTRG.14424	1538.982156	2066.646463	798.1878067	747.4923588	210.7340374	717.1312884	616.0184242	2200.295052	552.999258	849.298954	281.7097225	950.5055925
MSTRG.14428	0	0	0	0	0	0	0	0	635.5148541	0	0	0
MSTRG.1369	0	0	0	0	1345.938227	0	0	0	0	0	0	0
MSTRG.1368	0	0	598.1143459	0	424.8130595	0	0	0	0	0	735.4939582	685.0094316
MSTRG.1366	237.1780148	0	0	0	145.2559615	0	0	0	0	0	571.0411441	0
MSTRG.1360	0	0	30.32692458	0	0	0	0	0	43.4292611	0	7.91484132	0
MSTRG.1363	0	0	3.369658287	0	179.4584303	63.27629015	0	0	0	0	8.501125862	0
MSTRG.10948	0	0	0	0	0	0	0	0	0	0	151.5545542	0
MSTRG.10949	0	0	23.16640072	0	138.565992	0	18.5867628	0	100.6111215	0	42.50562931	0
MSTRG.10942	13.07748452	77.49924237	0	0	2.675987776	0	0	0	0	0	29.90051165	0
MSTRG.10943	0	0	0	0	138.2314936	0	0	0	0	0	0	0
MSTRG.10945	0	0	72.86886045	0	0	0	62.39841797	0	0	0	68.0090069	0
MSTRG.10946	18.42736456	0	12.21501129	0	39.88894279	0	19.91438871	0	23.16227259	0	31.95250755	11.73463694
MSTRG.10947	0	0	178.1706819	34.67033204	87.13685197	0	0	0	184.5743597	0	0	0
MSTRG.1988	8436.16638	0	0	0	117.994336	0	0	0	0	0	493.0653	0
MSTRG.12540	0	0	0	0	0	0	0	0	0	0	2175.995078	0
MSTRG.12541	1525.904671	1690.221572	636.4442089	664.2835619	0	0	1501.544909	528.0708124	342.3673417	708.6070061	91.16724631	350.5722787
MSTRG.12546	0	0	56.02056902	0	41629.42197	618.7015037	0	0	11.58113629	0	0	23.46927389
MSTRG.12544	599.7809947	129.165404	0	0	0	0	889.5093626	0	0	0	0	0
MSTRG.12545	0	0	0	0	0	0	0	0	0	0	90.58096177	0
MSTRG.1981	0	0	0	0	31.02473328	0	0	0	0	0	4810.464669	1814.468237
MSTRG.12548	0	0	0	0	0	0	0	0	0	0	63.31873056	0
[truncated: 12,858 more rows]
