# Supplementary material for: Comparative Analysis of PacBio and Oxford Nanopore Sequencing Technologies for Transcriptomic Landscape Identification of Penaeus monodon
Source: Life (Basel). 2021 Aug 23;11(8):862. doi: 10.3390/life11080862 (PMC8399832; doi:10.3390/life11080862)
Supplement: Supplementary file 1 [file life-11-00862-s001.zip › Suppl_Material/Suppl_Table_4.xlsx]

## Sheet: class_codes_ON
Sample / class codes	=	c	e	i	j	k	m	n	o	p	s	u	x	y
FHP_ON	2156	7	0	58	2564	579	347	844	104	105	49	2212	517	72
FIN_ON	2567	5	0	59	2795	626	417	1014	120	106	32	2463	534	78
FOV_ON	2459	4	0	61	2874	698	421	935	104	84	70	2014	411	77
MHP_ON	1834	7	0	37	1932	435	261	627	97	74	43	1772	440	55
MIN_ON	2311	3	0	51	2496	581	357	933	127	106	20	2323	500	75
MTT_ON	2680	6	0	311	3300	873	544	1228	200	133	27	5109	684	132
FHP_PB	867	2	0	21	732	198	120	223	25	23	1669	703	237	19
FIN_PB	1216	6	0	18	1276	305	185	450	64	24	2448	1049	361	16
FOV_PB	722	2	0	9	581	140	83	191	26	12	1243	461	172	14
MHP_PB	761	1	0	13	581	156	96	182	33	22	1499	639	202	16
MIN_PB	1157	2	1	22	1069	249	178	400	58	25	2311	950	340	14
MTT_PB	1145	0	0	38	1227	315	201	406	59	31	2352	1231	401	21
GFFCompare class codes: https://ccb.jhu.edu/software/stringtie/gffcompare.shtml =. complete, exact match of intron chain c. contained in reference (intron compatible) k. containment of the reference (reverse containment) m. retained intron(s), all intros matched or retained n. reatained intron(s), not all introns matched or retained j. multi-exon with at least one junction match e. single exon tr…
