# Supplementary material for: Comparative Analysis of PacBio and Oxford Nanopore Sequencing Technologies for Transcriptomic Landscape Identification of Penaeus monodon
Source: Life (Basel). 2021 Aug 23;11(8):862. doi: 10.3390/life11080862 (PMC8399832; doi:10.3390/life11080862)
Supplement: Supplementary file 1 [file life-11-00862-s001.zip › Suppl_Material/Suppl_Table_8.xlsx]

## Sheet: FHP_ON_PB
ON				PB				Correlations by sample
00010	Glycolysis / Gluconeogenesis	31		00010	Glycolysis / Gluconeogenesis	21
00020	Citrate cycle (TCA cycle)	19		00020	Citrate cycle (TCA cycle)	16			FHP	FIN	FOV	MHP	MIN	MTT	Pearson	T-statistic	pvalue
00030	Pentose phosphate pathway	15		00030	Pentose phosphate pathway	10		ON total isoforms	15751	21074	21103	10525	15782	28643	0.800157	2.66812	0.0559155
00040	Pentose and glucuronate interconversions	12		00040	Pentose and glucuronate interconversions	6		ON annotated isoforms	3737	4470	5525	2733	3691	4767		0
00051	Fructose and mannose metabolism	18		00051	Fructose and mannose metabolism	7
00052	Galactose metabolism	14		00052	Galactose metabolism	8		PB total isoforms	3996	7562	3730	4248	6792	7517	0.994488	18.97	4.54859e-05
00053	Ascorbate and aldarate metabolism	10		00053	Ascorbate and aldarate metabolism	7		PB annotated isoforms	2251	4335	2326	2283	3927	4306		0
00061	Fatty acid biosynthesis	6		00061	Fatty acid biosynthesis	4
00062	Fatty acid elongation	10		00062	Fatty acid elongation	7			Correlations by technology
00071	Fatty acid degradation	20		00071	Fatty acid degradation	16
00072	Synthesis and degradation of ketone bodies	4		00072	Synthesis and degradation of ketone bodies	1
00073	Cutin, suberine and wax biosynthesis	1		00073	Cutin, suberine and wax biosynthesis	0			FHP	FIN	FOV	MHP	MIN	MTT
00100	Steroid biosynthesis	6		00100	Steroid biosynthesis	4		Pearson Correlation between KO term annotations From samples	0.96693	0.833181	0.956288	0.988764	0.991973	0.983065
00120	Primary bile acid biosynthesis	2		00120	Primary bile acid biosynthesis	1		T-statistic	7.58253	3.01331	6.5404	13.229	15.6894	10.7287
00130	Ubiquinone and other terpenoid-quinone biosynthesis	7		00130	Ubiquinone and other terpenoid-quinone biosynthesis	1		pvalue	0.00162234	0.0394219	0.00282429	0.000188659	9.63951e-05	0.000427772
00140	Steroid hormone biosynthesis	11		00140	Steroid hormone biosynthesis	7
00190	Oxidative phosphorylation	77		00190	Oxidative phosphorylation	43
00195	Photosynthesis	1		00195	Photosynthesis	0
00220	Arginine biosynthesis	7		00220	Arginine biosynthesis	6
00230	Purine metabolism	33		00230	Purine metabolism	14
00232	Caffeine metabolism	1		00232	Caffeine metabolism	1
00240	Pyrimidine metabolism	19		00240	Pyrimidine metabolism	12
00250	Alanine, aspartate and glutamate metabolism	15		00250	Alanine, aspartate and glutamate metabolism	9
00254	Aflatoxin biosynthesis	1		00254	Aflatoxin biosynthesis	0
00260	Glycine, serine and threonine metabolism	19		00260	Glycine, serine and threonine metabolism	16
00261	Monobactam biosynthesis	1		00261	Monobactam biosynthesis	1
00270	Cysteine and methionine metabolism	22		00270	Cysteine and methionine metabolism	13
00280	Valine, leucine and isoleucine degradation	27		00280	Valine, leucine and isoleucine degradation	18
00281	Geraniol degradation	3		00281	Geraniol degradation	2
00290	Valine, leucine and isoleucine biosynthesis	0		00290	Valine, leucine and isoleucine biosynthesis	2
00300	Lysine biosynthesis	3		00300	Lysine biosynthesis	2
00310	Lysine degradation	25		00310	Lysine degradation	15
00311	Penicillin and cephalosporin biosynthesis	1		00311	Penicillin and cephalosporin biosynthesis	0
00330	Arginine and proline metabolism	24		00330	Arginine and proline metabolism	10
00332	Carbapenem biosynthesis	1		00332	Carbapenem biosynthesis	0
00333	Prodigiosin biosynthesis	1		00333	Prodigiosin biosynthesis	0
00340	Histidine metabolism	6		00340	Histidine metabolism	4
00350	Tyrosine metabolism	9		00350	Tyrosine metabolism	5
00360	Phenylalanine metabolism	3		00360	Phenylalanine metabolism	3
00361	Chlorocyclohexane and chlorobenzene degradation	1		00361	Chlorocyclohexane and chlorobenzene degradation	0
00362	Benzoate degradation	2		00362	Benzoate degradation	1
00380	Tryptophan metabolism	16		00380	Tryptophan metabolism	13
00400	Phenylalanine, tyrosine and tryptophan biosynthesis	2		00400	Phenylalanine, tyrosine and tryptophan biosynthesis	2
00401	Novobiocin biosynthesis	1		00401	Novobiocin biosynthesis	1
00410	beta-Alanine metabolism	15		00410	beta-Alanine metabolism	11
00430	Taurine and hypotaurine metabolism	3		00430	Taurine and hypotaurine metabolism	1
00440	Phosphonate and phosphinate metabolism	3		00440	Phosphonate and phosphinate metabolism	0
00450	Selenocompound metabolism	9		00450	Selenocompound metabolism	5
00460	Cyanoamino acid metabolism	4		00460	Cyanoamino acid metabolism	2
00471	D-Glutamine and D-glutamate metabolism	1		00471	D-Glutamine and D-glutamate metabolism	1
00472	D-Arginine and D-ornithine metabolism	1		00472	D-Arginine and D-ornithine metabolism	0
00473	D-Alanine metabolism	1		00473	D-Alanine metabolism	0
00480	Glutathione metabolism	17		00480	Glutathione metabolism	10
00500	Starch and sucrose metabolism	16		00500	Starch and sucrose metabolism	12
00510	N-Glycan biosynthesis	26		00510	N-Glycan biosynthesis	10
00511	Other glycan degradation	9		00511	Other glycan degradation	7
00512	Mucin type O-glycan biosynthesis	2		00512	Mucin type O-glycan biosynthesis	2
00513	Various types of N-glycan biosynthesis	21		00513	Various types of N-glycan biosynthesis	7
00514	Other types of O-glycan biosynthesis	8		00514	Other types of O-glycan biosynthesis	3
00515	Mannose type O-glycan biosynthesis	6		00515	Mannose type O-glycan biosynthesis	1
00520	Amino sugar and nucleotide sugar metabolism	25		00520	Amino sugar and nucleotide sugar metabolism	13
00521	Streptomycin biosynthesis	3		00521	Streptomycin biosynthesis	2
00524	Neomycin, kanamycin and gentamicin biosynthesis	1		00524	Neomycin, kanamycin and gentamicin biosynthesis	1
00531	Glycosaminoglycan degradation	11		00531	Glycosaminoglycan degradation	7
00532	Glycosaminoglycan biosynthesis - chondroitin sulfate / dermatan sulfate	2		00532	Glycosaminoglycan biosynthesis - chondroitin sulfate / dermatan sulfate	1
00533	Glycosaminoglycan biosynthesis - keratan sulfate	2		00533	Glycosaminoglycan biosynthesis - keratan sulfate	0
00534	Glycosaminoglycan biosynthesis - heparan sulfate / heparin	3		00534	Glycosaminoglycan biosynthesis - heparan sulfate / heparin	2
00541	O-Antigen nucleotide sugar biosynthesis	5		00541	O-Antigen nucleotide sugar biosynthesis	3
00561	Glycerolipid metabolism	18		00561	Glycerolipid metabolism	11
00562	Inositol phosphate metabolism	19		00562	Inositol phosphate metabolism	11
00563	Glycosylphosphatidylinositol (GPI)-anchor biosynthesis	4		00563	Glycosylphosphatidylinositol (GPI)-anchor biosynthesis	5
00564	Glycerophospholipid metabolism	30		00564	Glycerophospholipid metabolism	13
00565	Ether lipid metabolism	13		00565	Ether lipid metabolism	7
00590	Arachidonic acid metabolism	13		00590	Arachidonic acid metabolism	8
00591	Linoleic acid metabolism	5		00591	Linoleic acid metabolism	4
00592	alpha-Linolenic acid metabolism	3		00592	alpha-Linolenic acid metabolism	3
00600	Sphingolipid metabolism	21		00600	Sphingolipid metabolism	11
00601	Glycosphingolipid biosynthesis - lacto and neolacto series	5		00601	Glycosphingolipid biosynthesis - lacto and neolacto series	0
00603	Glycosphingolipid biosynthesis - globo and isoglobo series	4		00603	Glycosphingolipid biosynthesis - globo and isoglobo series	2
00604	Glycosphingolipid biosynthesis - ganglio series	3		00604	Glycosphingolipid biosynthesis - ganglio series	2
00620	Pyruvate metabolism	24		00620	Pyruvate metabolism	15
00625	Chloroalkane and chloroalkene degradation	3		00625	Chloroalkane and chloroalkene degradation	2
00626	Naphthalene degradation	1		00626	Naphthalene degradation	1
00627	Aminobenzoate degradation	3		00627	Aminobenzoate degradation	3
00630	Glyoxylate and dicarboxylate metabolism	20		00630	Glyoxylate and dicarboxylate metabolism	16
00640	Propanoate metabolism	18		00640	Propanoate metabolism	14
00643	Styrene degradation	2		00643	Styrene degradation	1
00650	Butanoate metabolism	12		00650	Butanoate metabolism	7
00670	One carbon pool by folate	11		00670	One carbon pool by folate	7
00680	Methane metabolism	11		00680	Methane metabolism	8
00710	Carbon fixation in photosynthetic organisms	13		00710	Carbon fixation in photosynthetic organisms	10
00720	Carbon fixation pathways in prokaryotes	9		00720	Carbon fixation pathways in prokaryotes	6
00730	Thiamine metabolism	2		00730	Thiamine metabolism	1
00740	Riboflavin metabolism	4		00740	Riboflavin metabolism	3
00750	Vitamin B6 metabolism	4		00750	Vitamin B6 metabolism	0
00760	Nicotinate and nicotinamide metabolism	13		00760	Nicotinate and nicotinamide metabolism	7
00770	Pantothenate and CoA biosynthesis	8		00770	Pantothenate and CoA biosynthesis	5
00785	Lipoic acid metabolism	1		00785	Lipoic acid metabolism	1
00790	Folate biosynthesis	12		00790	Folate biosynthesis	6
00830	Retinol metabolism	14		00830	Retinol metabolism	9
00860	Porphyrin and chlorophyll metabolism	16		00860	Porphyrin and chlorophyll metabolism	8
00900	Terpenoid backbone biosynthesis	9		00900	Terpenoid backbone biosynthesis	2
00903	Limonene and pinene degradation	1		00903	Limonene and pinene degradation	1
00908	Zeatin biosynthesis	1		00908	Zeatin biosynthesis	0
00910	Nitrogen metabolism	5		00910	Nitrogen metabolism	5
00920	Sulfur metabolism	6		00920	Sulfur metabolism	3
00930	Caprolactam degradation	5		00930	Caprolactam degradation	4
00940	Phenylpropanoid biosynthesis	1		00940	Phenylpropanoid biosynthesis	0
00944	Flavone and flavonol biosynthesis	2		00944	Flavone and flavonol biosynthesis	1
00950	Isoquinoline alkaloid biosynthesis	3		00950	Isoquinoline alkaloid biosynthesis	3
00960	Tropane, piperidine and pyridine alkaloid biosynthesis	2		00960	Tropane, piperidine and pyridine alkaloid biosynthesis	2
00965	Betalain biosynthesis	1		00965	Betalain biosynthesis	1
00966	Glucosinolate biosynthesis	0		00966	Glucosinolate biosynthesis	1
00970	Aminoacyl-tRNA biosynthesis	23		00970	Aminoacyl-tRNA biosynthesis	11
00980	Metabolism of xenobiotics by cytochrome P450	10		00980	Metabolism of xenobiotics by cytochrome P450	8
00981	Insect hormone biosynthesis	1		00981	Insect hormone biosynthesis	1
00982	Drug metabolism - cytochrome P450	8		00982	Drug metabolism - cytochrome P450	5
00983	Drug metabolism - other enzymes	22		00983	Drug metabolism - other enzymes	14
01040	Biosynthesis of unsaturated fatty acids	9		01040	Biosynthesis of unsaturated fatty acids	6
01051	Biosynthesis of ansamycins	1		01051	Biosynthesis of ansamycins	1
01502	Vancomycin resistance	1		01502	Vancomycin resistance	0
01521	EGFR tyrosine kinase inhibitor resistance	16		01521	EGFR tyrosine kinase inhibitor resistance	11
01522	Endocrine resistance	17		01522	Endocrine resistance	8
01523	Antifolate resistance	9		01523	Antifolate resistance	5
01524	Platinum drug resistance	16		01524	Platinum drug resistance	8
02010	ABC transporters	6		02010	ABC transporters	3
02020	Two-component system	10		02020	Two-component system	5
02024	Quorum sensing	2		02024	Quorum sensing	2
02026	Biofilm formation - Escherichia coli	1		02026	Biofilm formation - Escherichia coli	1
03008	Ribosome biogenesis in eukaryotes	45		03008	Ribosome biogenesis in eukaryotes	12
03010	Ribosome	97		03010	Ribosome	46
03013	RNA transport	83		03013	RNA transport	43
03015	mRNA surveillance pathway	41		03015	mRNA surveillance pathway	23
03018	RNA degradation	32		03018	RNA degradation	16
03020	RNA polymerase	15		03020	RNA polymerase	2
03022	Basal transcription factors	17		03022	Basal transcription factors	3
03030	DNA replication	22		03030	DNA replication	6
03040	Spliceosome	76		03040	Spliceosome	35
03050	Proteasome	29		03050	Proteasome	14
03060	Protein export	14		03060	Protein export	8
03070	Bacterial secretion system	1		03070	Bacterial secretion system	1
03320	PPAR signaling pathway	15		03320	PPAR signaling pathway	15
03410	Base excision repair	15		03410	Base excision repair	4
03420	Nucleotide excision repair	21		03420	Nucleotide excision repair	6
03430	Mismatch repair	11		03430	Mismatch repair	3
03440	Homologous recombination	16		03440	Homologous recombination	5
03450	Non-homologous end-joining	5		03450	Non-homologous end-joining	3
03460	Fanconi anemia pathway	14		03460	Fanconi anemia pathway	8
04010	MAPK signaling pathway	34		04010	MAPK signaling pathway	22
04011	MAPK signaling pathway - yeast	10		04011	MAPK signaling pathway - yeast	9
04012	ErbB signaling pathway	20		04012	ErbB signaling pathway	13
04013	MAPK signaling pathway - fly	34		04013	MAPK signaling pathway - fly	19
04014	Ras signaling pathway	38		04014	Ras signaling pathway	24
04015	Rap1 signaling pathway	35		04015	Rap1 signaling pathway	19
04016	MAPK signaling pathway - plant	4		04016	MAPK signaling pathway - plant	4
04020	Calcium signaling pathway	28		04020	Calcium signaling pathway	13
04022	cGMP-PKG signaling pathway	29		04022	cGMP-PKG signaling pathway	20
04024	cAMP signaling pathway	31		04024	cAMP signaling pathway	19
04060	Cytokine-cytokine receptor interaction	4		04060	Cytokine-cytokine receptor interaction	1
04062	Chemokine signaling pathway	33		04062	Chemokine signaling pathway	18
04064	NF-kappa B signaling pathway	10		04064	NF-kappa B signaling pathway	6
04066	HIF-1 signaling pathway	24		04066	HIF-1 signaling pathway	20
04068	FoxO signaling pathway	31		04068	FoxO signaling pathway	17
04070	Phosphatidylinositol signaling system	22		04070	Phosphatidylinositol signaling system	9
04071	Sphingolipid signaling pathway	34		04071	Sphingolipid signaling pathway	20
04072	Phospholipase D signaling pathway	27		04072	Phospholipase D signaling pathway	15
04080	Neuroactive ligand-receptor interaction	7		04080	Neuroactive ligand-receptor interaction	2
04110	Cell cycle	43		04110	Cell cycle	17
04111	Cell cycle - yeast	29		04111	Cell cycle - yeast	12
04112	Cell cycle - Caulobacter	2		04112	Cell cycle - Caulobacter	1
04113	Meiosis - yeast	24		04113	Meiosis - yeast	11
04114	Oocyte meiosis	26		04114	Oocyte meiosis	17
04115	p53 signaling pathway	18		04115	p53 signaling pathway	4
04120	Ubiquitin mediated proteolysis	46		04120	Ubiquitin mediated proteolysis	22
04122	Sulfur relay system	4		04122	Sulfur relay system	0
04130	SNARE interactions in vesicular transport	14		04130	SNARE interactions in vesicular transport	5
04136	Autophagy - other	12		04136	Autophagy - other	5
04137	Mitophagy - animal	25		04137	Mitophagy - animal	18
04138	Autophagy - yeast	34		04138	Autophagy - yeast	19
04139	Mitophagy - yeast	12		04139	Mitophagy - yeast	5
04140	Autophagy - animal	45		04140	Autophagy - animal	28
04141	Protein processing in endoplasmic reticulum	80		04141	Protein processing in endoplasmic reticulum	51
04142	Lysosome	58		04142	Lysosome	45
04144	Endocytosis	70		04144	Endocytosis	46
04145	Phagosome	34		04145	Phagosome	31
04146	Peroxisome	43		04146	Peroxisome	16
04150	mTOR signaling pathway	49		04150	mTOR signaling pathway	32
04151	PI3K-Akt signaling pathway	55		04151	PI3K-Akt signaling pathway	33
04152	AMPK signaling pathway	35		04152	AMPK signaling pathway	25
04210	Apoptosis	29		04210	Apoptosis	22
04211	Longevity regulating pathway	22		04211	Longevity regulating pathway	15
04212	Longevity regulating pathway - worm	24		04212	Longevity regulating pathway - worm	19
04213	Longevity regulating pathway - multiple species	14		04213	Longevity regulating pathway - multiple species	10
04214	Apoptosis - fly	18		04214	Apoptosis - fly	13
04215	Apoptosis - multiple species	8		04215	Apoptosis - multiple species	6
04216	Ferroptosis	9		04216	Ferroptosis	7
04217	Necroptosis	27		04217	Necroptosis	18
04218	Cellular senescence	41		04218	Cellular senescence	24
04260	Cardiac muscle contraction	26		04260	Cardiac muscle contraction	13
04261	Adrenergic signaling in cardiomyocytes	29		04261	Adrenergic signaling in cardiomyocytes	17
04270	Vascular smooth muscle contraction	22		04270	Vascular smooth muscle contraction	12
04310	Wnt signaling pathway	32		04310	Wnt signaling pathway	24
04320	Dorso-ventral axis formation	12		04320	Dorso-ventral axis formation	7
04330	Notch signaling pathway	14		04330	Notch signaling pathway	8
04340	Hedgehog signaling pathway	11		04340	Hedgehog signaling pathway	12
04341	Hedgehog signaling pathway - fly	9		04341	Hedgehog signaling pathway - fly	10
04350	TGF-beta signaling pathway	20		04350	TGF-beta signaling pathway	12
04360	Axon guidance	31		04360	Axon guidance	19
04361	Axon regeneration	27		04361	Axon regeneration	15
04370	VEGF signaling pathway	12		04370	VEGF signaling pathway	8
04371	Apelin signaling pathway	26		04371	Apelin signaling pathway	13
04380	Osteoclast differentiation	14		04380	Osteoclast differentiation	8
04390	Hippo signaling pathway	27		04390	Hippo signaling pathway	20
04391	Hippo signaling pathway - fly	19		04391	Hippo signaling pathway - fly	13
04392	Hippo signaling pathway - multiple species	4		04392	Hippo signaling pathway - multiple species	2
04510	Focal adhesion	44		04510	Focal adhesion	29
04512	ECM-receptor interaction	13		04512	ECM-receptor interaction	8
04514	Cell adhesion molecules	8		04514	Cell adhesion molecules	7
04520	Adherens junction	21		04520	Adherens junction	13
04530	Tight junction	41		04530	Tight junction	32
04540	Gap junction	15		04540	Gap junction	8
04550	Signaling pathways regulating pluripotency of stem cells	18		04550	Signaling pathways regulating pluripotency of stem cells	10
04610	Complement and coagulation cascades	4		04610	Complement and coagulation cascades	2
04611	Platelet activation	21		04611	Platelet activation	12
04612	Antigen processing and presentation	13		04612	Antigen processing and presentation	10
04613	Neutrophil extracellular trap formation	22		04613	Neutrophil extracellular trap formation	11
04614	Renin-angiotensin system	5		04614	Renin-angiotensin system	7
04620	Toll-like receptor signaling pathway	13		04620	Toll-like receptor signaling pathway	7
04621	NOD-like receptor signaling pathway	28		04621	NOD-like receptor signaling pathway	17
04622	RIG-I-like receptor signaling pathway	12		04622	RIG-I-like receptor signaling pathway	5
04623	Cytosolic DNA-sensing pathway	11		04623	Cytosolic DNA-sensing pathway	2
04624	Toll and Imd signaling pathway	13		04624	Toll and Imd signaling pathway	10
04625	C-type lectin receptor signaling pathway	20		04625	C-type lectin receptor signaling pathway	13
04626	Plant-pathogen interaction	7		04626	Plant-pathogen interaction	6
04630	JAK-STAT signaling pathway	13		04630	JAK-STAT signaling pathway	3
04640	Hematopoietic cell lineage	2		04640	Hematopoietic cell lineage	2
04650	Natural killer cell mediated cytotoxicity	13		04650	Natural killer cell mediated cytotoxicity	7
04657	IL-17 signaling pathway	10		04657	IL-17 signaling pathway	8
04658	Th1 and Th2 cell differentiation	5		04658	Th1 and Th2 cell differentiation	8
04659	Th17 cell differentiation	10		04659	Th17 cell differentiation	9
04660	T cell receptor signaling pathway	17		04660	T cell receptor signaling pathway	15
04662	B cell receptor signaling pathway	13		04662	B cell receptor signaling pathway	9
04664	Fc epsilon RI signaling pathway	12		04664	Fc epsilon RI signaling pathway	8
04666	Fc gamma R-mediated phagocytosis	25		04666	Fc gamma R-mediated phagocytosis	16
04668	TNF signaling pathway	18		04668	TNF signaling pathway	11
04670	Leukocyte transendothelial migration	22		04670	Leukocyte transendothelial migration	15
04672	Intestinal immune network for IgA production	1		04672	Intestinal immune network for IgA production	1
04710	Circadian rhythm	10		04710	Circadian rhythm	6
04711	Circadian rhythm - fly	7		04711	Circadian rhythm - fly	3
04712	Circadian rhythm - plant	2		04712	Circadian rhythm - plant	2
04713	Circadian entrainment	15		04713	Circadian entrainment	8
04714	Thermogenesis	101		04714	Thermogenesis	46
04720	Long-term potentiation	14		04720	Long-term potentiation	10
04721	Synaptic vesicle cycle	23		04721	Synaptic vesicle cycle	26
04722	Neurotrophin signaling pathway	29		04722	Neurotrophin signaling pathway	20
04723	Retrograde endocannabinoid signaling	44		04723	Retrograde endocannabinoid signaling	22
04724	Glutamatergic synapse	17		04724	Glutamatergic synapse	10
04725	Cholinergic synapse	18		04725	Cholinergic synapse	9
04726	Serotonergic synapse	17		04726	Serotonergic synapse	11
04727	GABAergic synapse	12		04727	GABAergic synapse	9
04728	Dopaminergic synapse	24		04728	Dopaminergic synapse	17
04730	Long-term depression	15		04730	Long-term depression	7
04740	Olfactory transduction	6		04740	Olfactory transduction	6
04742	Taste transduction	2		04742	Taste transduction	2
04744	Phototransduction	2		04744	Phototransduction	2
04745	Phototransduction - fly	8		04745	Phototransduction - fly	3
04750	Inflammatory mediator regulation of TRP channels	14		04750	Inflammatory mediator regulation of TRP channels	10
04810	Regulation of actin cytoskeleton	45		04810	Regulation of actin cytoskeleton	29
04910	Insulin signaling pathway	37		04910	Insulin signaling pathway	25
04911	Insulin secretion	12		04911	Insulin secretion	8
04912	GnRH signaling pathway	19		04912	GnRH signaling pathway	11
04913	Ovarian steroidogenesis	5		04913	Ovarian steroidogenesis	4
04914	Progesterone-mediated oocyte maturation	22		04914	Progesterone-mediated oocyte maturation	8
04915	Estrogen signaling pathway	23		04915	Estrogen signaling pathway	15
04916	Melanogenesis	19		04916	Melanogenesis	14
04917	Prolactin signaling pathway	15		04917	Prolactin signaling pathway	7
04918	Thyroid hormone synthesis	17		04918	Thyroid hormone synthesis	9
04919	Thyroid hormone signaling pathway	37		04919	Thyroid hormone signaling pathway	20
04920	Adipocytokine signaling pathway	14		04920	Adipocytokine signaling pathway	9
04921	Oxytocin signaling pathway	27		04921	Oxytocin signaling pathway	19
04922	Glucagon signaling pathway	30		04922	Glucagon signaling pathway	22
04923	Regulation of lipolysis in adipocytes	7		04923	Regulation of lipolysis in adipocytes	4
04924	Renin secretion	12		04924	Renin secretion	11
04925	Aldosterone synthesis and secretion	14		04925	Aldosterone synthesis and secretion	8
04926	Relaxin signaling pathway	23		04926	Relaxin signaling pathway	14
04927	Cortisol synthesis and secretion	8		04927	Cortisol synthesis and secretion	4
04928	Parathyroid hormone synthesis, secretion and action	22		04928	Parathyroid hormone synthesis, secretion and action	10
04929	GnRH secretion	9		04929	GnRH secretion	4
04930	Type II diabetes mellitus	9		04930	Type II diabetes mellitus	3
04931	Insulin resistance	28		04931	Insulin resistance	20
04932	Non-alcoholic fatty liver disease	60		04932	Non-alcoholic fatty liver disease	30
04933	AGE-RAGE signaling pathway in diabetic complications	16		04933	AGE-RAGE signaling pathway in diabetic complications	10
04934	Cushing syndrome	23		04934	Cushing syndrome	11
04935	Growth hormone synthesis, secretion and action	27		04935	Growth hormone synthesis, secretion and action	13
04940	Type I diabetes mellitus	1		04940	Type I diabetes mellitus	2
04950	Maturity onset diabetes of the young	4		04950	Maturity onset diabetes of the young	2
04960	Aldosterone-regulated sodium reabsorption	8		04960	Aldosterone-regulated sodium reabsorption	5
04961	Endocrine and other factor-regulated calcium reabsorption	13		04961	Endocrine and other factor-regulated calcium reabsorption	11
04962	Vasopressin-regulated water reabsorption	15		04962	Vasopressin-regulated water reabsorption	11
04964	Proximal tubule bicarbonate reclamation	6		04964	Proximal tubule bicarbonate reclamation	5
04966	Collecting duct acid secretion	10		04966	Collecting duct acid secretion	10
04970	Salivary secretion	16		04970	Salivary secretion	11
04971	Gastric acid secretion	15		04971	Gastric acid secretion	8
04972	Pancreatic secretion	25		04972	Pancreatic secretion	18
04973	Carbohydrate digestion and absorption	10		04973	Carbohydrate digestion and absorption	6
04974	Protein digestion and absorption	14		04974	Protein digestion and absorption	11
04975	Fat digestion and absorption	8		04975	Fat digestion and absorption	8
04976	Bile secretion	13		04976	Bile secretion	11
04977	Vitamin digestion and absorption	4		04977	Vitamin digestion and absorption	4
04978	Mineral absorption	11		04978	Mineral absorption	9
04979	Cholesterol metabolism	7		04979	Cholesterol metabolism	6
05010	Alzheimer disease	138		05010	Alzheimer disease	73
05012	Parkinson disease	116		05012	Parkinson disease	64
05014	Amyotrophic lateral sclerosis	151		05014	Amyotrophic lateral sclerosis	83
05016	Huntington disease	129		05016	Huntington disease	67
05017	Spinocerebellar ataxia	55		05017	Spinocerebellar ataxia	26
05020	Prion disease	110		05020	Prion disease	62
05022	Pathways of neurodegeneration - multiple diseases	168		05022	Pathways of neurodegeneration - multiple diseases	95
05030	Cocaine addiction	6		05030	Cocaine addiction	5
05031	Amphetamine addiction	10		05031	Amphetamine addiction	10
05032	Morphine addiction	10		05032	Morphine addiction	7
05033	Nicotine addiction	2		05033	Nicotine addiction	2
05034	Alcoholism	25		05034	Alcoholism	14
05100	Bacterial invasion of epithelial cells	30		05100	Bacterial invasion of epithelial cells	23
05110	Vibrio cholerae infection	20		05110	Vibrio cholerae infection	21
05120	Epithelial cell signaling in Helicobacter pylori infection	18		05120	Epithelial cell signaling in Helicobacter pylori infection	22
05130	Pathogenic Escherichia coli infection	41		05130	Pathogenic Escherichia coli infection	32
05131	Shigellosis	72		05131	Shigellosis	48
05132	Salmonella infection	71		05132	Salmonella infection	50
05133	Pertussis	11		05133	Pertussis	10
05134	Legionellosis	14		05134	Legionellosis	10
05135	Yersinia infection	34		05135	Yersinia infection	25
05140	Leishmaniasis	8		05140	Leishmaniasis	7
05142	Chagas disease	21		05142	Chagas disease	12
05143	African trypanosomiasis	4		05143	African trypanosomiasis	1
05144	Malaria	3		05144	Malaria	3
05145	Toxoplasmosis	14		05145	Toxoplasmosis	13
05146	Amoebiasis	15		05146	Amoebiasis	9
05152	Tuberculosis	26		05152	Tuberculosis	23
05160	Hepatitis C	25		05160	Hepatitis C	13
05161	Hepatitis B	30		05161	Hepatitis B	15
05162	Measles	22		05162	Measles	12
05163	Human cytomegalovirus infection	42		05163	Human cytomegalovirus infection	25
05164	Influenza A	29		05164	Influenza A	11
05165	Human papillomavirus infection	69		05165	Human papillomavirus infection	53
05166	Human T-cell leukemia virus 1 infection	47		05166	Human T-cell leukemia virus 1 infection	24
05167	Kaposi sarcoma-associated herpesvirus infection	33		05167	Kaposi sarcoma-associated herpesvirus infection	19
05168	Herpes simplex virus 1 infection	31		05168	Herpes simplex virus 1 infection	18
05169	Epstein-Barr virus infection	38		05169	Epstein-Barr virus infection	23
05170	Human immunodeficiency virus 1 infection	48		05170	Human immunodeficiency virus 1 infection	31
05171	Coronavirus disease - COVID-19	79		05171	Coronavirus disease - COVID-19	53
05200	Pathways in cancer	71		05200	Pathways in cancer	45
05202	Transcriptional misregulation in cancer	28		05202	Transcriptional misregulation in cancer	14
05203	Viral carcinogenesis	46		05203	Viral carcinogenesis	29
05204	Chemical carcinogenesis	14		05204	Chemical carcinogenesis	10
05205	Proteoglycans in cancer	39		05205	Proteoglycans in cancer	32
05206	MicroRNAs in cancer	37		05206	MicroRNAs in cancer	20
05210	Colorectal cancer	17		05210	Colorectal cancer	10
05211	Renal cell carcinoma	21		05211	Renal cell carcinoma	12
05212	Pancreatic cancer	17		05212	Pancreatic cancer	9
05213	Endometrial cancer	14		05213	Endometrial cancer	8
05214	Glioma	13		05214	Glioma	5
05215	Prostate cancer	19		05215	Prostate cancer	10
05216	Thyroid cancer	8		05216	Thyroid cancer	4
05217	Basal cell carcinoma	5		05217	Basal cell carcinoma	4
05218	Melanoma	7		05218	Melanoma	2
05219	Bladder cancer	7		05219	Bladder cancer	4
05220	Chronic myeloid leukemia	18		05220	Chronic myeloid leukemia	8
05221	Acute myeloid leukemia	12		05221	Acute myeloid leukemia	6
05222	Small cell lung cancer	12		05222	Small cell lung cancer	6
05223	Non-small cell lung cancer	11		05223	Non-small cell lung cancer	5
05224	Breast cancer	19		05224	Breast cancer	10
05225	Hepatocellular carcinoma	35		05225	Hepatocellular carcinoma	19
05226	Gastric cancer	21		05226	Gastric cancer	12
05230	Central carbon metabolism in cancer	16		05230	Central carbon metabolism in cancer	10
05231	Choline metabolism in cancer	23		05231	Choline metabolism in cancer	16
05235	PD-L1 expression and PD-1 checkpoint pathway in cancer	13		05235	PD-L1 expression and PD-1 checkpoint pathway in cancer	10
05321	Inflammatory bowel disease	2		05321	Inflammatory bowel disease	3
05322	Systemic lupus erythematosus	9		05322	Systemic lupus erythematosus	4
05323	Rheumatoid arthritis	13		05323	Rheumatoid arthritis	16
05340	Primary immunodeficiency	0		05340	Primary immunodeficiency	1
05410	Hypertrophic cardiomyopathy	15		05410	Hypertrophic cardiomyopathy	10
05412	Arrhythmogenic right ventricular cardiomyopathy	9		05412	Arrhythmogenic right ventricular cardiomyopathy	8
05414	Dilated cardiomyopathy	13		05414	Dilated cardiomyopathy	9
05415	Diabetic cardiomyopathy	84		05415	Diabetic cardiomyopathy	47
05416	Viral myocarditis	6		05416	Viral myocarditis	3
05418	Fluid shear stress and atherosclerosis	25		05418	Fluid shear stress and atherosclerosis	18

## Sheet: FIN_ON_PB
ON				PB
00010	Glycolysis / Gluconeogenesis	31		00010	Glycolysis / Gluconeogenesis	27
00020	Citrate cycle (TCA cycle)	19		00020	Citrate cycle (TCA cycle)	20
00030	Pentose phosphate pathway	15		00030	Pentose phosphate pathway	12
00040	Pentose and glucuronate interconversions	11		00040	Pentose and glucuronate interconversions	6
00051	Fructose and mannose metabolism	14		00051	Fructose and mannose metabolism	14		0.833181
00052	Galactose metabolism	12		00052	Galactose metabolism	9
00053	Ascorbate and aldarate metabolism	9		00053	Ascorbate and aldarate metabolism	6
00061	Fatty acid biosynthesis	7		00061	Fatty acid biosynthesis	4		=correl(C2:C385,G2:G385)
00062	Fatty acid elongation	11		00062	Fatty acid elongation	9
00071	Fatty acid degradation	21		00071	Fatty acid degradation	18
00072	Synthesis and degradation of ketone bodies	6		00072	Synthesis and degradation of ketone bodies	3
00073	Cutin, suberine and wax biosynthesis	1		00073	Cutin, suberine and wax biosynthesis	0
00100	Steroid biosynthesis	4		00100	Steroid biosynthesis	3
00120	Primary bile acid biosynthesis	3		00120	Primary bile acid biosynthesis	3
00130	Ubiquinone and other terpenoid-quinone biosynthesis	6		00130	Ubiquinone and other terpenoid-quinone biosynthesis	0
00140	Steroid hormone biosynthesis	8		00140	Steroid hormone biosynthesis	5
00190	Oxidative phosphorylation	77		00190	Oxidative phosphorylation	60
00220	Arginine biosynthesis	6		00220	Arginine biosynthesis	5
00230	Purine metabolism	39		00230	Purine metabolism	34
00232	Caffeine metabolism	0		00232	Caffeine metabolism	1
00240	Pyrimidine metabolism	27		00240	Pyrimidine metabolism	24
00250	Alanine, aspartate and glutamate metabolism	19		00250	Alanine, aspartate and glutamate metabolism	12
00254	Aflatoxin biosynthesis	1		00254	Aflatoxin biosynthesis	0
00260	Glycine, serine and threonine metabolism	17		00260	Glycine, serine and threonine metabolism	14
00261	Monobactam biosynthesis	1		00261	Monobactam biosynthesis	1
00270	Cysteine and methionine metabolism	24		00270	Cysteine and methionine metabolism	17
00280	Valine, leucine and isoleucine degradation	29		00280	Valine, leucine and isoleucine degradation	27
00281	Geraniol degradation	3		00281	Geraniol degradation	2
00290	Valine, leucine and isoleucine biosynthesis	2		00290	Valine, leucine and isoleucine biosynthesis	2
00300	Lysine biosynthesis	1		00300	Lysine biosynthesis	0
00310	Lysine degradation	26		00310	Lysine degradation	19
00330	Arginine and proline metabolism	19		00330	Arginine and proline metabolism	15
00332	Carbapenem biosynthesis	1		00332	Carbapenem biosynthesis	0
00333	Prodigiosin biosynthesis	1		00333	Prodigiosin biosynthesis	0
00340	Histidine metabolism	6		00340	Histidine metabolism	5
00350	Tyrosine metabolism	7		00350	Tyrosine metabolism	6
00360	Phenylalanine metabolism	3		00360	Phenylalanine metabolism	4
00361	Chlorocyclohexane and chlorobenzene degradation	1		00361	Chlorocyclohexane and chlorobenzene degradation	0
00362	Benzoate degradation	2		00362	Benzoate degradation	2
00380	Tryptophan metabolism	15		00380	Tryptophan metabolism	12
00400	Phenylalanine, tyrosine and tryptophan biosynthesis	1		00400	Phenylalanine, tyrosine and tryptophan biosynthesis	2
00410	beta-Alanine metabolism	13		00410	beta-Alanine metabolism	11
00430	Taurine and hypotaurine metabolism	4		00430	Taurine and hypotaurine metabolism	0
00440	Phosphonate and phosphinate metabolism	3		00440	Phosphonate and phosphinate metabolism	1
00450	Selenocompound metabolism	8		00450	Selenocompound metabolism	9
00460	Cyanoamino acid metabolism	4		00460	Cyanoamino acid metabolism	2
00471	D-Glutamine and D-glutamate metabolism	1		00471	D-Glutamine and D-glutamate metabolism	1
00473	D-Alanine metabolism	1		00473	D-Alanine metabolism	0
00480	Glutathione metabolism	20		00480	Glutathione metabolism	13
00500	Starch and sucrose metabolism	13		00500	Starch and sucrose metabolism	13
00510	N-Glycan biosynthesis	26		00510	N-Glycan biosynthesis	18
00511	Other glycan degradation	10		00511	Other glycan degradation	4
00512	Mucin type O-glycan biosynthesis	2		00512	Mucin type O-glycan biosynthesis	2
00513	Various types of N-glycan biosynthesis	21		00513	Various types of N-glycan biosynthesis	13
00514	Other types of O-glycan biosynthesis	13		00514	Other types of O-glycan biosynthesis	9
00515	Mannose type O-glycan biosynthesis	6		00515	Mannose type O-glycan biosynthesis	4
00520	Amino sugar and nucleotide sugar metabolism	22		00520	Amino sugar and nucleotide sugar metabolism	20
00521	Streptomycin biosynthesis	2		00521	Streptomycin biosynthesis	3
00524	Neomycin, kanamycin and gentamicin biosynthesis	1		00524	Neomycin, kanamycin and gentamicin biosynthesis	1
00531	Glycosaminoglycan degradation	11		00531	Glycosaminoglycan degradation	6
00532	Glycosaminoglycan biosynthesis - chondroitin sulfate / dermatan sulfate	3		00532	Glycosaminoglycan biosynthesis - chondroitin sulfate / dermatan sulfate	2
00533	Glycosaminoglycan biosynthesis - keratan sulfate	4		00533	Glycosaminoglycan biosynthesis - keratan sulfate	3
00534	Glycosaminoglycan biosynthesis - heparan sulfate / heparin	8		00534	Glycosaminoglycan biosynthesis - heparan sulfate / heparin	3
00541	O-Antigen nucleotide sugar biosynthesis	6		00541	O-Antigen nucleotide sugar biosynthesis	4
00561	Glycerolipid metabolism	16		00561	Glycerolipid metabolism	11
00562	Inositol phosphate metabolism	21		00562	Inositol phosphate metabolism	15
00563	Glycosylphosphatidylinositol (GPI)-anchor biosynthesis	13		00563	Glycosylphosphatidylinositol (GPI)-anchor biosynthesis	9
00564	Glycerophospholipid metabolism	32		00564	Glycerophospholipid metabolism	13
00565	Ether lipid metabolism	13		00565	Ether lipid metabolism	8
00590	Arachidonic acid metabolism	15		00590	Arachidonic acid metabolism	8
00591	Linoleic acid metabolism	5		00591	Linoleic acid metabolism	2
00592	alpha-Linolenic acid metabolism	4		00592	alpha-Linolenic acid metabolism	2
00600	Sphingolipid metabolism	22		00600	Sphingolipid metabolism	11
00601	Glycosphingolipid biosynthesis - lacto and neolacto series	5		00601	Glycosphingolipid biosynthesis - lacto and neolacto series	2
00603	Glycosphingolipid biosynthesis - globo and isoglobo series	4		00603	Glycosphingolipid biosynthesis - globo and isoglobo series	3
00604	Glycosphingolipid biosynthesis - ganglio series	2		00604	Glycosphingolipid biosynthesis - ganglio series	1
00620	Pyruvate metabolism	25		00620	Pyruvate metabolism	21
00625	Chloroalkane and chloroalkene degradation	4		00625	Chloroalkane and chloroalkene degradation	2
00626	Naphthalene degradation	2		00626	Naphthalene degradation	1
00627	Aminobenzoate degradation	4		00627	Aminobenzoate degradation	3
00630	Glyoxylate and dicarboxylate metabolism	16		00630	Glyoxylate and dicarboxylate metabolism	15
00640	Propanoate metabolism	18		00640	Propanoate metabolism	17
00643	Styrene degradation	3		00643	Styrene degradation	3
00650	Butanoate metabolism	12		00650	Butanoate metabolism	9
00670	One carbon pool by folate	11		00670	One carbon pool by folate	8
00680	Methane metabolism	11		00680	Methane metabolism	11
00710	Carbon fixation in photosynthetic organisms	13		00710	Carbon fixation in photosynthetic organisms	13
00720	Carbon fixation pathways in prokaryotes	8		00720	Carbon fixation pathways in prokaryotes	9
00730	Thiamine metabolism	4		00730	Thiamine metabolism	3
00740	Riboflavin metabolism	4		00740	Riboflavin metabolism	5
00750	Vitamin B6 metabolism	3		00750	Vitamin B6 metabolism	0
00760	Nicotinate and nicotinamide metabolism	10		00760	Nicotinate and nicotinamide metabolism	8
00770	Pantothenate and CoA biosynthesis	9		00770	Pantothenate and CoA biosynthesis	6
00780	Biotin metabolism	1		00780	Biotin metabolism	0
00785	Lipoic acid metabolism	3		00785	Lipoic acid metabolism	2
00790	Folate biosynthesis	13		00790	Folate biosynthesis	5
00830	Retinol metabolism	10		00830	Retinol metabolism	6
00860	Porphyrin and chlorophyll metabolism	15		00860	Porphyrin and chlorophyll metabolism	14
00900	Terpenoid backbone biosynthesis	12		00900	Terpenoid backbone biosynthesis	6
00903	Limonene and pinene degradation	1		00903	Limonene and pinene degradation	1
00908	Zeatin biosynthesis	2		00908	Zeatin biosynthesis	0
00910	Nitrogen metabolism	6		00910	Nitrogen metabolism	4
00920	Sulfur metabolism	5		00920	Sulfur metabolism	5
00930	Caprolactam degradation	5		00930	Caprolactam degradation	3
00940	Phenylpropanoid biosynthesis	2		00940	Phenylpropanoid biosynthesis	0
00944	Flavone and flavonol biosynthesis	2		00944	Flavone and flavonol biosynthesis	1
00950	Isoquinoline alkaloid biosynthesis	2		00950	Isoquinoline alkaloid biosynthesis	3
00960	Tropane, piperidine and pyridine alkaloid biosynthesis	1		00960	Tropane, piperidine and pyridine alkaloid biosynthesis	2
00965	Betalain biosynthesis	1		00965	Betalain biosynthesis	1
00966	Glucosinolate biosynthesis	1		00966	Glucosinolate biosynthesis	1
00970	Aminoacyl-tRNA biosynthesis	24		00970	Aminoacyl-tRNA biosynthesis	21
00980	Metabolism of xenobiotics by cytochrome P450	10		00980	Metabolism of xenobiotics by cytochrome P450	6
00981	Insect hormone biosynthesis	2		00981	Insect hormone biosynthesis	1
00982	Drug metabolism - cytochrome P450	7		00982	Drug metabolism - cytochrome P450	4
00983	Drug metabolism - other enzymes	23		00983	Drug metabolism - other enzymes	21
01040	Biosynthesis of unsaturated fatty acids	10		01040	Biosynthesis of unsaturated fatty acids	9
01051	Biosynthesis of ansamycins	1		01051	Biosynthesis of ansamycins	1
01502	Vancomycin resistance	1		01502	Vancomycin resistance	0
01521	EGFR tyrosine kinase inhibitor resistance	19		01521	EGFR tyrosine kinase inhibitor resistance	15
01522	Endocrine resistance	19		01522	Endocrine resistance	18
01523	Antifolate resistance	12		01523	Antifolate resistance	5
01524	Platinum drug resistance	16		01524	Platinum drug resistance	14
02010	ABC transporters	6		02010	ABC transporters	4
02020	Two-component system	9		02020	Two-component system	10
02024	Quorum sensing	2		02024	Quorum sensing	2
02026	Biofilm formation - Escherichia coli	1		02026	Biofilm formation - Escherichia coli	1
03008	Ribosome biogenesis in eukaryotes	51		03008	Ribosome biogenesis in eukaryotes	34
03010	Ribosome	10	2	03010	Ribosome	77
03013	RNA transport	91		03013	RNA transport	75
03015	mRNA surveillance pathway	47		03015	mRNA surveillance pathway	37
03018	RNA degradation	41		03018	RNA degradation	29
03020	RNA polymerase	19		03020	RNA polymerase	7
03022	Basal transcription factors	24		03022	Basal transcription factors	12
03030	DNA replication	27		03030	DNA replication	16
03040	Spliceosome	87		03040	Spliceosome	65
03050	Proteasome	30		03050	Proteasome	28
03060	Protein export	14		03060	Protein export	13
03070	Bacterial secretion system	1		03070	Bacterial secretion system	1
03320	PPAR signaling pathway	17		03320	PPAR signaling pathway	16
03410	Base excision repair	24		03410	Base excision repair	10
03420	Nucleotide excision repair	27		03420	Nucleotide excision repair	9
03430	Mismatch repair	12		03430	Mismatch repair	8
03440	Homologous recombination	19		03440	Homologous recombination	12
03450	Non-homologous end-joining	8		03450	Non-homologous end-joining	4
03460	Fanconi anemia pathway	14		03460	Fanconi anemia pathway	10
04010	MAPK signaling pathway	46		04010	MAPK signaling pathway	41
04011	MAPK signaling pathway - yeast	12		04011	MAPK signaling pathway - yeast	13
04012	ErbB signaling pathway	28		04012	ErbB signaling pathway	22
04013	MAPK signaling pathway - fly	45		04013	MAPK signaling pathway - fly	37
04014	Ras signaling pathway	45		04014	Ras signaling pathway	36
04015	Rap1 signaling pathway	36		04015	Rap1 signaling pathway	34
04016	MAPK signaling pathway - plant	3		04016	MAPK signaling pathway - plant	4
04020	Calcium signaling pathway	24		04020	Calcium signaling pathway	19
04022	cGMP-PKG signaling pathway	29		04022	cGMP-PKG signaling pathway	28
04024	cAMP signaling pathway	33		04024	cAMP signaling pathway	29
04060	Cytokine-cytokine receptor interaction	4		04060	Cytokine-cytokine receptor interaction	2
04062	Chemokine signaling pathway	34		04062	Chemokine signaling pathway	28
04064	NF-kappa B signaling pathway	16		04064	NF-kappa B signaling pathway	9
04066	HIF-1 signaling pathway	31		04066	HIF-1 signaling pathway	27
04068	FoxO signaling pathway	32		04068	FoxO signaling pathway	31
04070	Phosphatidylinositol signaling system	25		04070	Phosphatidylinositol signaling system	15
04071	Sphingolipid signaling pathway	33		04071	Sphingolipid signaling pathway	23
04072	Phospholipase D signaling pathway	29		04072	Phospholipase D signaling pathway	24
04080	Neuroactive ligand-receptor interaction	9		04080	Neuroactive ligand-receptor interaction	5
04110	Cell cycle	49		04110	Cell cycle	48
04111	Cell cycle - yeast	37		04111	Cell cycle - yeast	41
04112	Cell cycle - Caulobacter	1		04112	Cell cycle - Caulobacter	1
04113	Meiosis - yeast	27		04113	Meiosis - yeast	28
04114	Oocyte meiosis	30		04114	Oocyte meiosis	34
04115	p53 signaling pathway	19		04115	p53 signaling pathway	9
04120	Ubiquitin mediated proteolysis	59		04120	Ubiquitin mediated proteolysis	46
04122	Sulfur relay system	5		04122	Sulfur relay system	1
04130	SNARE interactions in vesicular transport	15		04130	SNARE interactions in vesicular transport	7
04136	Autophagy - other	16		04136	Autophagy - other	9
04137	Mitophagy - animal	27		04137	Mitophagy - animal	26
04138	Autophagy - yeast	39		04138	Autophagy - yeast	30
04139	Mitophagy - yeast	12		04139	Mitophagy - yeast	7
04140	Autophagy - animal	55		04140	Autophagy - animal	37
04141	Protein processing in endoplasmic reticulum	87		04141	Protein processing in endoplasmic reticulum	69
04142	Lysosome	56		04142	Lysosome	38
04144	Endocytosis	79		04144	Endocytosis	64
04145	Phagosome	30		04145	Phagosome	32
04146	Peroxisome	40		04146	Peroxisome	20
04150	mTOR signaling pathway	58		04150	mTOR signaling pathway	43
04151	PI3K-Akt signaling pathway	58		04151	PI3K-Akt signaling pathway	45
04152	AMPK signaling pathway	36		04152	AMPK signaling pathway	30
04210	Apoptosis	34		04210	Apoptosis	25
04211	Longevity regulating pathway	22		04211	Longevity regulating pathway	19
04212	Longevity regulating pathway - worm	26		04212	Longevity regulating pathway - worm	19
04213	Longevity regulating pathway - multiple species	18		04213	Longevity regulating pathway - multiple species	13
04214	Apoptosis - fly	26		04214	Apoptosis - fly	19
04215	Apoptosis - multiple species	11		04215	Apoptosis - multiple species	6
04216	Ferroptosis	12		04216	Ferroptosis	9
04217	Necroptosis	32		04217	Necroptosis	24
04218	Cellular senescence	43		04218	Cellular senescence	40
04260	Cardiac muscle contraction	29		04260	Cardiac muscle contraction	18
04261	Adrenergic signaling in cardiomyocytes	28		04261	Adrenergic signaling in cardiomyocytes	20
04270	Vascular smooth muscle contraction	21		04270	Vascular smooth muscle contraction	19
04310	Wnt signaling pathway	41		04310	Wnt signaling pathway	29
04320	Dorso-ventral axis formation	15		04320	Dorso-ventral axis formation	13
04330	Notch signaling pathway	19		04330	Notch signaling pathway	10
04340	Hedgehog signaling pathway	18		04340	Hedgehog signaling pathway	14
04341	Hedgehog signaling pathway - fly	13		04341	Hedgehog signaling pathway - fly	9
04350	TGF-beta signaling pathway	23		04350	TGF-beta signaling pathway	15
04360	Axon guidance	35		04360	Axon guidance	32
04361	Axon regeneration	32		04361	Axon regeneration	20
04370	VEGF signaling pathway	14		04370	VEGF signaling pathway	13
04371	Apelin signaling pathway	29		04371	Apelin signaling pathway	23
04380	Osteoclast differentiation	18		04380	Osteoclast differentiation	14
04390	Hippo signaling pathway	34		04390	Hippo signaling pathway	27
04391	Hippo signaling pathway - fly	25		04391	Hippo signaling pathway - fly	19
04392	Hippo signaling pathway - multiple species	8		04392	Hippo signaling pathway - multiple species	7
04510	Focal adhesion	51		04510	Focal adhesion	43
04512	ECM-receptor interaction	14		04512	ECM-receptor interaction	12
04514	Cell adhesion molecules	8		04514	Cell adhesion molecules	8
04520	Adherens junction	23		04520	Adherens junction	14
04530	Tight junction	45		04530	Tight junction	40
04540	Gap junction	15		04540	Gap junction	12
04550	Signaling pathways regulating pluripotency of stem cells	28		04550	Signaling pathways regulating pluripotency of stem cells	20
04610	Complement and coagulation cascades	5		04610	Complement and coagulation cascades	1
04611	Platelet activation	23		04611	Platelet activation	21
04612	Antigen processing and presentation	13		04612	Antigen processing and presentation	13
04613	Neutrophil extracellular trap formation	27		04613	Neutrophil extracellular trap formation	17
04614	Renin-angiotensin system	4		04614	Renin-angiotensin system	4
04620	Toll-like receptor signaling pathway	18		04620	Toll-like receptor signaling pathway	12
04621	NOD-like receptor signaling pathway	34		04621	NOD-like receptor signaling pathway	19
04622	RIG-I-like receptor signaling pathway	13		04622	RIG-I-like receptor signaling pathway	6
04623	Cytosolic DNA-sensing pathway	14		04623	Cytosolic DNA-sensing pathway	4
04624	Toll and Imd signaling pathway	18		04624	Toll and Imd signaling pathway	18
04625	C-type lectin receptor signaling pathway	21		04625	C-type lectin receptor signaling pathway	21
04626	Plant-pathogen interaction	8		04626	Plant-pathogen interaction	7
04630	JAK-STAT signaling pathway	15		04630	JAK-STAT signaling pathway	10
04640	Hematopoietic cell lineage	1		04640	Hematopoietic cell lineage	3
04650	Natural killer cell mediated cytotoxicity	14		04650	Natural killer cell mediated cytotoxicity	14
04657	IL-17 signaling pathway	17		04657	IL-17 signaling pathway	10
04658	Th1 and Th2 cell differentiation	11		04658	Th1 and Th2 cell differentiation	10
04659	Th17 cell differentiation	12		04659	Th17 cell differentiation	12
04660	T cell receptor signaling pathway	22		04660	T cell receptor signaling pathway	19
04662	B cell receptor signaling pathway	15		04662	B cell receptor signaling pathway	13
04664	Fc epsilon RI signaling pathway	13		04664	Fc epsilon RI signaling pathway	14
04666	Fc gamma R-mediated phagocytosis	26		04666	Fc gamma R-mediated phagocytosis	19
04668	TNF signaling pathway	23		04668	TNF signaling pathway	18
04670	Leukocyte transendothelial migration	21		04670	Leukocyte transendothelial migration	21
04672	Intestinal immune network for IgA production	0		04672	Intestinal immune network for IgA production	1
04710	Circadian rhythm	11		04710	Circadian rhythm	7
04711	Circadian rhythm - fly	8		04711	Circadian rhythm - fly	5
04712	Circadian rhythm - plant	2		04712	Circadian rhythm - plant	2
04713	Circadian entrainment	17		04713	Circadian entrainment	10
04714	Thermogenesis	10	3	04714	Thermogenesis	69
04720	Long-term potentiation	13		04720	Long-term potentiation	12
04721	Synaptic vesicle cycle	23		04721	Synaptic vesicle cycle	30
04722	Neurotrophin signaling pathway	34		04722	Neurotrophin signaling pathway	29
04723	Retrograde endocannabinoid signaling	43		04723	Retrograde endocannabinoid signaling	28
04724	Glutamatergic synapse	20		04724	Glutamatergic synapse	13
04725	Cholinergic synapse	21		04725	Cholinergic synapse	11
04726	Serotonergic synapse	20		04726	Serotonergic synapse	13
04727	GABAergic synapse	10		04727	GABAergic synapse	9
04728	Dopaminergic synapse	24		04728	Dopaminergic synapse	20
04730	Long-term depression	13		04730	Long-term depression	10
04740	Olfactory transduction	8		04740	Olfactory transduction	4
04742	Taste transduction	4		04742	Taste transduction	1
04744	Phototransduction	2		04744	Phototransduction	2
04745	Phototransduction - fly	8		04745	Phototransduction - fly	4
04750	Inflammatory mediator regulation of TRP channels	15		04750	Inflammatory mediator regulation of TRP channels	13
04810	Regulation of actin cytoskeleton	50		04810	Regulation of actin cytoskeleton	43
04910	Insulin signaling pathway	46		04910	Insulin signaling pathway	36
04911	Insulin secretion	13		04911	Insulin secretion	11
04912	GnRH signaling pathway	23		04912	GnRH signaling pathway	17
04913	Ovarian steroidogenesis	6		04913	Ovarian steroidogenesis	5
04914	Progesterone-mediated oocyte maturation	25		04914	Progesterone-mediated oocyte maturation	27
04915	Estrogen signaling pathway	24		04915	Estrogen signaling pathway	23
04916	Melanogenesis	22		04916	Melanogenesis	17
04917	Prolactin signaling pathway	14		04917	Prolactin signaling pathway	13
04918	Thyroid hormone synthesis	16		04918	Thyroid hormone synthesis	15
04919	Thyroid hormone signaling pathway	43		04919	Thyroid hormone signaling pathway	31
04920	Adipocytokine signaling pathway	17		04920	Adipocytokine signaling pathway	12
04921	Oxytocin signaling pathway	30		04921	Oxytocin signaling pathway	25
04922	Glucagon signaling pathway	30		04922	Glucagon signaling pathway	29
04923	Regulation of lipolysis in adipocytes	8		04923	Regulation of lipolysis in adipocytes	5
04924	Renin secretion	12		04924	Renin secretion	13
04925	Aldosterone synthesis and secretion	15		04925	Aldosterone synthesis and secretion	13
04926	Relaxin signaling pathway	25		04926	Relaxin signaling pathway	20
04927	Cortisol synthesis and secretion	7		04927	Cortisol synthesis and secretion	7
04928	Parathyroid hormone synthesis, secretion and action	23		04928	Parathyroid hormone synthesis, secretion and action	17
04929	GnRH secretion	9		04929	GnRH secretion	8
04930	Type II diabetes mellitus	10		04930	Type II diabetes mellitus	8
04931	Insulin resistance	31		04931	Insulin resistance	24
04932	Non-alcoholic fatty liver disease	66		04932	Non-alcoholic fatty liver disease	44
04933	AGE-RAGE signaling pathway in diabetic complications	18		04933	AGE-RAGE signaling pathway in diabetic complications	14
04934	Cushing syndrome	29		04934	Cushing syndrome	23
04935	Growth hormone synthesis, secretion and action	30		04935	Growth hormone synthesis, secretion and action	27
04940	Type I diabetes mellitus	3		04940	Type I diabetes mellitus	2
04950	Maturity onset diabetes of the young	4		04950	Maturity onset diabetes of the young	2
04960	Aldosterone-regulated sodium reabsorption	6		04960	Aldosterone-regulated sodium reabsorption	6
04961	Endocrine and other factor-regulated calcium reabsorption	12		04961	Endocrine and other factor-regulated calcium reabsorption	13
04962	Vasopressin-regulated water reabsorption	14		04962	Vasopressin-regulated water reabsorption	15
04964	Proximal tubule bicarbonate reclamation	5		04964	Proximal tubule bicarbonate reclamation	7
04966	Collecting duct acid secretion	10		04966	Collecting duct acid secretion	10
04970	Salivary secretion	16		04970	Salivary secretion	13
04971	Gastric acid secretion	14		04971	Gastric acid secretion	11
04972	Pancreatic secretion	23		04972	Pancreatic secretion	18
04973	Carbohydrate digestion and absorption	9		04973	Carbohydrate digestion and absorption	8
04974	Protein digestion and absorption	16		04974	Protein digestion and absorption	12
04975	Fat digestion and absorption	6		04975	Fat digestion and absorption	7
04976	Bile secretion	12		04976	Bile secretion	13
04977	Vitamin digestion and absorption	5		04977	Vitamin digestion and absorption	5
04978	Mineral absorption	11		04978	Mineral absorption	9
04979	Cholesterol metabolism	9		04979	Cholesterol metabolism	9
05010	Alzheimer disease	15	5	05010	Alzheimer disease	11	4
05012	Parkinson disease	12	3	05012	Parkinson disease	92
05014	Amyotrophic lateral sclerosis	16	9	05014	Amyotrophic lateral sclerosis	13	1
05016	Huntington disease	14	2	05016	Huntington disease	10	6
05017	Spinocerebellar ataxia	59		05017	Spinocerebellar ataxia	54
05020	Prion disease	11	6	05020	Prion disease	92
05022	Pathways of neurodegeneration - multiple diseases	18	9	05022	Pathways of neurodegeneration - multiple diseases	14	2
05030	Cocaine addiction	7		05030	Cocaine addiction	8
05031	Amphetamine addiction	10		05031	Amphetamine addiction	12
05032	Morphine addiction	10		05032	Morphine addiction	8
05033	Nicotine addiction	2		05033	Nicotine addiction	0
05034	Alcoholism	26		05034	Alcoholism	22
05100	Bacterial invasion of epithelial cells	32		05100	Bacterial invasion of epithelial cells	30
05110	Vibrio cholerae infection	20		05110	Vibrio cholerae infection	23
05120	Epithelial cell signaling in Helicobacter pylori infection	23		05120	Epithelial cell signaling in Helicobacter pylori infection	24
05130	Pathogenic Escherichia coli infection	50		05130	Pathogenic Escherichia coli infection	46
05131	Shigellosis	86		05131	Shigellosis	65
05132	Salmonella infection	83		05132	Salmonella infection	71
05133	Pertussis	13		05133	Pertussis	14
05134	Legionellosis	19		05134	Legionellosis	13
05135	Yersinia infection	41		05135	Yersinia infection	37
05140	Leishmaniasis	12		05140	Leishmaniasis	11
05142	Chagas disease	20		05142	Chagas disease	16
05143	African trypanosomiasis	4		05143	African trypanosomiasis	1
05144	Malaria	5		05144	Malaria	3
05145	Toxoplasmosis	25		05145	Toxoplasmosis	18
05146	Amoebiasis	20		05146	Amoebiasis	11
05152	Tuberculosis	28		05152	Tuberculosis	30
05160	Hepatitis C	28		05160	Hepatitis C	24
05161	Hepatitis B	35		05161	Hepatitis B	30
05162	Measles	27		05162	Measles	17
05163	Human cytomegalovirus infection	46		05163	Human cytomegalovirus infection	41
05164	Influenza A	27		05164	Influenza A	20
05165	Human papillomavirus infection	85		05165	Human papillomavirus infection	74
05166	Human T-cell leukemia virus 1 infection	58		05166	Human T-cell leukemia virus 1 infection	46
05167	Kaposi sarcoma-associated herpesvirus infection	40		05167	Kaposi sarcoma-associated herpesvirus infection	30
05168	Herpes simplex virus 1 infection	35		05168	Herpes simplex virus 1 infection	29
05169	Epstein-Barr virus infection	45		05169	Epstein-Barr virus infection	40
05170	Human immunodeficiency virus 1 infection	56		05170	Human immunodeficiency virus 1 infection	47
05171	Coronavirus disease - COVID-19	84		05171	Coronavirus disease - COVID-19	85
05200	Pathways in cancer	10	1	05200	Pathways in cancer	76
05202	Transcriptional misregulation in cancer	34		05202	Transcriptional misregulation in cancer	20
05203	Viral carcinogenesis	56		05203	Viral carcinogenesis	48
05204	Chemical carcinogenesis	15		05204	Chemical carcinogenesis	8
05205	Proteoglycans in cancer	50		05205	Proteoglycans in cancer	44
05206	MicroRNAs in cancer	51		05206	MicroRNAs in cancer	38
05210	Colorectal cancer	23		05210	Colorectal cancer	21
05211	Renal cell carcinoma	28		05211	Renal cell carcinoma	25
05212	Pancreatic cancer	17		05212	Pancreatic cancer	14
05213	Endometrial cancer	17		05213	Endometrial cancer	15
05214	Glioma	15		05214	Glioma	12
05215	Prostate cancer	22		05215	Prostate cancer	20
05216	Thyroid cancer	10		05216	Thyroid cancer	7
05217	Basal cell carcinoma	10		05217	Basal cell carcinoma	7
05218	Melanoma	7		05218	Melanoma	6				0.833181
05219	Bladder cancer	8		05219	Bladder cancer	7
05220	Chronic myeloid leukemia	21		05220	Chronic myeloid leukemia	16
05221	Acute myeloid leukemia	18		05221	Acute myeloid leukemia	13
05222	Small cell lung cancer	22		05222	Small cell lung cancer	15
05223	Non-small cell lung cancer	12		05223	Non-small cell lung cancer	13
05224	Breast cancer	28		05224	Breast cancer	19
05225	Hepatocellular carcinoma	38		05225	Hepatocellular carcinoma	31
05226	Gastric cancer	26		05226	Gastric cancer	24
05230	Central carbon metabolism in cancer	20		05230	Central carbon metabolism in cancer	17
05231	Choline metabolism in cancer	26		05231	Choline metabolism in cancer	17
05235	PD-L1 expression and PD-1 checkpoint pathway in cancer	19		05235	PD-L1 expression and PD-1 checkpoint pathway in cancer	14
05321	Inflammatory bowel disease	3		05321	Inflammatory bowel disease	3
05322	Systemic lupus erythematosus	9		05322	Systemic lupus erythematosus	6
05323	Rheumatoid arthritis	15		05323	Rheumatoid arthritis	16
05340	Primary immunodeficiency	1		05340	Primary immunodeficiency	2
05410	Hypertrophic cardiomyopathy	16		05410	Hypertrophic cardiomyopathy	11
05412	Arrhythmogenic right ventricular cardiomyopathy	8		05412	Arrhythmogenic right ventricular cardiomyopathy	9
05414	Dilated cardiomyopathy	15		05414	Dilated cardiomyopathy	10
05415	Diabetic cardiomyopathy	85		05415	Diabetic cardiomyopathy	63
05416	Viral myocarditis	10		05416	Viral myocarditis	6
05418	Fluid shear stress and atherosclerosis	28		05418	Fluid shear stress and atherosclerosis	22

## Sheet: FOV_ON_PB
ON				PB
00010	Glycolysis / Gluconeogenesis	29		00010	Glycolysis / Gluconeogenesis	17
00020	Citrate cycle (TCA cycle)	18		00020	Citrate cycle (TCA cycle)	14
00030	Pentose phosphate pathway	18		00030	Pentose phosphate pathway	6
00040	Pentose and glucuronate interconversions	10		00040	Pentose and glucuronate interconversions	2
00051	Fructose and mannose metabolism	16		00051	Fructose and mannose metabolism	6
00052	Galactose metabolism	13		00052	Galactose metabolism	2
00053	Ascorbate and aldarate metabolism	8		00053	Ascorbate and aldarate metabolism	4
00061	Fatty acid biosynthesis	5		00061	Fatty acid biosynthesis	1
00062	Fatty acid elongation	12		00062	Fatty acid elongation	5
00071	Fatty acid degradation	20		00071	Fatty acid degradation	15
00072	Synthesis and degradation of ketone bodies	4		00072	Synthesis and degradation of ketone bodies	1
00073	Cutin, suberine and wax biosynthesis	1		00073	Cutin, suberine and wax biosynthesis	0
00100	Steroid biosynthesis	3		00100	Steroid biosynthesis	2
00120	Primary bile acid biosynthesis	2		00120	Primary bile acid biosynthesis	0
00130	Ubiquinone and other terpenoid-quinone biosynthesis	6		00130	Ubiquinone and other terpenoid-quinone biosynthesis	0
00140	Steroid hormone biosynthesis	8		00140	Steroid hormone biosynthesis	0
00190	Oxidative phosphorylation	80		00190	Oxidative phosphorylation	26
00195	Photosynthesis	1		00195	Photosynthesis	0
00220	Arginine biosynthesis	6		00220	Arginine biosynthesis	6
00230	Purine metabolism	40		00230	Purine metabolism	15
00232	Caffeine metabolism	1		00232	Caffeine metabolism	1
00240	Pyrimidine metabolism	25		00240	Pyrimidine metabolism	10
00250	Alanine, aspartate and glutamate metabolism	17		00250	Alanine, aspartate and glutamate metabolism	9
00254	Aflatoxin biosynthesis	1		00254	Aflatoxin biosynthesis	0
00260	Glycine, serine and threonine metabolism	18		00260	Glycine, serine and threonine metabolism	7
00261	Monobactam biosynthesis	1		00261	Monobactam biosynthesis	1
00270	Cysteine and methionine metabolism	21		00270	Cysteine and methionine metabolism	12
00280	Valine, leucine and isoleucine degradation	27		00280	Valine, leucine and isoleucine degradation	21
00281	Geraniol degradation	3		00281	Geraniol degradation	1
00290	Valine, leucine and isoleucine biosynthesis	2		00290	Valine, leucine and isoleucine biosynthesis	0
00300	Lysine biosynthesis	1		00300	Lysine biosynthesis	1
00310	Lysine degradation	28		00310	Lysine degradation	13
00330	Arginine and proline metabolism	20		00330	Arginine and proline metabolism	10
00332	Carbapenem biosynthesis	1		00332	Carbapenem biosynthesis	0
00333	Prodigiosin biosynthesis	1		00333	Prodigiosin biosynthesis	0
00340	Histidine metabolism	7		00340	Histidine metabolism	3
00350	Tyrosine metabolism	5		00350	Tyrosine metabolism	3
00360	Phenylalanine metabolism	2		00360	Phenylalanine metabolism	2
00361	Chlorocyclohexane and chlorobenzene degradation	1		00361	Chlorocyclohexane and chlorobenzene degradation	0
00362	Benzoate degradation	2		00362	Benzoate degradation	2
00380	Tryptophan metabolism	15		00380	Tryptophan metabolism	9
00400	Phenylalanine, tyrosine and tryptophan biosynthesis	1		00400	Phenylalanine, tyrosine and tryptophan biosynthesis	2
00410	beta-Alanine metabolism	17		00410	beta-Alanine metabolism	8
00430	Taurine and hypotaurine metabolism	4		00430	Taurine and hypotaurine metabolism	0
00440	Phosphonate and phosphinate metabolism	2		00440	Phosphonate and phosphinate metabolism	0
00450	Selenocompound metabolism	7		00450	Selenocompound metabolism	4
00460	Cyanoamino acid metabolism	3		00460	Cyanoamino acid metabolism	1
00471	D-Glutamine and D-glutamate metabolism	2		00471	D-Glutamine and D-glutamate metabolism	1
00480	Glutathione metabolism	18		00480	Glutathione metabolism	11
00500	Starch and sucrose metabolism	12		00500	Starch and sucrose metabolism	4
00510	N-Glycan biosynthesis	29		00510	N-Glycan biosynthesis	13
00511	Other glycan degradation	8		00511	Other glycan degradation	2
00512	Mucin type O-glycan biosynthesis	1		00512	Mucin type O-glycan biosynthesis	0
00513	Various types of N-glycan biosynthesis	21		00513	Various types of N-glycan biosynthesis	10
00514	Other types of O-glycan biosynthesis	13		00514	Other types of O-glycan biosynthesis	5
00515	Mannose type O-glycan biosynthesis	11		00515	Mannose type O-glycan biosynthesis	4
00520	Amino sugar and nucleotide sugar metabolism	24		00520	Amino sugar and nucleotide sugar metabolism	8
00521	Streptomycin biosynthesis	3		00521	Streptomycin biosynthesis	1
00524	Neomycin, kanamycin and gentamicin biosynthesis	1		00524	Neomycin, kanamycin and gentamicin biosynthesis	0
00531	Glycosaminoglycan degradation	8		00531	Glycosaminoglycan degradation	1
00532	Glycosaminoglycan biosynthesis - chondroitin sulfate / dermatan sulfate	7		00532	Glycosaminoglycan biosynthesis - chondroitin sulfate / dermatan sulfate	2
00533	Glycosaminoglycan biosynthesis - keratan sulfate	2		00533	Glycosaminoglycan biosynthesis - keratan sulfate	1
00534	Glycosaminoglycan biosynthesis - heparan sulfate / heparin	7		00534	Glycosaminoglycan biosynthesis - heparan sulfate / heparin	1
00541	O-Antigen nucleotide sugar biosynthesis	5		00541	O-Antigen nucleotide sugar biosynthesis	1
00561	Glycerolipid metabolism	17		00561	Glycerolipid metabolism	4
00562	Inositol phosphate metabolism	29		00562	Inositol phosphate metabolism	10
00563	Glycosylphosphatidylinositol (GPI)-anchor biosynthesis	18		00563	Glycosylphosphatidylinositol (GPI)-anchor biosynthesis	6
00564	Glycerophospholipid metabolism	31		00564	Glycerophospholipid metabolism	5
00565	Ether lipid metabolism	12		00565	Ether lipid metabolism	3
00590	Arachidonic acid metabolism	11		00590	Arachidonic acid metabolism	4
00591	Linoleic acid metabolism	4		00591	Linoleic acid metabolism	2
00592	alpha-Linolenic acid metabolism	3		00592	alpha-Linolenic acid metabolism	3
00600	Sphingolipid metabolism	20		00600	Sphingolipid metabolism	6
00601	Glycosphingolipid biosynthesis - lacto and neolacto series	2		00601	Glycosphingolipid biosynthesis - lacto and neolacto series	1
00603	Glycosphingolipid biosynthesis - globo and isoglobo series	2		00603	Glycosphingolipid biosynthesis - globo and isoglobo series	0
00604	Glycosphingolipid biosynthesis - ganglio series	3		00604	Glycosphingolipid biosynthesis - ganglio series	0
00620	Pyruvate metabolism	23		00620	Pyruvate metabolism	16
00625	Chloroalkane and chloroalkene degradation	3		00625	Chloroalkane and chloroalkene degradation	2
00626	Naphthalene degradation	1		00626	Naphthalene degradation	1
00627	Aminobenzoate degradation	3		00627	Aminobenzoate degradation	1
00630	Glyoxylate and dicarboxylate metabolism	19		00630	Glyoxylate and dicarboxylate metabolism	12
00640	Propanoate metabolism	20		00640	Propanoate metabolism	15
00643	Styrene degradation	1		00643	Styrene degradation	0
00650	Butanoate metabolism	13		00650	Butanoate metabolism	2
00670	One carbon pool by folate	11		00670	One carbon pool by folate	3
00680	Methane metabolism	13		00680	Methane metabolism	8
00710	Carbon fixation in photosynthetic organisms	14		00710	Carbon fixation in photosynthetic organisms	10
00720	Carbon fixation pathways in prokaryotes	8		00720	Carbon fixation pathways in prokaryotes	5
00730	Thiamine metabolism	4		00730	Thiamine metabolism	2
00740	Riboflavin metabolism	3		00740	Riboflavin metabolism	0
00750	Vitamin B6 metabolism	3		00750	Vitamin B6 metabolism	1
00760	Nicotinate and nicotinamide metabolism	13		00760	Nicotinate and nicotinamide metabolism	4
00770	Pantothenate and CoA biosynthesis	10		00770	Pantothenate and CoA biosynthesis	3
00780	Biotin metabolism	2		00780	Biotin metabolism	0
00785	Lipoic acid metabolism	2		00785	Lipoic acid metabolism	0
00790	Folate biosynthesis	8		00790	Folate biosynthesis	3
00830	Retinol metabolism	9		00830	Retinol metabolism	4
00860	Porphyrin and chlorophyll metabolism	17		00860	Porphyrin and chlorophyll metabolism	8
00900	Terpenoid backbone biosynthesis	13		00900	Terpenoid backbone biosynthesis	2
00903	Limonene and pinene degradation	1		00903	Limonene and pinene degradation	1
00908	Zeatin biosynthesis	1		00908	Zeatin biosynthesis	1
00910	Nitrogen metabolism	4		00910	Nitrogen metabolism	4
00920	Sulfur metabolism	3		00920	Sulfur metabolism	2
00930	Caprolactam degradation	5		00930	Caprolactam degradation	2
00940	Phenylpropanoid biosynthesis	2		00940	Phenylpropanoid biosynthesis	1
00944	Flavone and flavonol biosynthesis	1		00944	Flavone and flavonol biosynthesis	0
00950	Isoquinoline alkaloid biosynthesis	2		00950	Isoquinoline alkaloid biosynthesis	2
00960	Tropane, piperidine and pyridine alkaloid biosynthesis	1		00960	Tropane, piperidine and pyridine alkaloid biosynthesis	2
00965	Betalain biosynthesis	1		00965	Betalain biosynthesis	0
00966	Glucosinolate biosynthesis	1		00966	Glucosinolate biosynthesis	0
00970	Aminoacyl-tRNA biosynthesis	25		00970	Aminoacyl-tRNA biosynthesis	18
00980	Metabolism of xenobiotics by cytochrome P450	7		00980	Metabolism of xenobiotics by cytochrome P450	2
00981	Insect hormone biosynthesis	2		00981	Insect hormone biosynthesis	2
00982	Drug metabolism - cytochrome P450	6		00982	Drug metabolism - cytochrome P450	2
00983	Drug metabolism - other enzymes	22		00983	Drug metabolism - other enzymes	12
01040	Biosynthesis of unsaturated fatty acids	9		01040	Biosynthesis of unsaturated fatty acids	3
01051	Biosynthesis of ansamycins	1		01051	Biosynthesis of ansamycins	1
01521	EGFR tyrosine kinase inhibitor resistance	21		01521	EGFR tyrosine kinase inhibitor resistance	10
01522	Endocrine resistance	23		01522	Endocrine resistance	11
01523	Antifolate resistance	8		01523	Antifolate resistance	3
01524	Platinum drug resistance	16		01524	Platinum drug resistance	11
02010	ABC transporters	6		02010	ABC transporters	1
02020	Two-component system	10		02020	Two-component system	6
02024	Quorum sensing	3		02024	Quorum sensing	1
02026	Biofilm formation - Escherichia coli	1		02026	Biofilm formation - Escherichia coli	1
03008	Ribosome biogenesis in eukaryotes	57		03008	Ribosome biogenesis in eukaryotes	25
03010	Ribosome	102		03010	Ribosome	54
03013	RNA transport	102		03013	RNA transport	65
03015	mRNA surveillance pathway	53		03015	mRNA surveillance pathway	31
03018	RNA degradation	48		03018	RNA degradation	23
03020	RNA polymerase	20		03020	RNA polymerase	5
03022	Basal transcription factors	23		03022	Basal transcription factors	12
03030	DNA replication	30		03030	DNA replication	12
03040	Spliceosome	93		03040	Spliceosome	43
03050	Proteasome	31		03050	Proteasome	21
03060	Protein export	14		03060	Protein export	8
03070	Bacterial secretion system	1		03070	Bacterial secretion system	1
03320	PPAR signaling pathway	14		03320	PPAR signaling pathway	10
03410	Base excision repair	25		03410	Base excision repair	9
03420	Nucleotide excision repair	31		03420	Nucleotide excision repair	12
03430	Mismatch repair	17		03430	Mismatch repair	8
03440	Homologous recombination	31		03440	Homologous recombination	9
03450	Non-homologous end-joining	8		03450	Non-homologous end-joining	4
03460	Fanconi anemia pathway	31		03460	Fanconi anemia pathway	13
04010	MAPK signaling pathway	53		04010	MAPK signaling pathway	20
04011	MAPK signaling pathway - yeast	11		04011	MAPK signaling pathway - yeast	6
04012	ErbB signaling pathway	27		04012	ErbB signaling pathway	8
04013	MAPK signaling pathway - fly	44		04013	MAPK signaling pathway - fly	18
04014	Ras signaling pathway	42		04014	Ras signaling pathway	18
04015	Rap1 signaling pathway	42		04015	Rap1 signaling pathway	21
04016	MAPK signaling pathway - plant	3		04016	MAPK signaling pathway - plant	2
04020	Calcium signaling pathway	29		04020	Calcium signaling pathway	14
04022	cGMP-PKG signaling pathway	27		04022	cGMP-PKG signaling pathway	21
04024	cAMP signaling pathway	35		04024	cAMP signaling pathway	17
04060	Cytokine-cytokine receptor interaction	6		04060	Cytokine-cytokine receptor interaction	1
04062	Chemokine signaling pathway	32		04062	Chemokine signaling pathway	15
04064	NF-kappa B signaling pathway	16		04064	NF-kappa B signaling pathway	4
04066	HIF-1 signaling pathway	31		04066	HIF-1 signaling pathway	12
04068	FoxO signaling pathway	37		04068	FoxO signaling pathway	19
04070	Phosphatidylinositol signaling system	32		04070	Phosphatidylinositol signaling system	10
04071	Sphingolipid signaling pathway	34		04071	Sphingolipid signaling pathway	18
04072	Phospholipase D signaling pathway	34		04072	Phospholipase D signaling pathway	14
04080	Neuroactive ligand-receptor interaction	8		04080	Neuroactive ligand-receptor interaction	0
04110	Cell cycle	67		04110	Cell cycle	49
04111	Cell cycle - yeast	52		04111	Cell cycle - yeast	38
04112	Cell cycle - Caulobacter	2		04112	Cell cycle - Caulobacter	0
04113	Meiosis - yeast	41		04113	Meiosis - yeast	30
04114	Oocyte meiosis	39		04114	Oocyte meiosis	31
04115	p53 signaling pathway	21		04115	p53 signaling pathway	9
04120	Ubiquitin mediated proteolysis	77		04120	Ubiquitin mediated proteolysis	36
04122	Sulfur relay system	5		04122	Sulfur relay system	1
04130	SNARE interactions in vesicular transport	15		04130	SNARE interactions in vesicular transport	3
04136	Autophagy - other	19		04136	Autophagy - other	4
04137	Mitophagy - animal	28		04137	Mitophagy - animal	11
04138	Autophagy - yeast	45		04138	Autophagy - yeast	14
04139	Mitophagy - yeast	12		04139	Mitophagy - yeast	6
04140	Autophagy - animal	64		04140	Autophagy - animal	22
04141	Protein processing in endoplasmic reticulum	96		04141	Protein processing in endoplasmic reticulum	50
04142	Lysosome	50		04142	Lysosome	20
04144	Endocytosis	88		04144	Endocytosis	36
04145	Phagosome	32		04145	Phagosome	24
04146	Peroxisome	42		04146	Peroxisome	11
04150	mTOR signaling pathway	58		04150	mTOR signaling pathway	30
04151	PI3K-Akt signaling pathway	53		04151	PI3K-Akt signaling pathway	28
04152	AMPK signaling pathway	36		04152	AMPK signaling pathway	22
04210	Apoptosis	28		04210	Apoptosis	13
04211	Longevity regulating pathway	27		04211	Longevity regulating pathway	11
04212	Longevity regulating pathway - worm	27		04212	Longevity regulating pathway - worm	12
04213	Longevity regulating pathway - multiple species	21		04213	Longevity regulating pathway - multiple species	6
04214	Apoptosis - fly	25		04214	Apoptosis - fly	13
04215	Apoptosis - multiple species	6		04215	Apoptosis - multiple species	3
04216	Ferroptosis	12		04216	Ferroptosis	4
04217	Necroptosis	25		04217	Necroptosis	16
04218	Cellular senescence	48		04218	Cellular senescence	29
04260	Cardiac muscle contraction	26		04260	Cardiac muscle contraction	8
04261	Adrenergic signaling in cardiomyocytes	27		04261	Adrenergic signaling in cardiomyocytes	18
04270	Vascular smooth muscle contraction	19		04270	Vascular smooth muscle contraction	14
04310	Wnt signaling pathway	41		04310	Wnt signaling pathway	17
04320	Dorso-ventral axis formation	16		04320	Dorso-ventral axis formation	7
04330	Notch signaling pathway	16		04330	Notch signaling pathway	5
04340	Hedgehog signaling pathway	19		04340	Hedgehog signaling pathway	9
04341	Hedgehog signaling pathway - fly	14		04341	Hedgehog signaling pathway - fly	7
04350	TGF-beta signaling pathway	22		04350	TGF-beta signaling pathway	10
04360	Axon guidance	38		04360	Axon guidance	18
04361	Axon regeneration	32		04361	Axon regeneration	14
04370	VEGF signaling pathway	10		04370	VEGF signaling pathway	8
04371	Apelin signaling pathway	27		04371	Apelin signaling pathway	12
04380	Osteoclast differentiation	17		04380	Osteoclast differentiation	8
04390	Hippo signaling pathway	33		04390	Hippo signaling pathway	13
04391	Hippo signaling pathway - fly	29		04391	Hippo signaling pathway - fly	14
04392	Hippo signaling pathway - multiple species	7		04392	Hippo signaling pathway - multiple species	2
04510	Focal adhesion	45		04510	Focal adhesion	22
04512	ECM-receptor interaction	10		04512	ECM-receptor interaction	6
04514	Cell adhesion molecules	9		04514	Cell adhesion molecules	4
04520	Adherens junction	28		04520	Adherens junction	9
04530	Tight junction	47		04530	Tight junction	21
04540	Gap junction	17		04540	Gap junction	9
04550	Signaling pathways regulating pluripotency of stem cells	31		04550	Signaling pathways regulating pluripotency of stem cells	9
04610	Complement and coagulation cascades	2		04610	Complement and coagulation cascades	2
04611	Platelet activation	22		04611	Platelet activation	15
04612	Antigen processing and presentation	14		04612	Antigen processing and presentation	11
04613	Neutrophil extracellular trap formation	25		04613	Neutrophil extracellular trap formation	13
04614	Renin-angiotensin system	6		04614	Renin-angiotensin system	4
04620	Toll-like receptor signaling pathway	17		04620	Toll-like receptor signaling pathway	4
04621	NOD-like receptor signaling pathway	30		04621	NOD-like receptor signaling pathway	10
04622	RIG-I-like receptor signaling pathway	13		04622	RIG-I-like receptor signaling pathway	3
04623	Cytosolic DNA-sensing pathway	13		04623	Cytosolic DNA-sensing pathway	1
04624	Toll and Imd signaling pathway	16		04624	Toll and Imd signaling pathway	10
04625	C-type lectin receptor signaling pathway	15		04625	C-type lectin receptor signaling pathway	10
04626	Plant-pathogen interaction	6		04626	Plant-pathogen interaction	5
04630	JAK-STAT signaling pathway	15		04630	JAK-STAT signaling pathway	8
04650	Natural killer cell mediated cytotoxicity	13		04650	Natural killer cell mediated cytotoxicity	8
04657	IL-17 signaling pathway	14		04657	IL-17 signaling pathway	6
04658	Th1 and Th2 cell differentiation	9		04658	Th1 and Th2 cell differentiation	3
04659	Th17 cell differentiation	13		04659	Th17 cell differentiation	4
04660	T cell receptor signaling pathway	22		04660	T cell receptor signaling pathway	12
04662	B cell receptor signaling pathway	13		04662	B cell receptor signaling pathway	7
04664	Fc epsilon RI signaling pathway	12		04664	Fc epsilon RI signaling pathway	6
04666	Fc gamma R-mediated phagocytosis	25		04666	Fc gamma R-mediated phagocytosis	7
04668	TNF signaling pathway	19		04668	TNF signaling pathway	8
04670	Leukocyte transendothelial migration	20		04670	Leukocyte transendothelial migration	14
04710	Circadian rhythm	10		04710	Circadian rhythm	4
04711	Circadian rhythm - fly	6		04711	Circadian rhythm - fly	3
04712	Circadian rhythm - plant	2		04712	Circadian rhythm - plant	2
04713	Circadian entrainment	14		04713	Circadian entrainment	7
04714	Thermogenesis	109		04714	Thermogenesis	34
04720	Long-term potentiation	12		04720	Long-term potentiation	10
04721	Synaptic vesicle cycle	20		04721	Synaptic vesicle cycle	18
04722	Neurotrophin signaling pathway	33		04722	Neurotrophin signaling pathway	19
04723	Retrograde endocannabinoid signaling	42		04723	Retrograde endocannabinoid signaling	12
04724	Glutamatergic synapse	17		04724	Glutamatergic synapse	9
04725	Cholinergic synapse	19		04725	Cholinergic synapse	8
04726	Serotonergic synapse	14		04726	Serotonergic synapse	10
04727	GABAergic synapse	10		04727	GABAergic synapse	6
04728	Dopaminergic synapse	20		04728	Dopaminergic synapse	19
04730	Long-term depression	12		04730	Long-term depression	9
04740	Olfactory transduction	5		04740	Olfactory transduction	3
04742	Taste transduction	3		04742	Taste transduction	1
04744	Phototransduction	1		04744	Phototransduction	2
04745	Phototransduction - fly	8		04745	Phototransduction - fly	3
04750	Inflammatory mediator regulation of TRP channels	14		04750	Inflammatory mediator regulation of TRP channels	9
04810	Regulation of actin cytoskeleton	52		04810	Regulation of actin cytoskeleton	24
04910	Insulin signaling pathway	45		04910	Insulin signaling pathway	20
04911	Insulin secretion	14		04911	Insulin secretion	8
04912	GnRH signaling pathway	21		04912	GnRH signaling pathway	9
04913	Ovarian steroidogenesis	7		04913	Ovarian steroidogenesis	4
04914	Progesterone-mediated oocyte maturation	33		04914	Progesterone-mediated oocyte maturation	23
04915	Estrogen signaling pathway	27		04915	Estrogen signaling pathway	17
04916	Melanogenesis	19		04916	Melanogenesis	11
04917	Prolactin signaling pathway	15		04917	Prolactin signaling pathway	6
04918	Thyroid hormone synthesis	19		04918	Thyroid hormone synthesis	15
04919	Thyroid hormone signaling pathway	41		04919	Thyroid hormone signaling pathway	20
04920	Adipocytokine signaling pathway	15		04920	Adipocytokine signaling pathway	4
04921	Oxytocin signaling pathway	27		04921	Oxytocin signaling pathway	15
04922	Glucagon signaling pathway	29		04922	Glucagon signaling pathway	18
04923	Regulation of lipolysis in adipocytes	9		04923	Regulation of lipolysis in adipocytes	4
04924	Renin secretion	11		04924	Renin secretion	9
04925	Aldosterone synthesis and secretion	17		04925	Aldosterone synthesis and secretion	11
04926	Relaxin signaling pathway	25		04926	Relaxin signaling pathway	13
04927	Cortisol synthesis and secretion	11		04927	Cortisol synthesis and secretion	6
04928	Parathyroid hormone synthesis, secretion and action	23		04928	Parathyroid hormone synthesis, secretion and action	12
04929	GnRH secretion	10		04929	GnRH secretion	5
04930	Type II diabetes mellitus	10		04930	Type II diabetes mellitus	4
04931	Insulin resistance	29		04931	Insulin resistance	11
04932	Non-alcoholic fatty liver disease	61		04932	Non-alcoholic fatty liver disease	21
04933	AGE-RAGE signaling pathway in diabetic complications	17		04933	AGE-RAGE signaling pathway in diabetic complications	6
04934	Cushing syndrome	34		04934	Cushing syndrome	19
04935	Growth hormone synthesis, secretion and action	30		04935	Growth hormone synthesis, secretion and action	14
04940	Type I diabetes mellitus	3		04940	Type I diabetes mellitus	1
04950	Maturity onset diabetes of the young	1		04950	Maturity onset diabetes of the young	0
04960	Aldosterone-regulated sodium reabsorption	8		04960	Aldosterone-regulated sodium reabsorption	5
04961	Endocrine and other factor-regulated calcium reabsorption	13		04961	Endocrine and other factor-regulated calcium reabsorption	11
04962	Vasopressin-regulated water reabsorption	15		04962	Vasopressin-regulated water reabsorption	11
04964	Proximal tubule bicarbonate reclamation	5		04964	Proximal tubule bicarbonate reclamation	4
04966	Collecting duct acid secretion	10		04966	Collecting duct acid secretion	8
04970	Salivary secretion	13		04970	Salivary secretion	7
04971	Gastric acid secretion	14		04971	Gastric acid secretion	9
04972	Pancreatic secretion	20		04972	Pancreatic secretion	12
04973	Carbohydrate digestion and absorption	7		04973	Carbohydrate digestion and absorption	4
04974	Protein digestion and absorption	13		04974	Protein digestion and absorption	5
04975	Fat digestion and absorption	7		04975	Fat digestion and absorption	4
04976	Bile secretion	11		04976	Bile secretion	5
04977	Vitamin digestion and absorption	4		04977	Vitamin digestion and absorption	1
04978	Mineral absorption	10		04978	Mineral absorption	3
04979	Cholesterol metabolism	12		04979	Cholesterol metabolism	5
05010	Alzheimer disease	152		05010	Alzheimer disease	67
05012	Parkinson disease	121		05012	Parkinson disease	57
05014	Amyotrophic lateral sclerosis	175		05014	Amyotrophic lateral sclerosis	83
05016	Huntington disease	148		05016	Huntington disease	67
05017	Spinocerebellar ataxia	66		05017	Spinocerebellar ataxia	33
05020	Prion disease	116		05020	Prion disease	57
05022	Pathways of neurodegeneration - multiple diseases	188		05022	Pathways of neurodegeneration - multiple diseases	83
05030	Cocaine addiction	9		05030	Cocaine addiction	4
05031	Amphetamine addiction	10		05031	Amphetamine addiction	9
05032	Morphine addiction	10		05032	Morphine addiction	6
05033	Nicotine addiction	1		05033	Nicotine addiction	0
05034	Alcoholism	27		05034	Alcoholism	18
05100	Bacterial invasion of epithelial cells	30		05100	Bacterial invasion of epithelial cells	13
05110	Vibrio cholerae infection	22		05110	Vibrio cholerae infection	15
05120	Epithelial cell signaling in Helicobacter pylori infection	23		05120	Epithelial cell signaling in Helicobacter pylori infection	12
05130	Pathogenic Escherichia coli infection	48		05130	Pathogenic Escherichia coli infection	25
05131	Shigellosis	83		05131	Shigellosis	29
05132	Salmonella infection	78		05132	Salmonella infection	43
05133	Pertussis	12		05133	Pertussis	7
05134	Legionellosis	15		05134	Legionellosis	10
05135	Yersinia infection	42		05135	Yersinia infection	14
05140	Leishmaniasis	13		05140	Leishmaniasis	4
05142	Chagas disease	22		05142	Chagas disease	11
05143	African trypanosomiasis	4		05143	African trypanosomiasis	2
05144	Malaria	5		05144	Malaria	2
05145	Toxoplasmosis	20		05145	Toxoplasmosis	10
05146	Amoebiasis	16		05146	Amoebiasis	7
05152	Tuberculosis	26		05152	Tuberculosis	17
05160	Hepatitis C	29		05160	Hepatitis C	21
05161	Hepatitis B	37		05161	Hepatitis B	19
05162	Measles	27		05162	Measles	10
05163	Human cytomegalovirus infection	40		05163	Human cytomegalovirus infection	29
05164	Influenza A	27		05164	Influenza A	11
05165	Human papillomavirus infection	74		05165	Human papillomavirus infection	43
05166	Human T-cell leukemia virus 1 infection	68		05166	Human T-cell leukemia virus 1 infection	34
05167	Kaposi sarcoma-associated herpesvirus infection	32		05167	Kaposi sarcoma-associated herpesvirus infection	18
05168	Herpes simplex virus 1 infection	35		05168	Herpes simplex virus 1 infection	21
05169	Epstein-Barr virus infection	45		05169	Epstein-Barr virus infection	30
05170	Human immunodeficiency virus 1 infection	54		05170	Human immunodeficiency virus 1 infection	32
05171	Coronavirus disease - COVID-19	86		05171	Coronavirus disease - COVID-19	52
05200	Pathways in cancer	97		05200	Pathways in cancer	48
05202	Transcriptional misregulation in cancer	35		05202	Transcriptional misregulation in cancer	17
05203	Viral carcinogenesis	59		05203	Viral carcinogenesis	36
05204	Chemical carcinogenesis	10		05204	Chemical carcinogenesis	4
05205	Proteoglycans in cancer	43		05205	Proteoglycans in cancer	27
05206	MicroRNAs in cancer	56		05206	MicroRNAs in cancer	26
05210	Colorectal cancer	23		05210	Colorectal cancer	14
05211	Renal cell carcinoma	27		05211	Renal cell carcinoma	12
05212	Pancreatic cancer	20		05212	Pancreatic cancer	9
05213	Endometrial cancer	18		05213	Endometrial cancer	10
05214	Glioma	17		05214	Glioma	9
05215	Prostate cancer	24		05215	Prostate cancer	15
05216	Thyroid cancer	9		05216	Thyroid cancer	6
05217	Basal cell carcinoma	10		05217	Basal cell carcinoma	3
05218	Melanoma	11		05218	Melanoma	6
05219	Bladder cancer	10		05219	Bladder cancer	4
05220	Chronic myeloid leukemia	25		05220	Chronic myeloid leukemia	11
05221	Acute myeloid leukemia	16		05221	Acute myeloid leukemia	8
05222	Small cell lung cancer	21		05222	Small cell lung cancer	12
05223	Non-small cell lung cancer	15		05223	Non-small cell lung cancer	11
05224	Breast cancer	29		05224	Breast cancer	12
05225	Hepatocellular carcinoma	43		05225	Hepatocellular carcinoma	20
05226	Gastric cancer	28		05226	Gastric cancer	14
05230	Central carbon metabolism in cancer	22		05230	Central carbon metabolism in cancer	7
05231	Choline metabolism in cancer	24		05231	Choline metabolism in cancer	8
05235	PD-L1 expression and PD-1 checkpoint pathway in cancer	18		05235	PD-L1 expression and PD-1 checkpoint pathway in cancer	7
05321	Inflammatory bowel disease	3		05321	Inflammatory bowel disease	0
05322	Systemic lupus erythematosus	11		05322	Systemic lupus erythematosus	5
05323	Rheumatoid arthritis	13		05323	Rheumatoid arthritis	9
05340	Primary immunodeficiency	1		05340	Primary immunodeficiency	0
05410	Hypertrophic cardiomyopathy	13		05410	Hypertrophic cardiomyopathy	4
05412	Arrhythmogenic right ventricular cardiomyopathy	9		05412	Arrhythmogenic right ventricular cardiomyopathy	4
05414	Dilated cardiomyopathy	13		05414	Dilated cardiomyopathy	5
05415	Diabetic cardiomyopathy	87		05415	Diabetic cardiomyopathy	33
05416	Viral myocarditis	7		05416	Viral myocarditis	3
05418	Fluid shear stress and atherosclerosis	23		05418	Fluid shear stress and atherosclerosis	14

## Sheet: MHP_ON_PB
ON				PB
00010	Glycolysis / Gluconeogenesis	28		00010	Glycolysis / Gluconeogenesis	26		1
00020	Citrate cycle (TCA cycle)	17		00020	Citrate cycle (TCA cycle)	18		1
00030	Pentose phosphate pathway	17		00030	Pentose phosphate pathway	13		1
00040	Pentose and glucuronate interconversions	11		00040	Pentose and glucuronate interconversions	10		1
00051	Fructose and mannose metabolism	16		00051	Fructose and mannose metabolism	11		1
00052	Galactose metabolism	12		00052	Galactose metabolism	11		1
00053	Ascorbate and aldarate metabolism	9		00053	Ascorbate and aldarate metabolism	8		1
00061	Fatty acid biosynthesis	4		00061	Fatty acid biosynthesis	3		1
00062	Fatty acid elongation	11		00062	Fatty acid elongation	9		1
00071	Fatty acid degradation	19		00071	Fatty acid degradation	19		1
00072	Synthesis and degradation of ketone bodies	4		00072	Synthesis and degradation of ketone bodies	3		1
00073	Cutin, suberine and wax biosynthesis	1		00073	Cutin, suberine and wax biosynthesis	0		1
00100	Steroid biosynthesis	5		00100	Steroid biosynthesis	4		1
00120	Primary bile acid biosynthesis	2		00120	Primary bile acid biosynthesis	3		1
00121	Secondary bile acid biosynthesis	1		00121	Secondary bile acid biosynthesis	0		1
00130	Ubiquinone and other terpenoid-quinone biosynthesis	5		00130	Ubiquinone and other terpenoid-quinone biosynthesis	0		1
00140	Steroid hormone biosynthesis	9		00140	Steroid hormone biosynthesis	9		1
00190	Oxidative phosphorylation	77		00190	Oxidative phosphorylation	57		1
00220	Arginine biosynthesis	7		00220	Arginine biosynthesis	7		1
00230	Purine metabolism	29		00230	Purine metabolism	18		1
00232	Caffeine metabolism	1		00232	Caffeine metabolism	1		1
00240	Pyrimidine metabolism	15		00240	Pyrimidine metabolism	13		1
00250	Alanine, aspartate and glutamate metabolism	16		00250	Alanine, aspartate and glutamate metabolism	13		1
00254	Aflatoxin biosynthesis	1		00254	Aflatoxin biosynthesis	0		1
00260	Glycine, serine and threonine metabolism	22		00260	Glycine, serine and threonine metabolism	18		1
00261	Monobactam biosynthesis	1		00261	Monobactam biosynthesis	1		1
00270	Cysteine and methionine metabolism	25		00270	Cysteine and methionine metabolism	14		1
00280	Valine, leucine and isoleucine degradation	28		00280	Valine, leucine and isoleucine degradation	21		1
00281	Geraniol degradation	3		00281	Geraniol degradation	2		1
00290	Valine, leucine and isoleucine biosynthesis	2		00290	Valine, leucine and isoleucine biosynthesis	0		1
00300	Lysine biosynthesis	2		00300	Lysine biosynthesis	0		1
00310	Lysine degradation	20		00310	Lysine degradation	15		1
00311	Penicillin and cephalosporin biosynthesis	1		00311	Penicillin and cephalosporin biosynthesis	1		1
00330	Arginine and proline metabolism	23		00330	Arginine and proline metabolism	20		1
00332	Carbapenem biosynthesis	1		00332	Carbapenem biosynthesis	0		1
00340	Histidine metabolism	7		00340	Histidine metabolism	4		1
00350	Tyrosine metabolism	9		00350	Tyrosine metabolism	8		1
00360	Phenylalanine metabolism	3		00360	Phenylalanine metabolism	3		1
00361	Chlorocyclohexane and chlorobenzene degradation	1		00361	Chlorocyclohexane and chlorobenzene degradation	0		1
00362	Benzoate degradation	2		00362	Benzoate degradation	2		1
00380	Tryptophan metabolism	16		00380	Tryptophan metabolism	12		1
00400	Phenylalanine, tyrosine and tryptophan biosynthesis	2		00400	Phenylalanine, tyrosine and tryptophan biosynthesis	2		1
00401	Novobiocin biosynthesis	1		00401	Novobiocin biosynthesis	0		1
00410	beta-Alanine metabolism	13		00410	beta-Alanine metabolism	12		1
00430	Taurine and hypotaurine metabolism	3		00430	Taurine and hypotaurine metabolism	1		1
00440	Phosphonate and phosphinate metabolism	3		00440	Phosphonate and phosphinate metabolism	1		1
00450	Selenocompound metabolism	7		00450	Selenocompound metabolism	5		1
00460	Cyanoamino acid metabolism	4		00460	Cyanoamino acid metabolism	1		1
00471	D-Glutamine and D-glutamate metabolism	1		00471	D-Glutamine and D-glutamate metabolism	1		1
00472	D-Arginine and D-ornithine metabolism	1		00472	D-Arginine and D-ornithine metabolism	1		1
00473	D-Alanine metabolism	1		00473	D-Alanine metabolism	0		1
00480	Glutathione metabolism	21		00480	Glutathione metabolism	13		1
00500	Starch and sucrose metabolism	15		00500	Starch and sucrose metabolism	12		1
00510	N-Glycan biosynthesis	18		00510	N-Glycan biosynthesis	9		1
00511	Other glycan degradation	8		00511	Other glycan degradation	8		1
00512	Mucin type O-glycan biosynthesis	2		00512	Mucin type O-glycan biosynthesis	1		1
00513	Various types of N-glycan biosynthesis	18		00513	Various types of N-glycan biosynthesis	9		1
00514	Other types of O-glycan biosynthesis	6		00514	Other types of O-glycan biosynthesis	2		1
00515	Mannose type O-glycan biosynthesis	2		00515	Mannose type O-glycan biosynthesis	2		1
00520	Amino sugar and nucleotide sugar metabolism	18		00520	Amino sugar and nucleotide sugar metabolism	14		1
00521	Streptomycin biosynthesis	4		00521	Streptomycin biosynthesis	2		1
00524	Neomycin, kanamycin and gentamicin biosynthesis	1		00524	Neomycin, kanamycin and gentamicin biosynthesis	1		1
00531	Glycosaminoglycan degradation	10		00531	Glycosaminoglycan degradation	8		1
00532	Glycosaminoglycan biosynthesis - chondroitin sulfate / dermatan sulfate	3		00532	Glycosaminoglycan biosynthesis - chondroitin sulfate / dermatan sulfate	0		1
00533	Glycosaminoglycan biosynthesis - keratan sulfate	2		00533	Glycosaminoglycan biosynthesis - keratan sulfate	1		1
00534	Glycosaminoglycan biosynthesis - heparan sulfate / heparin	3		00534	Glycosaminoglycan biosynthesis - heparan sulfate / heparin	1		1
00541	O-Antigen nucleotide sugar biosynthesis	4		00541	O-Antigen nucleotide sugar biosynthesis	4		1
00561	Glycerolipid metabolism	17		00561	Glycerolipid metabolism	13		1
00562	Inositol phosphate metabolism	16		00562	Inositol phosphate metabolism	8		1
00563	Glycosylphosphatidylinositol (GPI)-anchor biosynthesis	6		00563	Glycosylphosphatidylinositol (GPI)-anchor biosynthesis	5		1
00564	Glycerophospholipid metabolism	25		00564	Glycerophospholipid metabolism	15		1
00565	Ether lipid metabolism	12		00565	Ether lipid metabolism	10		1
00590	Arachidonic acid metabolism	12		00590	Arachidonic acid metabolism	8		1
00591	Linoleic acid metabolism	4		00591	Linoleic acid metabolism	4		1
00592	alpha-Linolenic acid metabolism	3		00592	alpha-Linolenic acid metabolism	3		1
00600	Sphingolipid metabolism	16		00600	Sphingolipid metabolism	16		1
00601	Glycosphingolipid biosynthesis - lacto and neolacto series	3		00601	Glycosphingolipid biosynthesis - lacto and neolacto series	2		1
00603	Glycosphingolipid biosynthesis - globo and isoglobo series	3		00603	Glycosphingolipid biosynthesis - globo and isoglobo series	3		1
00604	Glycosphingolipid biosynthesis - ganglio series	3		00604	Glycosphingolipid biosynthesis - ganglio series	2		1
00620	Pyruvate metabolism	22		00620	Pyruvate metabolism	21		1
00625	Chloroalkane and chloroalkene degradation	3		00625	Chloroalkane and chloroalkene degradation	3		1
00626	Naphthalene degradation	1		00626	Naphthalene degradation	2		1
00627	Aminobenzoate degradation	3		00627	Aminobenzoate degradation	2		1
00630	Glyoxylate and dicarboxylate metabolism	19		00630	Glyoxylate and dicarboxylate metabolism	18		1
00640	Propanoate metabolism	19		00640	Propanoate metabolism	16		1
00643	Styrene degradation	2		00643	Styrene degradation	0		1
00650	Butanoate metabolism	11		00650	Butanoate metabolism	10		1
00670	One carbon pool by folate	10		00670	One carbon pool by folate	5		1
00680	Methane metabolism	12		00680	Methane metabolism	12		1
00710	Carbon fixation in photosynthetic organisms	12		00710	Carbon fixation in photosynthetic organisms	12		1
00720	Carbon fixation pathways in prokaryotes	9		00720	Carbon fixation pathways in prokaryotes	9		1
00730	Thiamine metabolism	2		00730	Thiamine metabolism	3		1
00740	Riboflavin metabolism	4		00740	Riboflavin metabolism	4		1
00750	Vitamin B6 metabolism	3		00750	Vitamin B6 metabolism	1		1
00760	Nicotinate and nicotinamide metabolism	12		00760	Nicotinate and nicotinamide metabolism	9		1
00770	Pantothenate and CoA biosynthesis	6		00770	Pantothenate and CoA biosynthesis	4		1
00780	Biotin metabolism	1		00780	Biotin metabolism	0		1
00785	Lipoic acid metabolism	2		00785	Lipoic acid metabolism	1		1
00790	Folate biosynthesis	10		00790	Folate biosynthesis	6		1
00830	Retinol metabolism	12		00830	Retinol metabolism	14		1
00860	Porphyrin and chlorophyll metabolism	13		00860	Porphyrin and chlorophyll metabolism	11		1
00900	Terpenoid backbone biosynthesis	8		00900	Terpenoid backbone biosynthesis	4		1
00903	Limonene and pinene degradation	1		00903	Limonene and pinene degradation	1		1
00910	Nitrogen metabolism	5		00910	Nitrogen metabolism	3		1
00920	Sulfur metabolism	5		00920	Sulfur metabolism	5		1
00930	Caprolactam degradation	5		00930	Caprolactam degradation	5		1
00940	Phenylpropanoid biosynthesis	1		00940	Phenylpropanoid biosynthesis	1		1
00944	Flavone and flavonol biosynthesis	2		00944	Flavone and flavonol biosynthesis	1		1
00950	Isoquinoline alkaloid biosynthesis	3		00950	Isoquinoline alkaloid biosynthesis	3		1
00960	Tropane, piperidine and pyridine alkaloid biosynthesis	2		00960	Tropane, piperidine and pyridine alkaloid biosynthesis	2		1
00965	Betalain biosynthesis	1		00965	Betalain biosynthesis	1		1
00966	Glucosinolate biosynthesis	1		00966	Glucosinolate biosynthesis	0		1
00970	Aminoacyl-tRNA biosynthesis	18		00970	Aminoacyl-tRNA biosynthesis	12		1
00980	Metabolism of xenobiotics by cytochrome P450	9		00980	Metabolism of xenobiotics by cytochrome P450	9		1
00981	Insect hormone biosynthesis	1		00981	Insect hormone biosynthesis	1		1
00982	Drug metabolism - cytochrome P450	8		00982	Drug metabolism - cytochrome P450	6		1
00983	Drug metabolism - other enzymes	20		00983	Drug metabolism - other enzymes	17		1
01040	Biosynthesis of unsaturated fatty acids	9		01040	Biosynthesis of unsaturated fatty acids	6		1
01051	Biosynthesis of ansamycins	1		01051	Biosynthesis of ansamycins	1		1
01100	Metabolic pathways	491		01100	Metabolic pathways	353		1
01110	Biosynthesis of secondary metabolites	169		01110	Biosynthesis of secondary metabolites	126		1
01120	Microbial metabolism in diverse environments	95		01120	Microbial metabolism in diverse environments	81		1
01200	Carbon metabolism	61		01200	Carbon metabolism	60		1
01210	2-Oxocarboxylic acid metabolism	9		01210	2-Oxocarboxylic acid metabolism	8		1
01212	Fatty acid metabolism	23		01212	Fatty acid metabolism	19		1
01220	Degradation of aromatic compounds	3		01220	Degradation of aromatic compounds	4		1
01230	Biosynthesis of amino acids	34		01230	Biosynthesis of amino acids	27		1
01240	Biosynthesis of cofactors	53		01240	Biosynthesis of cofactors	38		1
01502	Vancomycin resistance	1		01502	Vancomycin resistance	0		1
01521	EGFR tyrosine kinase inhibitor resistance	13		01521	EGFR tyrosine kinase inhibitor resistance	12		1
01522	Endocrine resistance	12		01522	Endocrine resistance	7		1
01523	Antifolate resistance	7		01523	Antifolate resistance	5		1
01524	Platinum drug resistance	11		01524	Platinum drug resistance	9		1
02010	ABC transporters	4		02010	ABC transporters	4		1
02020	Two-component system	10		02020	Two-component system	8		1
02024	Quorum sensing	2		02024	Quorum sensing	2		1
02026	Biofilm formation - Escherichia coli	1		02026	Biofilm formation - Escherichia coli	1		1
03008	Ribosome biogenesis in eukaryotes	35		03008	Ribosome biogenesis in eukaryotes	12		1
03010	Ribosome	91		03010	Ribosome	75		1
03013	RNA transport	58		03013	RNA transport	39		1
03015	mRNA surveillance pathway	37		03015	mRNA surveillance pathway	19		1
03018	RNA degradation	23		03018	RNA degradation	15		1
03020	RNA polymerase	11		03020	RNA polymerase	1		1
03022	Basal transcription factors	14		03022	Basal transcription factors	5		1
03030	DNA replication	14		03030	DNA replication	7		1
03040	Spliceosome	60		03040	Spliceosome	29		1
03050	Proteasome	27		03050	Proteasome	20		1
03060	Protein export	12		03060	Protein export	8		1
03070	Bacterial secretion system	1		03070	Bacterial secretion system	1		1
03320	PPAR signaling pathway	12		03320	PPAR signaling pathway	14		1
03410	Base excision repair	8		03410	Base excision repair	2		1
03420	Nucleotide excision repair	14		03420	Nucleotide excision repair	6		1
03430	Mismatch repair	9		03430	Mismatch repair	3		1
03440	Homologous recombination	9		03440	Homologous recombination	5		1
03450	Non-homologous end-joining	2		03450	Non-homologous end-joining	1		1
03460	Fanconi anemia pathway	8		03460	Fanconi anemia pathway	6		1
04010	MAPK signaling pathway	26		04010	MAPK signaling pathway	18		1
04011	MAPK signaling pathway - yeast	6		04011	MAPK signaling pathway - yeast	9		1
04012	ErbB signaling pathway	14		04012	ErbB signaling pathway	11		1
04013	MAPK signaling pathway - fly	24		04013	MAPK signaling pathway - fly	15		1
04014	Ras signaling pathway	28		04014	Ras signaling pathway	19		1
04015	Rap1 signaling pathway	29		04015	Rap1 signaling pathway	18		1
04016	MAPK signaling pathway - plant	4		04016	MAPK signaling pathway - plant	3		1
04020	Calcium signaling pathway	16		04020	Calcium signaling pathway	12		1
04022	cGMP-PKG signaling pathway	22		04022	cGMP-PKG signaling pathway	17		1
04024	cAMP signaling pathway	24		04024	cAMP signaling pathway	13		1
04060	Cytokine-cytokine receptor interaction	3		04060	Cytokine-cytokine receptor interaction	2		1
04062	Chemokine signaling pathway	27		04062	Chemokine signaling pathway	17		1
04064	NF-kappa B signaling pathway	7		04064	NF-kappa B signaling pathway	6		1
04066	HIF-1 signaling pathway	24		04066	HIF-1 signaling pathway	18		1
04068	FoxO signaling pathway	23		04068	FoxO signaling pathway	12		1
04070	Phosphatidylinositol signaling system	16		04070	Phosphatidylinositol signaling system	7		1
04071	Sphingolipid signaling pathway	26		04071	Sphingolipid signaling pathway	19		1
04072	Phospholipase D signaling pathway	18		04072	Phospholipase D signaling pathway	16		1
04080	Neuroactive ligand-receptor interaction	8		04080	Neuroactive ligand-receptor interaction	2		1
04110	Cell cycle	19		04110	Cell cycle	20		1
04111	Cell cycle - yeast	15		04111	Cell cycle - yeast	14		1
04112	Cell cycle - Caulobacter	2		04112	Cell cycle - Caulobacter	1		1
04113	Meiosis - yeast	14		04113	Meiosis - yeast	13		1
04114	Oocyte meiosis	17		04114	Oocyte meiosis	19		1
04115	p53 signaling pathway	9		04115	p53 signaling pathway	8		1
04120	Ubiquitin mediated proteolysis	35		04120	Ubiquitin mediated proteolysis	17		1
04122	Sulfur relay system	2		04122	Sulfur relay system	3		1
04130	SNARE interactions in vesicular transport	13		04130	SNARE interactions in vesicular transport	4		1
04136	Autophagy - other	10		04136	Autophagy - other	4		1
04137	Mitophagy - animal	17		04137	Mitophagy - animal	18		1
04138	Autophagy - yeast	25		04138	Autophagy - yeast	16		1
04139	Mitophagy - yeast	8		04139	Mitophagy - yeast	5		1
04140	Autophagy - animal	38		04140	Autophagy - animal	24		1
04141	Protein processing in endoplasmic reticulum	68		04141	Protein processing in endoplasmic reticulum	53		1
04142	Lysosome	49		04142	Lysosome	44		1
04144	Endocytosis	67		04144	Endocytosis	38		1
04145	Phagosome	30		04145	Phagosome	27		1
04146	Peroxisome	37		04146	Peroxisome	25		1
04150	mTOR signaling pathway	39		04150	mTOR signaling pathway	33		1
04151	PI3K-Akt signaling pathway	41		04151	PI3K-Akt signaling pathway	31		1
04152	AMPK signaling pathway	29		04152	AMPK signaling pathway	22		1
04210	Apoptosis	24		04210	Apoptosis	22		1
04211	Longevity regulating pathway	18		04211	Longevity regulating pathway	13		1
04212	Longevity regulating pathway - worm	21		04212	Longevity regulating pathway - worm	14		1
04213	Longevity regulating pathway - multiple species	13		04213	Longevity regulating pathway - multiple species	7		1
04214	Apoptosis - fly	12		04214	Apoptosis - fly	10		1
04215	Apoptosis - multiple species	6		04215	Apoptosis - multiple species	5		1
04216	Ferroptosis	10		04216	Ferroptosis	7		1
04217	Necroptosis	24		04217	Necroptosis	17		1
04218	Cellular senescence	28		04218	Cellular senescence	26		1
04260	Cardiac muscle contraction	23		04260	Cardiac muscle contraction	17		1
04261	Adrenergic signaling in cardiomyocytes	23		04261	Adrenergic signaling in cardiomyocytes	12		1
04270	Vascular smooth muscle contraction	15		04270	Vascular smooth muscle contraction	11		1
04310	Wnt signaling pathway	21		04310	Wnt signaling pathway	16		1
04320	Dorso-ventral axis formation	11		04320	Dorso-ventral axis formation	9		1
04330	Notch signaling pathway	12		04330	Notch signaling pathway	4		1
04340	Hedgehog signaling pathway	11		04340	Hedgehog signaling pathway	7		1
04341	Hedgehog signaling pathway - fly	9		04341	Hedgehog signaling pathway - fly	6		1
04350	TGF-beta signaling pathway	15		04350	TGF-beta signaling pathway	9		1
04360	Axon guidance	19		04360	Axon guidance	15		1
04361	Axon regeneration	16		04361	Axon regeneration	8		1
04370	VEGF signaling pathway	9		04370	VEGF signaling pathway	8		1
04371	Apelin signaling pathway	20		04371	Apelin signaling pathway	16		1
04380	Osteoclast differentiation	10		04380	Osteoclast differentiation	7		1
04390	Hippo signaling pathway	21		04390	Hippo signaling pathway	17		1
04391	Hippo signaling pathway - fly	15		04391	Hippo signaling pathway - fly	13		1
04392	Hippo signaling pathway - multiple species	3		04392	Hippo signaling pathway - multiple species	1		1
04510	Focal adhesion	33		04510	Focal adhesion	20		1
04512	ECM-receptor interaction	6		04512	ECM-receptor interaction	6		1
04514	Cell adhesion molecules	5		04514	Cell adhesion molecules	5		1
04520	Adherens junction	21		04520	Adherens junction	10		1
04530	Tight junction	34		04530	Tight junction	29		1
04540	Gap junction	12		04540	Gap junction	7		1
04550	Signaling pathways regulating pluripotency of stem cells	13		04550	Signaling pathways regulating pluripotency of stem cells	9		1
04610	Complement and coagulation cascades	2		04610	Complement and coagulation cascades	3		1
04611	Platelet activation	14		04611	Platelet activation	12		1
04612	Antigen processing and presentation	12		04612	Antigen processing and presentation	11		1
04613	Neutrophil extracellular trap formation	19		04613	Neutrophil extracellular trap formation	11		1
04614	Renin-angiotensin system	5		04614	Renin-angiotensin system	6		1
04620	Toll-like receptor signaling pathway	11		04620	Toll-like receptor signaling pathway	4		1
04621	NOD-like receptor signaling pathway	19		04621	NOD-like receptor signaling pathway	14		1
04622	RIG-I-like receptor signaling pathway	6		04622	RIG-I-like receptor signaling pathway	4		1
04623	Cytosolic DNA-sensing pathway	8		04623	Cytosolic DNA-sensing pathway	1		1
04624	Toll and Imd signaling pathway	13		04624	Toll and Imd signaling pathway	8		1
04625	C-type lectin receptor signaling pathway	12		04625	C-type lectin receptor signaling pathway	14		1
04626	Plant-pathogen interaction	7		04626	Plant-pathogen interaction	6		1
04630	JAK-STAT signaling pathway	11		04630	JAK-STAT signaling pathway	4		1
04640	Hematopoietic cell lineage	1		04640	Hematopoietic cell lineage	1		1
04650	Natural killer cell mediated cytotoxicity	10		04650	Natural killer cell mediated cytotoxicity	9		1
04657	IL-17 signaling pathway	10		04657	IL-17 signaling pathway	8		1
04658	Th1 and Th2 cell differentiation	3		04658	Th1 and Th2 cell differentiation	7		1
04659	Th17 cell differentiation	8		04659	Th17 cell differentiation	9		1
04660	T cell receptor signaling pathway	11		04660	T cell receptor signaling pathway	13		1
04662	B cell receptor signaling pathway	10		04662	B cell receptor signaling pathway	8		1
04664	Fc epsilon RI signaling pathway	9		04664	Fc epsilon RI signaling pathway	4		1
04666	Fc gamma R-mediated phagocytosis	22		04666	Fc gamma R-mediated phagocytosis	14		1
04668	TNF signaling pathway	13		04668	TNF signaling pathway	7		1
04670	Leukocyte transendothelial migration	16		04670	Leukocyte transendothelial migration	13		1
04710	Circadian rhythm	8		04710	Circadian rhythm	4		1
04711	Circadian rhythm - fly	6		04711	Circadian rhythm - fly	2		1
04712	Circadian rhythm - plant	2		04712	Circadian rhythm - plant	2		1
04713	Circadian entrainment	11		04713	Circadian entrainment	7		1
04714	Thermogenesis	93		04714	Thermogenesis	56		1
04720	Long-term potentiation	10		04720	Long-term potentiation	10		1
04721	Synaptic vesicle cycle	22		04721	Synaptic vesicle cycle	28		1
04722	Neurotrophin signaling pathway	23		04722	Neurotrophin signaling pathway	18		1
04723	Retrograde endocannabinoid signaling	40		04723	Retrograde endocannabinoid signaling	23		1
04724	Glutamatergic synapse	12		04724	Glutamatergic synapse	11		1
04725	Cholinergic synapse	15		04725	Cholinergic synapse	10		1
04726	Serotonergic synapse	15		04726	Serotonergic synapse	14		1
04727	GABAergic synapse	9		04727	GABAergic synapse	8		1
04728	Dopaminergic synapse	19		04728	Dopaminergic synapse	18		1
04730	Long-term depression	13		04730	Long-term depression	8		1
04740	Olfactory transduction	5		04740	Olfactory transduction	3		1
04742	Taste transduction	2		04742	Taste transduction	0		1
04744	Phototransduction	2		04744	Phototransduction	2		1
04745	Phototransduction - fly	5		04745	Phototransduction - fly	4		1
04750	Inflammatory mediator regulation of TRP channels	8		04750	Inflammatory mediator regulation of TRP channels	9		1
04810	Regulation of actin cytoskeleton	37		04810	Regulation of actin cytoskeleton	26		1
04910	Insulin signaling pathway	29		04910	Insulin signaling pathway	23		1
04911	Insulin secretion	11		04911	Insulin secretion	7		1
04912	GnRH signaling pathway	12		04912	GnRH signaling pathway	8		1
04913	Ovarian steroidogenesis	6		04913	Ovarian steroidogenesis	2		1
04914	Progesterone-mediated oocyte maturation	12		04914	Progesterone-mediated oocyte maturation	9		1
04915	Estrogen signaling pathway	20		04915	Estrogen signaling pathway	14		1
04916	Melanogenesis	16		04916	Melanogenesis	10		1
04917	Prolactin signaling pathway	11		04917	Prolactin signaling pathway	7		1
04918	Thyroid hormone synthesis	12		04918	Thyroid hormone synthesis	10		1
04919	Thyroid hormone signaling pathway	29		04919	Thyroid hormone signaling pathway	13		1
04920	Adipocytokine signaling pathway	13		04920	Adipocytokine signaling pathway	7		1
04921	Oxytocin signaling pathway	19		04921	Oxytocin signaling pathway	18		1
04922	Glucagon signaling pathway	25		04922	Glucagon signaling pathway	18		1
04923	Regulation of lipolysis in adipocytes	5		04923	Regulation of lipolysis in adipocytes	1		1
04924	Renin secretion	10		04924	Renin secretion	10		1
04925	Aldosterone synthesis and secretion	12		04925	Aldosterone synthesis and secretion	7		1
04926	Relaxin signaling pathway	19		04926	Relaxin signaling pathway	12		1
04927	Cortisol synthesis and secretion	8		04927	Cortisol synthesis and secretion	3		1
04928	Parathyroid hormone synthesis, secretion and action	15		04928	Parathyroid hormone synthesis, secretion and action	11		1
04929	GnRH secretion	6		04929	GnRH secretion	5		1
04930	Type II diabetes mellitus	7		04930	Type II diabetes mellitus	2		1
04931	Insulin resistance	24		04931	Insulin resistance	14		1
04932	Non-alcoholic fatty liver disease	59		04932	Non-alcoholic fatty liver disease	36		1
04933	AGE-RAGE signaling pathway in diabetic complications	11		04933	AGE-RAGE signaling pathway in diabetic complications	11		1
04934	Cushing syndrome	20		04934	Cushing syndrome	12		1
04935	Growth hormone synthesis, secretion and action	21		04935	Growth hormone synthesis, secretion and action	11		1
04940	Type I diabetes mellitus	2		04940	Type I diabetes mellitus	1		1
04950	Maturity onset diabetes of the young	2		04950	Maturity onset diabetes of the young	3		1
04960	Aldosterone-regulated sodium reabsorption	7		04960	Aldosterone-regulated sodium reabsorption	4		1
04961	Endocrine and other factor-regulated calcium reabsorption	12		04961	Endocrine and other factor-regulated calcium reabsorption	9		1
04962	Vasopressin-regulated water reabsorption	12		04962	Vasopressin-regulated water reabsorption	10		1
04964	Proximal tubule bicarbonate reclamation	6		04964	Proximal tubule bicarbonate reclamation	5		1
04966	Collecting duct acid secretion	10		04966	Collecting duct acid secretion	10		1
04970	Salivary secretion	15		04970	Salivary secretion	10		1
04971	Gastric acid secretion	13		04971	Gastric acid secretion	8		1
04972	Pancreatic secretion	21		04972	Pancreatic secretion	16		1
04973	Carbohydrate digestion and absorption	7		04973	Carbohydrate digestion and absorption	6		1
04974	Protein digestion and absorption	12		04974	Protein digestion and absorption	9		1
04975	Fat digestion and absorption	8		04975	Fat digestion and absorption	9		1
04976	Bile secretion	10		04976	Bile secretion	9		1
04977	Vitamin digestion and absorption	5		04977	Vitamin digestion and absorption	3		1
04978	Mineral absorption	10		04978	Mineral absorption	7		1
04979	Cholesterol metabolism	7		04979	Cholesterol metabolism	6		1
05010	Alzheimer disease	129		05010	Alzheimer disease	85		1
05012	Parkinson disease	114		05012	Parkinson disease	81		1
05014	Amyotrophic lateral sclerosis	139		05014	Amyotrophic lateral sclerosis	94		1
05016	Huntington disease	124		05016	Huntington disease	83		1
05017	Spinocerebellar ataxia	46		05017	Spinocerebellar ataxia	31		1
05020	Prion disease	106		05020	Prion disease	77		1
05022	Pathways of neurodegeneration - multiple diseases	156		05022	Pathways of neurodegeneration - multiple diseases	107		1
05030	Cocaine addiction	6		05030	Cocaine addiction	4		1
05031	Amphetamine addiction	8		05031	Amphetamine addiction	8		1
05032	Morphine addiction	7		05032	Morphine addiction	6		1
05033	Nicotine addiction	3		05033	Nicotine addiction	2		1
05034	Alcoholism	24		05034	Alcoholism	16		1
05100	Bacterial invasion of epithelial cells	26		05100	Bacterial invasion of epithelial cells	21		1
05110	Vibrio cholerae infection	18		05110	Vibrio cholerae infection	22		1
05120	Epithelial cell signaling in Helicobacter pylori infection	17		05120	Epithelial cell signaling in Helicobacter pylori infection	20		1
05130	Pathogenic Escherichia coli infection	37		05130	Pathogenic Escherichia coli infection	30		1
05131	Shigellosis	60		05131	Shigellosis	42		1
05132	Salmonella infection	58		05132	Salmonella infection	41		1
05133	Pertussis	10		05133	Pertussis	9		1
05134	Legionellosis	15		05134	Legionellosis	12		1
05135	Yersinia infection	30		05135	Yersinia infection	19		1
05140	Leishmaniasis	7		05140	Leishmaniasis	5		1
05142	Chagas disease	18		05142	Chagas disease	10		1
05143	African trypanosomiasis	2		05143	African trypanosomiasis	1		1
05144	Malaria	1		05144	Malaria	1		1
05145	Toxoplasmosis	14		05145	Toxoplasmosis	11		1
05146	Amoebiasis	13		05146	Amoebiasis	9		1
05152	Tuberculosis	24		05152	Tuberculosis	21		1
05160	Hepatitis C	20		05160	Hepatitis C	14		1
05161	Hepatitis B	23		05161	Hepatitis B	15		1
05162	Measles	16		05162	Measles	13		1
05163	Human cytomegalovirus infection	31		05163	Human cytomegalovirus infection	24		1
05164	Influenza A	23		05164	Influenza A	9		1
05165	Human papillomavirus infection	51		05165	Human papillomavirus infection	47		1
05166	Human T-cell leukemia virus 1 infection	30		05166	Human T-cell leukemia virus 1 infection	21		1
05167	Kaposi sarcoma-associated herpesvirus infection	25		05167	Kaposi sarcoma-associated herpesvirus infection	19		1
05168	Herpes simplex virus 1 infection	25		05168	Herpes simplex virus 1 infection	19		1
05169	Epstein-Barr virus infection	32		05169	Epstein-Barr virus infection	23		1
05170	Human immunodeficiency virus 1 infection	38		05170	Human immunodeficiency virus 1 infection	31		1
05171	Coronavirus disease - COVID-19	73		05171	Coronavirus disease - COVID-19	79		1
05200	Pathways in cancer	62		05200	Pathways in cancer	40		1
05202	Transcriptional misregulation in cancer	21		05202	Transcriptional misregulation in cancer	10		1
05203	Viral carcinogenesis	38		05203	Viral carcinogenesis	28		1
05204	Chemical carcinogenesis	13		05204	Chemical carcinogenesis	11		1
05205	Proteoglycans in cancer	32		05205	Proteoglycans in cancer	27		1
05206	MicroRNAs in cancer	24		05206	MicroRNAs in cancer	14		1
05210	Colorectal cancer	15		05210	Colorectal cancer	10		1
05211	Renal cell carcinoma	20		05211	Renal cell carcinoma	10		1
05212	Pancreatic cancer	13		05212	Pancreatic cancer	9		1
05213	Endometrial cancer	11		05213	Endometrial cancer	6		1
05214	Glioma	11		05214	Glioma	6		1
05215	Prostate cancer	19		05215	Prostate cancer	9		1
05216	Thyroid cancer	7		05216	Thyroid cancer	3		1
05217	Basal cell carcinoma	5		05217	Basal cell carcinoma	2		1
05218	Melanoma	6		05218	Melanoma	3		1
05219	Bladder cancer	5		05219	Bladder cancer	4		1
05220	Chronic myeloid leukemia	16		05220	Chronic myeloid leukemia	10		1
05221	Acute myeloid leukemia	10		05221	Acute myeloid leukemia	8		1
05222	Small cell lung cancer	10		05222	Small cell lung cancer	9		1
05223	Non-small cell lung cancer	8		05223	Non-small cell lung cancer	6		1
05224	Breast cancer	15		05224	Breast cancer	10		1
05225	Hepatocellular carcinoma	28		05225	Hepatocellular carcinoma	17		1
05226	Gastric cancer	18		05226	Gastric cancer	12		1
05230	Central carbon metabolism in cancer	17		05230	Central carbon metabolism in cancer	10		1
05231	Choline metabolism in cancer	16		05231	Choline metabolism in cancer	13		1
05235	PD-L1 expression and PD-1 checkpoint pathway in cancer	11		05235	PD-L1 expression and PD-1 checkpoint pathway in cancer	11		1
05321	Inflammatory bowel disease	2		05321	Inflammatory bowel disease	3		1
05322	Systemic lupus erythematosus	9		05322	Systemic lupus erythematosus	3		1
05323	Rheumatoid arthritis	13		05323	Rheumatoid arthritis	15		1
05340	Primary immunodeficiency	0		05340	Primary immunodeficiency	1		1
05410	Hypertrophic cardiomyopathy	10		05410	Hypertrophic cardiomyopathy	7		1
05412	Arrhythmogenic right ventricular cardiomyopathy	6		05412	Arrhythmogenic right ventricular cardiomyopathy	5		1
05414	Dilated cardiomyopathy	8		05414	Dilated cardiomyopathy	5		1
05415	Diabetic cardiomyopathy	83		05415	Diabetic cardiomyopathy	55		1
05416	Viral myocarditis	6		05416	Viral myocarditis	4		1
05418	Fluid shear stress and atherosclerosis	21		05418	Fluid shear stress and atherosclerosis	16		1

## Sheet: MIN_ON_PB
ON				PB
01210	2-Oxocarboxylic acid metabolism	9		01210	2-Oxocarboxylic acid metabolism	9
02010	ABC transporters	5		02010	ABC transporters	3
05221	Acute myeloid leukemia	15		05221	Acute myeloid leukemia	12
04520	Adherens junction	22		04520	Adherens junction	20
04920	Adipocytokine signaling pathway	17		04920	Adipocytokine signaling pathway	12
04261	Adrenergic signaling in cardiomyocytes	29		04261	Adrenergic signaling in cardiomyocytes	23
05143	African trypanosomiasis	5		05143	African trypanosomiasis	1
04933	AGE-RAGE signaling pathway in diabetic complications	19		04933	AGE-RAGE signaling pathway in diabetic complications	18
00250	Alanine, aspartate and glutamate metabolism	14		00250	Alanine, aspartate and glutamate metabolism	15
05034	Alcoholism	29		05034	Alcoholism	25
04925	Aldosterone synthesis and secretion	17		04925	Aldosterone synthesis and secretion	16
04960	Aldosterone-regulated sodium reabsorption	7		04960	Aldosterone-regulated sodium reabsorption	7
00592	alpha-Linolenic acid metabolism	4		00592	alpha-Linolenic acid metabolism	5
05010	Alzheimer disease	146		05010	Alzheimer disease	132
00520	Amino sugar and nucleotide sugar metabolism	22		00520	Amino sugar and nucleotide sugar metabolism	19
00970	Aminoacyl-tRNA biosynthesis	19		00970	Aminoacyl-tRNA biosynthesis	15
00627	Aminobenzoate degradation	3		00627	Aminobenzoate degradation	2
05146	Amoebiasis	18		05146	Amoebiasis	17
05031	Amphetamine addiction	12		05031	Amphetamine addiction	14
04152	AMPK signaling pathway	33		04152	AMPK signaling pathway	31
05014	Amyotrophic lateral sclerosis	158		05014	Amyotrophic lateral sclerosis	149
01523	Antifolate resistance	7		01523	Antifolate resistance	6
04612	Antigen processing and presentation	12		04612	Antigen processing and presentation	14
04371	Apelin signaling pathway	30		04371	Apelin signaling pathway	23
04210	Apoptosis	32		04210	Apoptosis	28
04214	Apoptosis - fly	23		04214	Apoptosis - fly	17
04215	Apoptosis - multiple species	10		04215	Apoptosis - multiple species	9
00590	Arachidonic acid metabolism	16		00590	Arachidonic acid metabolism	14
00330	Arginine and proline metabolism	22		00330	Arginine and proline metabolism	19
00220	Arginine biosynthesis	7		00220	Arginine biosynthesis	9
05412	Arrhythmogenic right ventricular cardiomyopathy	9		05412	Arrhythmogenic right ventricular cardiomyopathy	7
00053	Ascorbate and aldarate metabolism	10		00053	Ascorbate and aldarate metabolism	7
04140	Autophagy - animal	47		04140	Autophagy - animal	35
04136	Autophagy - other	14		04136	Autophagy - other	6
04138	Autophagy - yeast	35		04138	Autophagy - yeast	26
04360	Axon guidance	35		04360	Axon guidance	31
04361	Axon regeneration	27		04361	Axon regeneration	23
04662	B cell receptor signaling pathway	15		04662	B cell receptor signaling pathway	13
05100	Bacterial invasion of epithelial cells	33		05100	Bacterial invasion of epithelial cells	28
03070	Bacterial secretion system	1		03070	Bacterial secretion system	2
05217	Basal cell carcinoma	8		05217	Basal cell carcinoma	6
03022	Basal transcription factors	13		03022	Basal transcription factors	9
03410	Base excision repair	14		03410	Base excision repair	7
00362	Benzoate degradation	2		00362	Benzoate degradation	3
00410	beta-Alanine metabolism	15		00410	beta-Alanine metabolism	12
00965	Betalain biosynthesis	1		00965	Betalain biosynthesis	1
04976	Bile secretion	11		04976	Bile secretion	15
02026	Biofilm formation - Escherichia coli	1		02026	Biofilm formation - Escherichia coli	1
01230	Biosynthesis of amino acids	34		01230	Biosynthesis of amino acids	33
01051	Biosynthesis of ansamycins	1		01051	Biosynthesis of ansamycins	1
01240	Biosynthesis of cofactors	56		01240	Biosynthesis of cofactors	43
01110	Biosynthesis of secondary metabolites	170		01110	Biosynthesis of secondary metabolites	149
01040	Biosynthesis of unsaturated fatty acids	10		01040	Biosynthesis of unsaturated fatty acids	9
05219	Bladder cancer	6		05219	Bladder cancer	9
05224	Breast cancer	21		05224	Breast cancer	18
00650	Butanoate metabolism	9		00650	Butanoate metabolism	10
04625	C-type lectin receptor signaling pathway	20		04625	C-type lectin receptor signaling pathway	22
04020	Calcium signaling pathway	25		04020	Calcium signaling pathway	21
04024	cAMP signaling pathway	34		04024	cAMP signaling pathway	28
00930	Caprolactam degradation	5		00930	Caprolactam degradation	3
00332	Carbapenem biosynthesis	2		00332	Carbapenem biosynthesis	1
04973	Carbohydrate digestion and absorption	8		04973	Carbohydrate digestion and absorption	7
00710	Carbon fixation in photosynthetic organisms	12		00710	Carbon fixation in photosynthetic organisms	12
00720	Carbon fixation pathways in prokaryotes	8		00720	Carbon fixation pathways in prokaryotes	9
01200	Carbon metabolism	57		01200	Carbon metabolism	64
04260	Cardiac muscle contraction	26		04260	Cardiac muscle contraction	19
04514	Cell adhesion molecules	8		04514	Cell adhesion molecules	4
04110	Cell cycle	41		04110	Cell cycle	43
04112	Cell cycle - Caulobacter	2		04112	Cell cycle - Caulobacter	2
04111	Cell cycle - yeast	32		04111	Cell cycle - yeast	37
04218	Cellular senescence	39		04218	Cellular senescence	35
05230	Central carbon metabolism in cancer	16		05230	Central carbon metabolism in cancer	16
04022	cGMP-PKG signaling pathway	30		04022	cGMP-PKG signaling pathway	28
05142	Chagas disease	21		05142	Chagas disease	14
05204	Chemical carcinogenesis	11		05204	Chemical carcinogenesis	10
04062	Chemokine signaling pathway	35		04062	Chemokine signaling pathway	27
00625	Chloroalkane and chloroalkene degradation	3		00625	Chloroalkane and chloroalkene degradation	1
00361	Chlorocyclohexane and chlorobenzene degradation	1		00361	Chlorocyclohexane and chlorobenzene degradation	0
04979	Cholesterol metabolism	8		04979	Cholesterol metabolism	6
05231	Choline metabolism in cancer	24		05231	Choline metabolism in cancer	22
04725	Cholinergic synapse	20		04725	Cholinergic synapse	18
05220	Chronic myeloid leukemia	22		05220	Chronic myeloid leukemia	14
04713	Circadian entrainment	16		04713	Circadian entrainment	16
04710	Circadian rhythm	9		04710	Circadian rhythm	8
04711	Circadian rhythm - fly	5		04711	Circadian rhythm - fly	5
04712	Circadian rhythm - plant	2		04712	Circadian rhythm - plant	2
00020	Citrate cycle (TCA cycle)	18		00020	Citrate cycle (TCA cycle)	21
05030	Cocaine addiction	10		05030	Cocaine addiction	9
04966	Collecting duct acid secretion	10		04966	Collecting duct acid secretion	10
05210	Colorectal cancer	21		05210	Colorectal cancer	22
04610	Complement and coagulation cascades	4		04610	Complement and coagulation cascades	1
05171	Coronavirus disease - COVID-19	78		05171	Coronavirus disease - COVID-19	89
04927	Cortisol synthesis and secretion	11		04927	Cortisol synthesis and secretion	9
04934	Cushing syndrome	27		04934	Cushing syndrome	24
00460	Cyanoamino acid metabolism	3		00460	Cyanoamino acid metabolism	2
00270	Cysteine and methionine metabolism	21		00270	Cysteine and methionine metabolism	20
04060	Cytokine-cytokine receptor interaction	3		04060	Cytokine-cytokine receptor interaction	1
04623	Cytosolic DNA-sensing pathway	11		04623	Cytosolic DNA-sensing pathway	4
00471	D-Glutamine and D-glutamate metabolism	1		00471	D-Glutamine and D-glutamate metabolism	2
01220	Degradation of aromatic compounds	3		01220	Degradation of aromatic compounds	1
05415	Diabetic cardiomyopathy	82		05415	Diabetic cardiomyopathy	78
05414	Dilated cardiomyopathy	17		05414	Dilated cardiomyopathy	10
03030	DNA replication	22		03030	DNA replication	13
04728	Dopaminergic synapse	25		04728	Dopaminergic synapse	25
04320	Dorso-ventral axis formation	13		04320	Dorso-ventral axis formation	13
00982	Drug metabolism - cytochrome P450	6		00982	Drug metabolism - cytochrome P450	4
00983	Drug metabolism - other enzymes	22		00983	Drug metabolism - other enzymes	18
04512	ECM-receptor interaction	13		04512	ECM-receptor interaction	10
01521	EGFR tyrosine kinase inhibitor resistance	16		01521	EGFR tyrosine kinase inhibitor resistance	17
04961	Endocrine and other factor-regulated calcium reabsorption	13		04961	Endocrine and other factor-regulated calcium reabsorption	13
01522	Endocrine resistance	19		01522	Endocrine resistance	17
04144	Endocytosis	72		04144	Endocytosis	63
05213	Endometrial cancer	14		05213	Endometrial cancer	16
05120	Epithelial cell signaling in Helicobacter pylori infection	21		05120	Epithelial cell signaling in Helicobacter pylori infection	27
05169	Epstein-Barr virus infection	44		05169	Epstein-Barr virus infection	39
04012	ErbB signaling pathway	24		04012	ErbB signaling pathway	21
04915	Estrogen signaling pathway	27		04915	Estrogen signaling pathway	23
00565	Ether lipid metabolism	13		00565	Ether lipid metabolism	13
03460	Fanconi anemia pathway	10		03460	Fanconi anemia pathway	8
04975	Fat digestion and absorption	5		04975	Fat digestion and absorption	8
00061	Fatty acid biosynthesis	5		00061	Fatty acid biosynthesis	2
00071	Fatty acid degradation	20		00071	Fatty acid degradation	16
00062	Fatty acid elongation	12		00062	Fatty acid elongation	10
01212	Fatty acid metabolism	26		01212	Fatty acid metabolism	20
04664	Fc epsilon RI signaling pathway	13		04664	Fc epsilon RI signaling pathway	13
04666	Fc gamma R-mediated phagocytosis	25		04666	Fc gamma R-mediated phagocytosis	23
04216	Ferroptosis	10		04216	Ferroptosis	7
00944	Flavone and flavonol biosynthesis	2		00944	Flavone and flavonol biosynthesis	1
05418	Fluid shear stress and atherosclerosis	27		05418	Fluid shear stress and atherosclerosis	24
04510	Focal adhesion	50		04510	Focal adhesion	40
00790	Folate biosynthesis	11		00790	Folate biosynthesis	6
04068	FoxO signaling pathway	33		04068	FoxO signaling pathway	28
00051	Fructose and mannose metabolism	14		00051	Fructose and mannose metabolism	15
04727	GABAergic synapse	11		04727	GABAergic synapse	12
00052	Galactose metabolism	12		00052	Galactose metabolism	9
04540	Gap junction	17		04540	Gap junction	14
04971	Gastric acid secretion	16		04971	Gastric acid secretion	12
05226	Gastric cancer	25		05226	Gastric cancer	22
00281	Geraniol degradation	1		00281	Geraniol degradation	2
05214	Glioma	12		05214	Glioma	12
04922	Glucagon signaling pathway	30		04922	Glucagon signaling pathway	32
00966	Glucosinolate biosynthesis	1		00966	Glucosinolate biosynthesis	1
04724	Glutamatergic synapse	20		04724	Glutamatergic synapse	18
00480	Glutathione metabolism	16		00480	Glutathione metabolism	15
00561	Glycerolipid metabolism	14		00561	Glycerolipid metabolism	12
00564	Glycerophospholipid metabolism	31		00564	Glycerophospholipid metabolism	21
00260	Glycine, serine and threonine metabolism	16		00260	Glycine, serine and threonine metabolism	20
00010	Glycolysis / Gluconeogenesis	29		00010	Glycolysis / Gluconeogenesis	25
00532	Glycosaminoglycan biosynthesis - chondroitin sulfate / dermatan sulfate	5		00532	Glycosaminoglycan biosynthesis - chondroitin sulfate / dermatan sulfate	1
00534	Glycosaminoglycan biosynthesis - heparan sulfate / heparin	5		00534	Glycosaminoglycan biosynthesis - heparan sulfate / heparin	1
00533	Glycosaminoglycan biosynthesis - keratan sulfate	4		00533	Glycosaminoglycan biosynthesis - keratan sulfate	1
00531	Glycosaminoglycan degradation	9		00531	Glycosaminoglycan degradation	6
00604	Glycosphingolipid biosynthesis - ganglio series	2		00604	Glycosphingolipid biosynthesis - ganglio series	1
00603	Glycosphingolipid biosynthesis - globo and isoglobo series	4		00603	Glycosphingolipid biosynthesis - globo and isoglobo series	3
00601	Glycosphingolipid biosynthesis - lacto and neolacto series	6		00601	Glycosphingolipid biosynthesis - lacto and neolacto series	2
00563	Glycosylphosphatidylinositol (GPI-anchor biosynthesis)	8		00563	Glycosylphosphatidylinositol (GPI-anchor biosynthesis)	7
00630	Glyoxylate and dicarboxylate metabolism	18		00630	Glyoxylate and dicarboxylate metabolism	19
04929	GnRH secretion	8		04929	GnRH secretion	7
04912	GnRH signaling pathway	23		04912	GnRH signaling pathway	21
04935	Growth hormone synthesis, secretion and action	28		04935	Growth hormone synthesis, secretion and action	22
04340	Hedgehog signaling pathway	14		04340	Hedgehog signaling pathway	11
04341	Hedgehog signaling pathway - fly	9		04341	Hedgehog signaling pathway - fly	11
04640	Hematopoietic cell lineage	1		04640	Hematopoietic cell lineage	1
05161	Hepatitis B	36		05161	Hepatitis B	31
05160	Hepatitis C	26		05160	Hepatitis C	26
05225	Hepatocellular carcinoma	35		05225	Hepatocellular carcinoma	27
05168	Herpes simplex virus 1 infection	35		05168	Herpes simplex virus 1 infection	29
04066	HIF-1 signaling pathway	25		04066	HIF-1 signaling pathway	25
04390	Hippo signaling pathway	31		04390	Hippo signaling pathway	23
04391	Hippo signaling pathway - fly	19		04391	Hippo signaling pathway - fly	18
04392	Hippo signaling pathway - multiple species	3		04392	Hippo signaling pathway - multiple species	2
00340	Histidine metabolism	7		00340	Histidine metabolism	6
03440	Homologous recombination	14		03440	Homologous recombination	11
05163	Human cytomegalovirus infection	43		05163	Human cytomegalovirus infection	45
05170	Human immunodeficiency virus 1 infection	54		05170	Human immunodeficiency virus 1 infection	45
05165	Human papillomavirus infection	78		05165	Human papillomavirus infection	72
05166	Human T-cell leukemia virus 1 infection	50		05166	Human T-cell leukemia virus 1 infection	47
05016	Huntington disease	133		05016	Huntington disease	126
05410	Hypertrophic cardiomyopathy	18		05410	Hypertrophic cardiomyopathy	9
04657	IL-17 signaling pathway	14		04657	IL-17 signaling pathway	12
05321	Inflammatory bowel disease	3		05321	Inflammatory bowel disease	3
04750	Inflammatory mediator regulation of TRP channels	14		04750	Inflammatory mediator regulation of TRP channels	18
05164	Influenza A	30		05164	Influenza A	25
00562	Inositol phosphate metabolism	19		00562	Inositol phosphate metabolism	13
00981	Insect hormone biosynthesis	1		00981	Insect hormone biosynthesis	1
04931	Insulin resistance	27		04931	Insulin resistance	26
04911	Insulin secretion	14		04911	Insulin secretion	13
04910	Insulin signaling pathway	40		04910	Insulin signaling pathway	36
00950	Isoquinoline alkaloid biosynthesis	4		00950	Isoquinoline alkaloid biosynthesis	3
04630	JAK-STAT signaling pathway	14		04630	JAK-STAT signaling pathway	8
05167	Kaposi sarcoma-associated herpesvirus infection	38		05167	Kaposi sarcoma-associated herpesvirus infection	35
05134	Legionellosis	18		05134	Legionellosis	18
05140	Leishmaniasis	11		05140	Leishmaniasis	10
04670	Leukocyte transendothelial migration	21		04670	Leukocyte transendothelial migration	18
00903	Limonene and pinene degradation	1		00903	Limonene and pinene degradation	1
00591	Linoleic acid metabolism	5		00591	Linoleic acid metabolism	5
00785	Lipoic acid metabolism	1		00785	Lipoic acid metabolism	1
04730	Long-term depression	13		04730	Long-term depression	12
04720	Long-term potentiation	13		04720	Long-term potentiation	14
04211	Longevity regulating pathway	25		04211	Longevity regulating pathway	20
04213	Longevity regulating pathway - multiple species	17		04213	Longevity regulating pathway - multiple species	13
04212	Longevity regulating pathway - worm	25		04212	Longevity regulating pathway - worm	20
00300	Lysine biosynthesis	2		00300	Lysine biosynthesis	0
00310	Lysine degradation	25		00310	Lysine degradation	20
04142	Lysosome	50		04142	Lysosome	42
05144	Malaria	5		05144	Malaria	3
00515	Mannose type O-glycan biosynthesis	6		00515	Mannose type O-glycan biosynthesis	3
04010	MAPK signaling pathway	44		04010	MAPK signaling pathway	38
04013	MAPK signaling pathway - fly	38		04013	MAPK signaling pathway - fly	31
04016	MAPK signaling pathway - plant	3		04016	MAPK signaling pathway - plant	3
04011	MAPK signaling pathway - yeast	10		04011	MAPK signaling pathway - yeast	12
04950	Maturity onset diabetes of the young	3		04950	Maturity onset diabetes of the young	2
05162	Measles	26		05162	Measles	18
04113	Meiosis - yeast	22		04113	Meiosis - yeast	26
04916	Melanogenesis	21		04916	Melanogenesis	19
05218	Melanoma	6		05218	Melanoma	8
01100	Metabolic pathways	517		01100	Metabolic pathways	424
00980	Metabolism of xenobiotics by cytochrome P450	8		00980	Metabolism of xenobiotics by cytochrome P450	8
00680	Methane metabolism	11		00680	Methane metabolism	13
01120	Microbial metabolism in diverse environments	86		01120	Microbial metabolism in diverse environments	84
05206	MicroRNAs in cancer	40		05206	MicroRNAs in cancer	34
04978	Mineral absorption	8		04978	Mineral absorption	10
03430	Mismatch repair	12		03430	Mismatch repair	6
04137	Mitophagy - animal	26		04137	Mitophagy - animal	25
04139	Mitophagy - yeast	12		04139	Mitophagy - yeast	8
00261	Monobactam biosynthesis	1		00261	Monobactam biosynthesis	1
05032	Morphine addiction	10		05032	Morphine addiction	10
03015	mRNA surveillance pathway	42		03015	mRNA surveillance pathway	33
04150	mTOR signaling pathway	53		04150	mTOR signaling pathway	42
00512	Mucin type O-glycan biosynthesis	2		00512	Mucin type O-glycan biosynthesis	2
00510	N-Glycan biosynthesis	23		00510	N-Glycan biosynthesis	17
04650	Natural killer cell mediated cytotoxicity	13		04650	Natural killer cell mediated cytotoxicity	13
04217	Necroptosis	30		04217	Necroptosis	28
00524	Neomycin, kanamycin and gentamicin biosynthesis	1		00524	Neomycin, kanamycin and gentamicin biosynthesis	1
04080	Neuroactive ligand-receptor interaction	5		04080	Neuroactive ligand-receptor interaction	5
04722	Neurotrophin signaling pathway	34		04722	Neurotrophin signaling pathway	25
04613	Neutrophil extracellular trap formation	23		04613	Neutrophil extracellular trap formation	19
04064	NF-kappa B signaling pathway	15		04064	NF-kappa B signaling pathway	8
00760	Nicotinate and nicotinamide metabolism	10		00760	Nicotinate and nicotinamide metabolism	10
00910	Nitrogen metabolism	4		00910	Nitrogen metabolism	5
04621	NOD-like receptor signaling pathway	34		04621	NOD-like receptor signaling pathway	20
04932	Non-alcoholic fatty liver disease	62		04932	Non-alcoholic fatty liver disease	59
03450	Non-homologous end-joining	3		03450	Non-homologous end-joining	6
05223	Non-small cell lung cancer	11		05223	Non-small cell lung cancer	14
04330	Notch signaling pathway	14		04330	Notch signaling pathway	11
03420	Nucleotide excision repair	19		03420	Nucleotide excision repair	10
00541	O-Antigen nucleotide sugar biosynthesis	6		00541	O-Antigen nucleotide sugar biosynthesis	6
04740	Olfactory transduction	7		04740	Olfactory transduction	7
00670	One carbon pool by folate	10		00670	One carbon pool by folate	9
04114	Oocyte meiosis	28		04114	Oocyte meiosis	33
04380	Osteoclast differentiation	17		04380	Osteoclast differentiation	17
00511	Other glycan degradation	6		00511	Other glycan degradation	3
00514	Other types of O-glycan biosynthesis	12		00514	Other types of O-glycan biosynthesis	7
04913	Ovarian steroidogenesis	8		04913	Ovarian steroidogenesis	9
00190	Oxidative phosphorylation	75		00190	Oxidative phosphorylation	76
04921	Oxytocin signaling pathway	29		04921	Oxytocin signaling pathway	28
04115	p53 signaling pathway	16		04115	p53 signaling pathway	12
05212	Pancreatic cancer	17		05212	Pancreatic cancer	18
04972	Pancreatic secretion	24		04972	Pancreatic secretion	20
00770	Pantothenate and CoA biosynthesis	8		00770	Pantothenate and CoA biosynthesis	5
04928	Parathyroid hormone synthesis, secretion and action	22		04928	Parathyroid hormone synthesis, secretion and action	23
05012	Parkinson disease	120		05012	Parkinson disease	120
05130	Pathogenic Escherichia coli infection	48		05130	Pathogenic Escherichia coli infection	46
05200	Pathways in cancer	90		05200	Pathways in cancer	80
05022	Pathways of neurodegeneration - multiple diseases	175		05022	Pathways of neurodegeneration - multiple diseases	158
05235	PD-L1 expression and PD-1 checkpoint pathway in cancer	16		05235	PD-L1 expression and PD-1 checkpoint pathway in cancer	15
00040	Pentose and glucuronate interconversions	11		00040	Pentose and glucuronate interconversions	7
00030	Pentose phosphate pathway	14		00030	Pentose phosphate pathway	13
04146	Peroxisome	28		04146	Peroxisome	24
05133	Pertussis	14		05133	Pertussis	14
04145	Phagosome	30		04145	Phagosome	34
00360	Phenylalanine metabolism	6		00360	Phenylalanine metabolism	6
00400	Phenylalanine, tyrosine and tryptophan biosynthesis	4		00400	Phenylalanine, tyrosine and tryptophan biosynthesis	2
00940	Phenylpropanoid biosynthesis	2		00940	Phenylpropanoid biosynthesis	1
04070	Phosphatidylinositol signaling system	22		04070	Phosphatidylinositol signaling system	16
04072	Phospholipase D signaling pathway	29		04072	Phospholipase D signaling pathway	26
04744	Phototransduction	2		04744	Phototransduction	2
04745	Phototransduction - fly	7		04745	Phototransduction - fly	6
04151	PI3K-Akt signaling pathway	58		04151	PI3K-Akt signaling pathway	51
04626	Plant-pathogen interaction	7		04626	Plant-pathogen interaction	6
04611	Platelet activation	26		04611	Platelet activation	22
01524	Platinum drug resistance	14		01524	Platinum drug resistance	11
00860	Porphyrin and chlorophyll metabolism	11		00860	Porphyrin and chlorophyll metabolism	13
03320	PPAR signaling pathway	15		03320	PPAR signaling pathway	17
00120	Primary bile acid biosynthesis	2		00120	Primary bile acid biosynthesis	2
05340	Primary immunodeficiency	1		05340	Primary immunodeficiency	2
05020	Prion disease	113		05020	Prion disease	116
04914	Progesterone-mediated oocyte maturation	24		04914	Progesterone-mediated oocyte maturation	23
04917	Prolactin signaling pathway	14		04917	Prolactin signaling pathway	11
00640	Propanoate metabolism	17		00640	Propanoate metabolism	16
05215	Prostate cancer	20		05215	Prostate cancer	20
03050	Proteasome	28		03050	Proteasome	30
04974	Protein digestion and absorption	16		04974	Protein digestion and absorption	12
03060	Protein export	14		03060	Protein export	11
04141	Protein processing in endoplasmic reticulum	83		04141	Protein processing in endoplasmic reticulum	69
05205	Proteoglycans in cancer	42		05205	Proteoglycans in cancer	43
04964	Proximal tubule bicarbonate reclamation	5		04964	Proximal tubule bicarbonate reclamation	7
00230	Purine metabolism	36		00230	Purine metabolism	30
00240	Pyrimidine metabolism	25		00240	Pyrimidine metabolism	19
00620	Pyruvate metabolism	22		00620	Pyruvate metabolism	18
02024	Quorum sensing	3		02024	Quorum sensing	3
04015	Rap1 signaling pathway	36		04015	Rap1 signaling pathway	31
04014	Ras signaling pathway	40		04014	Ras signaling pathway	35
04810	Regulation of actin cytoskeleton	50		04810	Regulation of actin cytoskeleton	41
04923	Regulation of lipolysis in adipocytes	9		04923	Regulation of lipolysis in adipocytes	7
04926	Relaxin signaling pathway	27		04926	Relaxin signaling pathway	24
05211	Renal cell carcinoma	26		05211	Renal cell carcinoma	20
04924	Renin secretion	15		04924	Renin secretion	14
04614	Renin-angiotensin system	4		04614	Renin-angiotensin system	5
00830	Retinol metabolism	9		00830	Retinol metabolism	6
04723	Retrograde endocannabinoid signaling	44		04723	Retrograde endocannabinoid signaling	40
05323	Rheumatoid arthritis	14		05323	Rheumatoid arthritis	16
00740	Riboflavin metabolism	3		00740	Riboflavin metabolism	4
03010	Ribosome	96		03010	Ribosome	88
03008	Ribosome biogenesis in eukaryotes	41		03008	Ribosome biogenesis in eukaryotes	25
04622	RIG-I-like receptor signaling pathway	12		04622	RIG-I-like receptor signaling pathway	6
03018	RNA degradation	34		03018	RNA degradation	26
03020	RNA polymerase	14		03020	RNA polymerase	6
03013	RNA transport	81		03013	RNA transport	67
04970	Salivary secretion	17		04970	Salivary secretion	14
05132	Salmonella infection	80		05132	Salmonella infection	70
00450	Selenocompound metabolism	7		00450	Selenocompound metabolism	7
04726	Serotonergic synapse	20		04726	Serotonergic synapse	20
05131	Shigellosis	78		05131	Shigellosis	68
04550	Signaling pathways regulating pluripotency of stem cells	24		04550	Signaling pathways regulating pluripotency of stem cells	17
05222	Small cell lung cancer	20		05222	Small cell lung cancer	20
04130	SNARE interactions in vesicular transport	14		04130	SNARE interactions in vesicular transport	4
00600	Sphingolipid metabolism	17		00600	Sphingolipid metabolism	13
04071	Sphingolipid signaling pathway	29		04071	Sphingolipid signaling pathway	26
05017	Spinocerebellar ataxia	54		05017	Spinocerebellar ataxia	51
03040	Spliceosome	80		03040	Spliceosome	62
00500	Starch and sucrose metabolism	13		00500	Starch and sucrose metabolism	12
00100	Steroid biosynthesis	5		00100	Steroid biosynthesis	3
00140	Steroid hormone biosynthesis	8		00140	Steroid hormone biosynthesis	5
00521	Streptomycin biosynthesis	2		00521	Streptomycin biosynthesis	3
00643	Styrene degradation	2		00643	Styrene degradation	1
00920	Sulfur metabolism	5		00920	Sulfur metabolism	5
04122	Sulfur relay system	3		04122	Sulfur relay system	1
04721	Synaptic vesicle cycle	22		04721	Synaptic vesicle cycle	28
00072	Synthesis and degradation of ketone bodies	3		00072	Synthesis and degradation of ketone bodies	3
05322	Systemic lupus erythematosus	9		05322	Systemic lupus erythematosus	6
04660	T cell receptor signaling pathway	20		04660	T cell receptor signaling pathway	20
04742	Taste transduction	3		04742	Taste transduction	2
00430	Taurine and hypotaurine metabolism	3		00430	Taurine and hypotaurine metabolism	1
00900	Terpenoid backbone biosynthesis	11		00900	Terpenoid backbone biosynthesis	5
04350	TGF-beta signaling pathway	20		04350	TGF-beta signaling pathway	16
04658	Th1 and Th2 cell differentiation	8		04658	Th1 and Th2 cell differentiation	10
04659	Th17 cell differentiation	13		04659	Th17 cell differentiation	13
04714	Thermogenesis	102		04714	Thermogenesis	88
00730	Thiamine metabolism	4		00730	Thiamine metabolism	3
05216	Thyroid cancer	8		05216	Thyroid cancer	10
04919	Thyroid hormone signaling pathway	37		04919	Thyroid hormone signaling pathway	31
04918	Thyroid hormone synthesis	15		04918	Thyroid hormone synthesis	14
04530	Tight junction	44		04530	Tight junction	41
04668	TNF signaling pathway	25		04668	TNF signaling pathway	18
04624	Toll and Imd signaling pathway	19		04624	Toll and Imd signaling pathway	11
04620	Toll-like receptor signaling pathway	18		04620	Toll-like receptor signaling pathway	10
05145	Toxoplasmosis	22		05145	Toxoplasmosis	20
05202	Transcriptional misregulation in cancer	32		05202	Transcriptional misregulation in cancer	19
00960	Tropane, piperidine and pyridine alkaloid biosynthesis	3		00960	Tropane, piperidine and pyridine alkaloid biosynthesis	3
00380	Tryptophan metabolism	16		00380	Tryptophan metabolism	14
05152	Tuberculosis	26		05152	Tuberculosis	32
02020	Two-component system	8		02020	Two-component system	9
04940	Type I diabetes mellitus	4		04940	Type I diabetes mellitus	3
04930	Type II diabetes mellitus	8		04930	Type II diabetes mellitus	6
00350	Tyrosine metabolism	9		00350	Tyrosine metabolism	8
00130	Ubiquinone and other terpenoid-quinone biosynthesis	7		00130	Ubiquinone and other terpenoid-quinone biosynthesis	1
04120	Ubiquitin mediated proteolysis	51		04120	Ubiquitin mediated proteolysis	42
00290	Valine, leucine and isoleucine biosynthesis	0		00290	Valine, leucine and isoleucine biosynthesis	2
00280	Valine, leucine and isoleucine degradation	23		00280	Valine, leucine and isoleucine degradation	25
00513	Various types of N-glycan biosynthesis	22		00513	Various types of N-glycan biosynthesis	11
04270	Vascular smooth muscle contraction	20		04270	Vascular smooth muscle contraction	20
04962	Vasopressin-regulated water reabsorption	15		04962	Vasopressin-regulated water reabsorption	18
04370	VEGF signaling pathway	14		04370	VEGF signaling pathway	16
05110	Vibrio cholerae infection	20		05110	Vibrio cholerae infection	22
05203	Viral carcinogenesis	48		05203	Viral carcinogenesis	51
05416	Viral myocarditis	9		05416	Viral myocarditis	8
00750	Vitamin B6 metabolism	3		00750	Vitamin B6 metabolism	2
04977	Vitamin digestion and absorption	3		04977	Vitamin digestion and absorption	5
04310	Wnt signaling pathway	35		04310	Wnt signaling pathway	29
05135	Yersinia infection	42		05135	Yersinia infection	34
00073	Cutin, suberine and wax biosynthesis	1		00073	Cutin, suberine and wax biosynthesis	0
00440	Phosphonate and phosphinate metabolism	3		00440	Phosphonate and phosphinate metabolism	0
00780	Biotin metabolism	1		00780	Biotin metabolism	0
00908	Zeatin biosynthesis	1		00908	Zeatin biosynthesis	0
00232	Caffeine metabolism	1		00232	Caffeine metabolism	0
00401	Novobiocin biosynthesis	2		00401	Novobiocin biosynthesis	0
00254	Aflatoxin biosynthesis	1		00254	Aflatoxin biosynthesis	0
00626	Naphthalene degradation	1		00626	Naphthalene degradation	0
04672	Intestinal immune network for IgA production	1		04672	Intestinal immune network for IgA production	0

## Sheet: MTT_ON_PB
ON				PB
00010	Glycolysis / Gluconeogenesis	29		00010	Glycolysis / Gluconeogenesis	22
00020	Citrate cycle (TCA cycle)	18		00020	Citrate cycle (TCA cycle)	17
00030	Pentose phosphate pathway	15		00030	Pentose phosphate pathway	9
00040	Pentose and glucuronate interconversions	11		00040	Pentose and glucuronate interconversions	6
00051	Fructose and mannose metabolism	16		00051	Fructose and mannose metabolism	8
00052	Galactose metabolism	13		00052	Galactose metabolism	5
00053	Ascorbate and aldarate metabolism	8		00053	Ascorbate and aldarate metabolism	5
00061	Fatty acid biosynthesis	6		00061	Fatty acid biosynthesis	2
00062	Fatty acid elongation	12		00062	Fatty acid elongation	9
00071	Fatty acid degradation	19		00071	Fatty acid degradation	20
00072	Synthesis and degradation of ketone bodies	5		00072	Synthesis and degradation of ketone bodies	2
00073	Cutin, suberine and wax biosynthesis	1		00073	Cutin, suberine and wax biosynthesis	0
00100	Steroid biosynthesis	6		00100	Steroid biosynthesis	2
00120	Primary bile acid biosynthesis	4		00120	Primary bile acid biosynthesis	2
00130	Ubiquinone and other terpenoid-quinone biosynthesis	8		00130	Ubiquinone and other terpenoid-quinone biosynthesis	0
00140	Steroid hormone biosynthesis	9		00140	Steroid hormone biosynthesis	1
00190	Oxidative phosphorylation	77		00190	Oxidative phosphorylation	48
00220	Arginine biosynthesis	8		00220	Arginine biosynthesis	5
00230	Purine metabolism	35		00230	Purine metabolism	18
00232	Caffeine metabolism	1		00232	Caffeine metabolism	0
00240	Pyrimidine metabolism	23		00240	Pyrimidine metabolism	17
00250	Alanine, aspartate and glutamate metabolism	15		00250	Alanine, aspartate and glutamate metabolism	12
00254	Aflatoxin biosynthesis	1		00254	Aflatoxin biosynthesis	0
00260	Glycine, serine and threonine metabolism	23		00260	Glycine, serine and threonine metabolism	15
00261	Monobactam biosynthesis	1		00261	Monobactam biosynthesis	1
00270	Cysteine and methionine metabolism	26		00270	Cysteine and methionine metabolism	19
00280	Valine, leucine and isoleucine degradation	30		00280	Valine, leucine and isoleucine degradation	26
00281	Geraniol degradation	3		00281	Geraniol degradation	2
00290	Valine, leucine and isoleucine biosynthesis	3		00290	Valine, leucine and isoleucine biosynthesis	2
00300	Lysine biosynthesis	2		00300	Lysine biosynthesis	1
00310	Lysine degradation	30		00310	Lysine degradation	23
00311	Penicillin and cephalosporin biosynthesis	1		00311	Penicillin and cephalosporin biosynthesis	0
00330	Arginine and proline metabolism	20		00330	Arginine and proline metabolism	17
00333	Prodigiosin biosynthesis	1		00333	Prodigiosin biosynthesis	0
00340	Histidine metabolism	7		00340	Histidine metabolism	6
00350	Tyrosine metabolism	11		00350	Tyrosine metabolism	6
00360	Phenylalanine metabolism	5		00360	Phenylalanine metabolism	3
00362	Benzoate degradation	2		00362	Benzoate degradation	2
00380	Tryptophan metabolism	16		00380	Tryptophan metabolism	13
00400	Phenylalanine, tyrosine and tryptophan biosynthesis	2		00400	Phenylalanine, tyrosine and tryptophan biosynthesis	2
00401	Novobiocin biosynthesis	1		00401	Novobiocin biosynthesis	0
00410	beta-Alanine metabolism	13		00410	beta-Alanine metabolism	12
00430	Taurine and hypotaurine metabolism	2		00430	Taurine and hypotaurine metabolism	1
00440	Phosphonate and phosphinate metabolism	2		00440	Phosphonate and phosphinate metabolism	0
00450	Selenocompound metabolism	8		00450	Selenocompound metabolism	7
00460	Cyanoamino acid metabolism	1		00460	Cyanoamino acid metabolism	1
00471	D-Glutamine and D-glutamate metabolism	1		00471	D-Glutamine and D-glutamate metabolism	1
00472	D-Arginine and D-ornithine metabolism	1		00472	D-Arginine and D-ornithine metabolism	0
00473	D-Alanine metabolism	0		00473	D-Alanine metabolism	1
00480	Glutathione metabolism	17		00480	Glutathione metabolism	14
00500	Starch and sucrose metabolism	13		00500	Starch and sucrose metabolism	6
00510	N-Glycan biosynthesis	27		00510	N-Glycan biosynthesis	18
00511	Other glycan degradation	8		00511	Other glycan degradation	5
00512	Mucin type O-glycan biosynthesis	2		00512	Mucin type O-glycan biosynthesis	2
00513	Various types of N-glycan biosynthesis	20		00513	Various types of N-glycan biosynthesis	15
00514	Other types of O-glycan biosynthesis	16		00514	Other types of O-glycan biosynthesis	11
00515	Mannose type O-glycan biosynthesis	9		00515	Mannose type O-glycan biosynthesis	7
00520	Amino sugar and nucleotide sugar metabolism	25		00520	Amino sugar and nucleotide sugar metabolism	13
00521	Streptomycin biosynthesis	2		00521	Streptomycin biosynthesis	1
00524	Neomycin, kanamycin and gentamicin biosynthesis	1		00524	Neomycin, kanamycin and gentamicin biosynthesis	0
00531	Glycosaminoglycan degradation	8		00531	Glycosaminoglycan degradation	2
00532	Glycosaminoglycan biosynthesis - chondroitin sulfate / dermatan sulfate	4		00532	Glycosaminoglycan biosynthesis - chondroitin sulfate / dermatan sulfate	1
00533	Glycosaminoglycan biosynthesis - keratan sulfate	1		00533	Glycosaminoglycan biosynthesis - keratan sulfate	2
00534	Glycosaminoglycan biosynthesis - heparan sulfate / heparin	3		00534	Glycosaminoglycan biosynthesis - heparan sulfate / heparin	1
00541	O-Antigen nucleotide sugar biosynthesis	6		00541	O-Antigen nucleotide sugar biosynthesis	4
00561	Glycerolipid metabolism	17		00561	Glycerolipid metabolism	12
00562	Inositol phosphate metabolism	23		00562	Inositol phosphate metabolism	19
00563	Glycosylphosphatidylinositol (GPI-anchor biosynthesis)	9		00563	Glycosylphosphatidylinositol (GPI-anchor biosynthesis)	10
00564	Glycerophospholipid metabolism	32		00564	Glycerophospholipid metabolism	18
00565	Ether lipid metabolism	13		00565	Ether lipid metabolism	8
00590	Arachidonic acid metabolism	13		00590	Arachidonic acid metabolism	6
00591	Linoleic acid metabolism	6		00591	Linoleic acid metabolism	1
00592	alpha-Linolenic acid metabolism	4		00592	alpha-Linolenic acid metabolism	2
00600	Sphingolipid metabolism	14		00600	Sphingolipid metabolism	9
00601	Glycosphingolipid biosynthesis - lacto and neolacto series	3		00601	Glycosphingolipid biosynthesis - lacto and neolacto series	2
00603	Glycosphingolipid biosynthesis - globo and isoglobo series	3		00603	Glycosphingolipid biosynthesis - globo and isoglobo series	2
00604	Glycosphingolipid biosynthesis - ganglio series	3		00604	Glycosphingolipid biosynthesis - ganglio series	1
00620	Pyruvate metabolism	24		00620	Pyruvate metabolism	20
00625	Chloroalkane and chloroalkene degradation	2		00625	Chloroalkane and chloroalkene degradation	2
00626	Naphthalene degradation	1		00626	Naphthalene degradation	1
00627	Aminobenzoate degradation	3		00627	Aminobenzoate degradation	2
00630	Glyoxylate and dicarboxylate metabolism	19		00630	Glyoxylate and dicarboxylate metabolism	19
00640	Propanoate metabolism	18		00640	Propanoate metabolism	16
00643	Styrene degradation	3		00643	Styrene degradation	0
00650	Butanoate metabolism	14		00650	Butanoate metabolism	8
00670	One carbon pool by folate	11		00670	One carbon pool by folate	8
00680	Methane metabolism	12		00680	Methane metabolism	9
00710	Carbon fixation in photosynthetic organisms	13		00710	Carbon fixation in photosynthetic organisms	11
00720	Carbon fixation pathways in prokaryotes	8		00720	Carbon fixation pathways in prokaryotes	7
00730	Thiamine metabolism	3		00730	Thiamine metabolism	2
00740	Riboflavin metabolism	3		00740	Riboflavin metabolism	2
00750	Vitamin B6 metabolism	4		00750	Vitamin B6 metabolism	2
00760	Nicotinate and nicotinamide metabolism	11		00760	Nicotinate and nicotinamide metabolism	3
00770	Pantothenate and CoA biosynthesis	6		00770	Pantothenate and CoA biosynthesis	4
00785	Lipoic acid metabolism	2		00785	Lipoic acid metabolism	2
00790	Folate biosynthesis	11		00790	Folate biosynthesis	4
00830	Retinol metabolism	8		00830	Retinol metabolism	3
00860	Porphyrin and chlorophyll metabolism	17		00860	Porphyrin and chlorophyll metabolism	11
00900	Terpenoid backbone biosynthesis	11		00900	Terpenoid backbone biosynthesis	5
00903	Limonene and pinene degradation	1		00903	Limonene and pinene degradation	1
00904	Diterpenoid biosynthesis	1		00904	Diterpenoid biosynthesis	0
00908	Zeatin biosynthesis	1		00908	Zeatin biosynthesis	1
00910	Nitrogen metabolism	4		00910	Nitrogen metabolism	3
00920	Sulfur metabolism	5		00920	Sulfur metabolism	4
00930	Caprolactam degradation	5		00930	Caprolactam degradation	4
00940	Phenylpropanoid biosynthesis	2		00940	Phenylpropanoid biosynthesis	1
00944	Flavone and flavonol biosynthesis	1		00944	Flavone and flavonol biosynthesis	0
00950	Isoquinoline alkaloid biosynthesis	3		00950	Isoquinoline alkaloid biosynthesis	3
00960	Tropane, piperidine and pyridine alkaloid biosynthesis	2		00960	Tropane, piperidine and pyridine alkaloid biosynthesis	2
00965	Betalain biosynthesis	1		00965	Betalain biosynthesis	1
00966	Glucosinolate biosynthesis	1		00966	Glucosinolate biosynthesis	1
00970	Aminoacyl-tRNA biosynthesis	26		00970	Aminoacyl-tRNA biosynthesis	20
00980	Metabolism of xenobiotics by cytochrome P450	9		00980	Metabolism of xenobiotics by cytochrome P450	7
00981	Insect hormone biosynthesis	2		00981	Insect hormone biosynthesis	1
00982	Drug metabolism - cytochrome P450	7		00982	Drug metabolism - cytochrome P450	4
00983	Drug metabolism - other enzymes	21		00983	Drug metabolism - other enzymes	15
01040	Biosynthesis of unsaturated fatty acids	10		01040	Biosynthesis of unsaturated fatty acids	8
01051	Biosynthesis of ansamycins	0		01051	Biosynthesis of ansamycins	1
01100	Metabolic pathways	556		01100	Metabolic pathways	350
01110	Biosynthesis of secondary metabolites	190		01110	Biosynthesis of secondary metabolites	121
01120	Microbial metabolism in diverse environments	90		01120	Microbial metabolism in diverse environments	68
01200	Carbon metabolism	60		01200	Carbon metabolism	52
01210	2-Oxocarboxylic acid metabolism	10		01210	2-Oxocarboxylic acid metabolism	9
01212	Fatty acid metabolism	27		01212	Fatty acid metabolism	20
01220	Degradation of aromatic compounds	3		01220	Degradation of aromatic compounds	2
01230	Biosynthesis of amino acids	34		01230	Biosynthesis of amino acids	25
01240	Biosynthesis of cofactors	67		01240	Biosynthesis of cofactors	37
01503	Cationic antimicrobial peptide (CAMP) resistance	0		01503	Cationic antimicrobial peptide (CAMP) resistance	1
01521	EGFR tyrosine kinase inhibitor resistance	20		01521	EGFR tyrosine kinase inhibitor resistance	17
01522	Endocrine resistance	20		01522	Endocrine resistance	17
01523	Antifolate resistance	9		01523	Antifolate resistance	4
01524	Platinum drug resistance	18		01524	Platinum drug resistance	15
02010	ABC transporters	8		02010	ABC transporters	4
02020	Two-component system	8		02020	Two-component system	7
02024	Quorum sensing	3		02024	Quorum sensing	2
02026	Biofilm formation - Escherichia coli	1		02026	Biofilm formation - Escherichia coli	1
03008	Ribosome biogenesis in eukaryotes	57		03008	Ribosome biogenesis in eukaryotes	33
03010	Ribosome	102		03010	Ribosome	88
03013	RNA transport	102		03013	RNA transport	82
03015	mRNA surveillance pathway	50		03015	mRNA surveillance pathway	44
03018	RNA degradation	44		03018	RNA degradation	29
03020	RNA polymerase	20		03020	RNA polymerase	11
03022	Basal transcription factors	22		03022	Basal transcription factors	11
03030	DNA replication	29		03030	DNA replication	18
03040	Spliceosome	93		03040	Spliceosome	66
03050	Proteasome	31		03050	Proteasome	35
03060	Protein export	14		03060	Protein export	11
03070	Bacterial secretion system	1		03070	Bacterial secretion system	1
03320	PPAR signaling pathway	19		03320	PPAR signaling pathway	16
03410	Base excision repair	25		03410	Base excision repair	14
03420	Nucleotide excision repair	30		03420	Nucleotide excision repair	13
03430	Mismatch repair	15		03430	Mismatch repair	10
03440	Homologous recombination	30		03440	Homologous recombination	15
03450	Non-homologous end-joining	8		03450	Non-homologous end-joining	7
03460	Fanconi anemia pathway	32		03460	Fanconi anemia pathway	19
04010	MAPK signaling pathway	51		04010	MAPK signaling pathway	40
04011	MAPK signaling pathway - yeast	10		04011	MAPK signaling pathway - yeast	13
04012	ErbB signaling pathway	24		04012	ErbB signaling pathway	20
04013	MAPK signaling pathway - fly	44		04013	MAPK signaling pathway - fly	28
04014	Ras signaling pathway	42		04014	Ras signaling pathway	32
04015	Rap1 signaling pathway	39		04015	Rap1 signaling pathway	31
04016	MAPK signaling pathway - plant	4		04016	MAPK signaling pathway - plant	3
04020	Calcium signaling pathway	20		04020	Calcium signaling pathway	19
04022	cGMP-PKG signaling pathway	27		04022	cGMP-PKG signaling pathway	26
04024	cAMP signaling pathway	29		04024	cAMP signaling pathway	31
04060	Cytokine-cytokine receptor interaction	5		04060	Cytokine-cytokine receptor interaction	1
04061	Viral protein interaction with cytokine and cytokine receptor	1		04061	Viral protein interaction with cytokine and cytokine receptor	0
04062	Chemokine signaling pathway	37		04062	Chemokine signaling pathway	25
04064	NF-kappa B signaling pathway	17		04064	NF-kappa B signaling pathway	12
04066	HIF-1 signaling pathway	29		04066	HIF-1 signaling pathway	24
04068	FoxO signaling pathway	39		04068	FoxO signaling pathway	32
04070	Phosphatidylinositol signaling system	25		04070	Phosphatidylinositol signaling system	18
04071	Sphingolipid signaling pathway	31		04071	Sphingolipid signaling pathway	25
04072	Phospholipase D signaling pathway	30		04072	Phospholipase D signaling pathway	24
04080	Neuroactive ligand-receptor interaction	6		04080	Neuroactive ligand-receptor interaction	3
04110	Cell cycle	65		04110	Cell cycle	56
04111	Cell cycle - yeast	48		04111	Cell cycle - yeast	44
04112	Cell cycle - Caulobacter	1		04112	Cell cycle - Caulobacter	1
04113	Meiosis - yeast	39		04113	Meiosis - yeast	36
04114	Oocyte meiosis	35		04114	Oocyte meiosis	37
04115	p53 signaling pathway	21		04115	p53 signaling pathway	16
04120	Ubiquitin mediated proteolysis	70		04120	Ubiquitin mediated proteolysis	46
04122	Sulfur relay system	5		04122	Sulfur relay system	2
04130	SNARE interactions in vesicular transport	15		04130	SNARE interactions in vesicular transport	4
04136	Autophagy - other	16		04136	Autophagy - other	9
04137	Mitophagy - animal	29		04137	Mitophagy - animal	25
04138	Autophagy - yeast	39		04138	Autophagy - yeast	31
04139	Mitophagy - yeast	13		04139	Mitophagy - yeast	10
04140	Autophagy - animal	61		04140	Autophagy - animal	42
04141	Protein processing in endoplasmic reticulum	88		04141	Protein processing in endoplasmic reticulum	79
04142	Lysosome	54		04142	Lysosome	33
04144	Endocytosis	81		04144	Endocytosis	57
04145	Phagosome	34		04145	Phagosome	32
04146	Peroxisome	38		04146	Peroxisome	19
04150	mTOR signaling pathway	60		04150	mTOR signaling pathway	48
04151	PI3K-Akt signaling pathway	59		04151	PI3K-Akt signaling pathway	49
04152	AMPK signaling pathway	38		04152	AMPK signaling pathway	36
04210	Apoptosis	34		04210	Apoptosis	28
04211	Longevity regulating pathway	26		04211	Longevity regulating pathway	22
04212	Longevity regulating pathway - worm	30		04212	Longevity regulating pathway - worm	24
04213	Longevity regulating pathway - multiple species	21		04213	Longevity regulating pathway - multiple species	15
04214	Apoptosis - fly	27		04214	Apoptosis - fly	19
04215	Apoptosis - multiple species	8		04215	Apoptosis - multiple species	6
04216	Ferroptosis	9		04216	Ferroptosis	9
04217	Necroptosis	26		04217	Necroptosis	24
04218	Cellular senescence	50		04218	Cellular senescence	42
04260	Cardiac muscle contraction	24		04260	Cardiac muscle contraction	14
04261	Adrenergic signaling in cardiomyocytes	25		04261	Adrenergic signaling in cardiomyocytes	23
04270	Vascular smooth muscle contraction	19		04270	Vascular smooth muscle contraction	17
04310	Wnt signaling pathway	39		04310	Wnt signaling pathway	31
04320	Dorso-ventral axis formation	14		04320	Dorso-ventral axis formation	11
04330	Notch signaling pathway	20		04330	Notch signaling pathway	9
04340	Hedgehog signaling pathway	18		04340	Hedgehog signaling pathway	16
04341	Hedgehog signaling pathway - fly	11		04341	Hedgehog signaling pathway - fly	14
04350	TGF-beta signaling pathway	22		04350	TGF-beta signaling pathway	18
04360	Axon guidance	38		04360	Axon guidance	32
04361	Axon regeneration	36		04361	Axon regeneration	24
04370	VEGF signaling pathway	13		04370	VEGF signaling pathway	12
04371	Apelin signaling pathway	28		04371	Apelin signaling pathway	22
04380	Osteoclast differentiation	17		04380	Osteoclast differentiation	16
04390	Hippo signaling pathway	30		04390	Hippo signaling pathway	27
04391	Hippo signaling pathway - fly	23		04391	Hippo signaling pathway - fly	25
04392	Hippo signaling pathway - multiple species	7		04392	Hippo signaling pathway - multiple species	5
04510	Focal adhesion	46		04510	Focal adhesion	41
04512	ECM-receptor interaction	11		04512	ECM-receptor interaction	9
04514	Cell adhesion molecules	7		04514	Cell adhesion molecules	6
04520	Adherens junction	26		04520	Adherens junction	16
04530	Tight junction	43		04530	Tight junction	38
04540	Gap junction	15		04540	Gap junction	11
04550	Signaling pathways regulating pluripotency of stem cells	26		04550	Signaling pathways regulating pluripotency of stem cells	18
04610	Complement and coagulation cascades	5		04610	Complement and coagulation cascades	4
04611	Platelet activation	21		04611	Platelet activation	23
04612	Antigen processing and presentation	15		04612	Antigen processing and presentation	13
04613	Neutrophil extracellular trap formation	26		04613	Neutrophil extracellular trap formation	22
04614	Renin-angiotensin system	7		04614	Renin-angiotensin system	6
04620	Toll-like receptor signaling pathway	17		04620	Toll-like receptor signaling pathway	13
04621	NOD-like receptor signaling pathway	31		04621	NOD-like receptor signaling pathway	19
04622	RIG-I-like receptor signaling pathway	13		04622	RIG-I-like receptor signaling pathway	9
04623	Cytosolic DNA-sensing pathway	13		04623	Cytosolic DNA-sensing pathway	8
04624	Toll and Imd signaling pathway	18		04624	Toll and Imd signaling pathway	13
04625	C-type lectin receptor signaling pathway	16		04625	C-type lectin receptor signaling pathway	19
04626	Plant-pathogen interaction	6		04626	Plant-pathogen interaction	6
04630	JAK-STAT signaling pathway	14		04630	JAK-STAT signaling pathway	11
04640	Hematopoietic cell lineage	1		04640	Hematopoietic cell lineage	1
04650	Natural killer cell mediated cytotoxicity	14		04650	Natural killer cell mediated cytotoxicity	13
04657	IL-17 signaling pathway	16		04657	IL-17 signaling pathway	9
04658	Th1 and Th2 cell differentiation	10		04658	Th1 and Th2 cell differentiation	8
04659	Th17 cell differentiation	13		04659	Th17 cell differentiation	13
04660	T cell receptor signaling pathway	21		04660	T cell receptor signaling pathway	21
04662	B cell receptor signaling pathway	15		04662	B cell receptor signaling pathway	13
04664	Fc epsilon RI signaling pathway	13		04664	Fc epsilon RI signaling pathway	12
04666	Fc gamma R-mediated phagocytosis	26		04666	Fc gamma R-mediated phagocytosis	18
04668	TNF signaling pathway	21		04668	TNF signaling pathway	16
04670	Leukocyte transendothelial migration	23		04670	Leukocyte transendothelial migration	20
04710	Circadian rhythm	10		04710	Circadian rhythm	7
04711	Circadian rhythm - fly	7		04711	Circadian rhythm - fly	4
04712	Circadian rhythm - plant	2		04712	Circadian rhythm - plant	2
04713	Circadian entrainment	14		04713	Circadian entrainment	11
04714	Thermogenesis	109		04714	Thermogenesis	63
04720	Long-term potentiation	9		04720	Long-term potentiation	12
04721	Synaptic vesicle cycle	22		04721	Synaptic vesicle cycle	24
04722	Neurotrophin signaling pathway	37		04722	Neurotrophin signaling pathway	29
04723	Retrograde endocannabinoid signaling	43		04723	Retrograde endocannabinoid signaling	23
04724	Glutamatergic synapse	15		04724	Glutamatergic synapse	11
04725	Cholinergic synapse	17		04725	Cholinergic synapse	13
04726	Serotonergic synapse	15		04726	Serotonergic synapse	10
04727	GABAergic synapse	10		04727	GABAergic synapse	8
04728	Dopaminergic synapse	19		04728	Dopaminergic synapse	22
04730	Long-term depression	14		04730	Long-term depression	10
04740	Olfactory transduction	5		04740	Olfactory transduction	7
04742	Taste transduction	2		04742	Taste transduction	2
04744	Phototransduction	1		04744	Phototransduction	2
04745	Phototransduction - fly	6		04745	Phototransduction - fly	4
04750	Inflammatory mediator regulation of TRP channels	13		04750	Inflammatory mediator regulation of TRP channels	11
04810	Regulation of actin cytoskeleton	51		04810	Regulation of actin cytoskeleton	42
04910	Insulin signaling pathway	42		04910	Insulin signaling pathway	35
04911	Insulin secretion	13		04911	Insulin secretion	13
04912	GnRH signaling pathway	19		04912	GnRH signaling pathway	15
04913	Ovarian steroidogenesis	6		04913	Ovarian steroidogenesis	3
04914	Progesterone-mediated oocyte maturation	32		04914	Progesterone-mediated oocyte maturation	28
04915	Estrogen signaling pathway	24		04915	Estrogen signaling pathway	21
04916	Melanogenesis	18		04916	Melanogenesis	17
04917	Prolactin signaling pathway	16		04917	Prolactin signaling pathway	10
04918	Thyroid hormone synthesis	15		04918	Thyroid hormone synthesis	14
04919	Thyroid hormone signaling pathway	39		04919	Thyroid hormone signaling pathway	31
04920	Adipocytokine signaling pathway	18		04920	Adipocytokine signaling pathway	12
04921	Oxytocin signaling pathway	22		04921	Oxytocin signaling pathway	22
04922	Glucagon signaling pathway	29		04922	Glucagon signaling pathway	28
04923	Regulation of lipolysis in adipocytes	9		04923	Regulation of lipolysis in adipocytes	6
04924	Renin secretion	11		04924	Renin secretion	13
04925	Aldosterone synthesis and secretion	13		04925	Aldosterone synthesis and secretion	13
04926	Relaxin signaling pathway	26		04926	Relaxin signaling pathway	19
04927	Cortisol synthesis and secretion	8		04927	Cortisol synthesis and secretion	8
04928	Parathyroid hormone synthesis, secretion and action	21		04928	Parathyroid hormone synthesis, secretion and action	18
04929	GnRH secretion	7		04929	GnRH secretion	7
04930	Type II diabetes mellitus	12		04930	Type II diabetes mellitus	5
04931	Insulin resistance	32		04931	Insulin resistance	22
04932	Non-alcoholic fatty liver disease	67		04932	Non-alcoholic fatty liver disease	39
04933	AGE-RAGE signaling pathway in diabetic complications	20		04933	AGE-RAGE signaling pathway in diabetic complications	14
04934	Cushing syndrome	27		04934	Cushing syndrome	21
04935	Growth hormone synthesis, secretion and action	28		04935	Growth hormone synthesis, secretion and action	22
04940	Type I diabetes mellitus	2		04940	Type I diabetes mellitus	3
04950	Maturity onset diabetes of the young	3		04950	Maturity onset diabetes of the young	1
04960	Aldosterone-regulated sodium reabsorption	8		04960	Aldosterone-regulated sodium reabsorption	6
04961	Endocrine and other factor-regulated calcium reabsorption	13		04961	Endocrine and other factor-regulated calcium reabsorption	14
04962	Vasopressin-regulated water reabsorption	16		04962	Vasopressin-regulated water reabsorption	16
04964	Proximal tubule bicarbonate reclamation	6		04964	Proximal tubule bicarbonate reclamation	5
04966	Collecting duct acid secretion	10		04966	Collecting duct acid secretion	9
04970	Salivary secretion	13		04970	Salivary secretion	11
04971	Gastric acid secretion	11		04971	Gastric acid secretion	10
04972	Pancreatic secretion	19		04972	Pancreatic secretion	15
04973	Carbohydrate digestion and absorption	8		04973	Carbohydrate digestion and absorption	4
04974	Protein digestion and absorption	13		04974	Protein digestion and absorption	10
04975	Fat digestion and absorption	4		04975	Fat digestion and absorption	6
04976	Bile secretion	11		04976	Bile secretion	9
04977	Vitamin digestion and absorption	2		04977	Vitamin digestion and absorption	2
04978	Mineral absorption	14		04978	Mineral absorption	8
04979	Cholesterol metabolism	10		04979	Cholesterol metabolism	7
05010	Alzheimer disease	151		05010	Alzheimer disease	110
05012	Parkinson disease	125		05012	Parkinson disease	98
05014	Amyotrophic lateral sclerosis	177		05014	Amyotrophic lateral sclerosis	130
05016	Huntington disease	145		05016	Huntington disease	102
05017	Spinocerebellar ataxia	65		05017	Spinocerebellar ataxia	56
05020	Prion disease	116		05020	Prion disease	91
05022	Pathways of neurodegeneration - multiple diseases	190		05022	Pathways of neurodegeneration - multiple diseases	136
05030	Cocaine addiction	7		05030	Cocaine addiction	7
05031	Amphetamine addiction	9		05031	Amphetamine addiction	12
05032	Morphine addiction	7		05032	Morphine addiction	7
05034	Alcoholism	27		05034	Alcoholism	21
05100	Bacterial invasion of epithelial cells	30		05100	Bacterial invasion of epithelial cells	26
05110	Vibrio cholerae infection	22		05110	Vibrio cholerae infection	21
05120	Epithelial cell signaling in Helicobacter pylori infection	25		05120	Epithelial cell signaling in Helicobacter pylori infection	23
05130	Pathogenic Escherichia coli infection	46		05130	Pathogenic Escherichia coli infection	39
05131	Shigellosis	81		05131	Shigellosis	60
05132	Salmonella infection	74		05132	Salmonella infection	68
05133	Pertussis	12		05133	Pertussis	10
05134	Legionellosis	16		05134	Legionellosis	13
05135	Yersinia infection	40		05135	Yersinia infection	33
05140	Leishmaniasis	10		05140	Leishmaniasis	10
05142	Chagas disease	21		05142	Chagas disease	18
05143	African trypanosomiasis	4		05143	African trypanosomiasis	1
05144	Malaria	3		05144	Malaria	3
05145	Toxoplasmosis	19		05145	Toxoplasmosis	17
05146	Amoebiasis	16		05146	Amoebiasis	12
05150	Staphylococcus aureus infection	2		05150	Staphylococcus aureus infection	1
05152	Tuberculosis	25		05152	Tuberculosis	31
05160	Hepatitis C	29		05160	Hepatitis C	28
05161	Hepatitis B	37		05161	Hepatitis B	33
05162	Measles	30		05162	Measles	22
05163	Human cytomegalovirus infection	40		05163	Human cytomegalovirus infection	42
05164	Influenza A	28		05164	Influenza A	23
05165	Human papillomavirus infection	79		05165	Human papillomavirus infection	74
05166	Human T-cell leukemia virus 1 infection	63		05166	Human T-cell leukemia virus 1 infection	53
05167	Kaposi sarcoma-associated herpesvirus infection	34		05167	Kaposi sarcoma-associated herpesvirus infection	30
05168	Herpes simplex virus 1 infection	37		05168	Herpes simplex virus 1 infection	33
05169	Epstein-Barr virus infection	50		05169	Epstein-Barr virus infection	46
05170	Human immunodeficiency virus 1 infection	53		05170	Human immunodeficiency virus 1 infection	49
05171	Coronavirus disease - COVID-19	86		05171	Coronavirus disease - COVID-19	89
05200	Pathways in cancer	94		05200	Pathways in cancer	76
05202	Transcriptional misregulation in cancer	37		05202	Transcriptional misregulation in cancer	24
05203	Viral carcinogenesis	61		05203	Viral carcinogenesis	53
05204	Chemical carcinogenesis	12		05204	Chemical carcinogenesis	6
05205	Proteoglycans in cancer	43		05205	Proteoglycans in cancer	45
05206	MicroRNAs in cancer	53		05206	MicroRNAs in cancer	37
05210	Colorectal cancer	23		05210	Colorectal cancer	21
05211	Renal cell carcinoma	26		05211	Renal cell carcinoma	21
05212	Pancreatic cancer	22		05212	Pancreatic cancer	22
05213	Endometrial cancer	17		05213	Endometrial cancer	16
05214	Glioma	17		05214	Glioma	15
05215	Prostate cancer	24		05215	Prostate cancer	21
05216	Thyroid cancer	11		05216	Thyroid cancer	8
05217	Basal cell carcinoma	10		05217	Basal cell carcinoma	6
05218	Melanoma	11		05218	Melanoma	9
05219	Bladder cancer	7		05219	Bladder cancer	6
05220	Chronic myeloid leukemia	26		05220	Chronic myeloid leukemia	18
05221	Acute myeloid leukemia	16		05221	Acute myeloid leukemia	13
05222	Small cell lung cancer	24		05222	Small cell lung cancer	17
05223	Non-small cell lung cancer	17		05223	Non-small cell lung cancer	14
05224	Breast cancer	28		05224	Breast cancer	20
05225	Hepatocellular carcinoma	42		05225	Hepatocellular carcinoma	32
05226	Gastric cancer	28		05226	Gastric cancer	23
05230	Central carbon metabolism in cancer	19		05230	Central carbon metabolism in cancer	16
05231	Choline metabolism in cancer	24		05231	Choline metabolism in cancer	21
05235	PD-L1 expression and PD-1 checkpoint pathway in cancer	18		05235	PD-L1 expression and PD-1 checkpoint pathway in cancer	16
05310	Asthma	1		05310	Asthma	0
05321	Inflammatory bowel disease	3		05321	Inflammatory bowel disease	2
05322	Systemic lupus erythematosus	10		05322	Systemic lupus erythematosus	8
05323	Rheumatoid arthritis	14		05323	Rheumatoid arthritis	13
05340	Primary immunodeficiency	2		05340	Primary immunodeficiency	3
05410	Hypertrophic cardiomyopathy	15		05410	Hypertrophic cardiomyopathy	9
05412	Arrhythmogenic right ventricular cardiomyopathy	8		05412	Arrhythmogenic right ventricular cardiomyopathy	7
05414	Dilated cardiomyopathy	13		05414	Dilated cardiomyopathy	9
05415	Diabetic cardiomyopathy	88		05415	Diabetic cardiomyopathy	59
05416	Viral myocarditis	8		05416	Viral myocarditis	6
05418	Fluid shear stress and atherosclerosis	28		05418	Fluid shear stress and atherosclerosis	25
