# Supplementary material for: Comparative Analysis of PacBio and Oxford Nanopore Sequencing Technologies for Transcriptomic Landscape Identification of Penaeus monodon
Source: Life (Basel). 2021 Aug 23;11(8):862. doi: 10.3390/life11080862 (PMC8399832; doi:10.3390/life11080862)
Supplement: Supplementary file 1 [file life-11-00862-s001.zip › Suppl_Material/Suppl_Table_3.xlsx]

## Sheet: Sheet1
ONT_filtered reads	FHP-ON	%	FIN-ON	%	FOV-ON	%	MHP-ON	%	MIN-ON	%	MTT-ON
total reads	7794835		5237429		5641133		4925279		3883617		6720316
mapped alignments	8028129		5467505		6107489		5042485		4036275		6890469
mapped reads	7754665	99.48%	5176524	98.84%	5510513	97.68%	4898534	99.46%	3851023	0.9824	6601775
unmapped reads	40170	0.52%	60905	1.16%	130620	2.32%	26745	0.54%	32594	0.0176	118541
supplementary alignments	273464	3.51%	290981	5.56%	596976	10.58%	143951	2.92%	185252	0.043	288694
supplementary reads	250622		270333		569249		134489		169980		256873
Duplicated reads (estimated)	4714865	90.02%	4908426	93.72%	5238901	92.87%	4762899	96.7%	3654405	0.9219	6195590
Duplication rate	0.32		0.28		0.3		0.34		0.3		0.26
Clipped reads	6403590	82.15%	4714865	90.02%	6004495	106.44%	3986334	80.94%	3402415	0.8262	5552459
error rate	0.119585		0.12177		0.116312		0.114754		0.118131		0.117192
average read length	1147		996		1719		1222		1029		1185
total bases	8942288510	99.5736	5220676800	99.0132	9697389407	98.7308	6019804147	99.6107	3998475586	99.2481	7969338794
mapped bases	8904157072		5169158605		9574311479		5996367313		3968412521		7872286796
clipped basses	8630407032	96.5123	4864564825	93.1788	8785193661	90.5934	5833366065	96.9029	3743426192	93.6213	7571106340
Num reads that overlaps with full CDS	4981448	77.7915	2739107	58.0951	4236494	70.5554	3407815	85.4874	2201909	57.1772	4161487
Refined CCS reads	FHP-PB	%	FIN-PB	%	FOV-PB	%	MHP-PB	%	MIN-PB	%	MTT-PB
total reads	70492		101179		89720		110048		81884		89363
mapped alignments	72150		103996		90983		111660		83926		111091
mapped reads	69616	0.9876	99277	0.9812	89117	0.9933	108812	0.9888	80149	0.9791	87499
unmapped reads	876	0.0124	1902	0.0188	603	0.0067	1236	0.0112	1735	0.0209	1864
supplementary alignments	2534	0.0359	4719		1866	0.0208	2848	0.0259	3777	0.264	23592
supplementary reads	1220		2253		882		1381		1792		7718
Duplicated reads (estimated)	51170	0.7259	65538	0.6477	72871	0.8122	88773	0.8067	50539	0.8123	72586
Duplication rate	0.2489		0.254		0.2555		0.2574		0.255		0.2558
Clipped reads	49601	0.7036	69376	0.6857	63567	0.7085	79546	0.7228	53904	0.9009	80504
general error rate (q)	0.0056		0.0082		0.0098		0.0034		0.0072		0.0102
error rate (samtools)	0.0586207		0.0612089		0.0526544		0.0432042		0.0608269		0.0793693
average read length	2471		2918		3575		2145		2619		2855
total bases	174197887		295285938		320808576		236147284		214485377		255216985
mapped bases	167961656		281145745		314001828		229425371		203164577		241483224
Num reads that overlaps with full CDS	47530	68.2745	83373	83.9802	65155	73.1118	65298	60.0099	68080	84.9418	69336
