# Supplementary material for: Comparative Analysis of PacBio and Oxford Nanopore Sequencing Technologies for Transcriptomic Landscape Identification of Penaeus monodon
Source: Life (Basel). 2021 Aug 23;11(8):862. doi: 10.3390/life11080862 (PMC8399832; doi:10.3390/life11080862)
Supplement: Supplementary file 1 [file life-11-00862-s001.zip › Suppl_Material/Suppl_Table_2.xlsx]

## Sheet: summary_sequencing
Library	Oxford Nanopore MinION		PacBio IsoSeq
Ovary	Raw	Adapter trimming, quality and minimum size read filter ≥200 bp	Subreads	CSS reads	refined CSS	High quality
Total bases (bp)	14093402667	9697389407	4553173453	424159633	320808576	11568581
Number of reads	8359907	5639239	1589542	112300	89720	3730
Longest length (bp)	140421	32868	70257	14759	13724	10514
Average length (bp)	1685.83	1719	2864.5	3777	3575.7	3101.5
N50	2613	2722	3752	3951	3826	3468
Female hepatopancreas	Initial	Adapter trimming, quality and minimum size read filter ≥200 bp	Subreads	CSS reads	refined CSS	High quality
Total bases (bp)	12465799362	8942288510	3561998394	255215585	174197887	11204599
Number of reads	10556858	7794835	1550060	92364	70492	3996
Longest length (bp)	387793	28401	64782	14597	14105	13354
Average length (bp)	1180.82	1147.2	2298	2763.1	2471.2	2804
N50	1681	1685	2487	2868	2419	3175
Female intestine	Initial	Adapter trimming, quality and minimum size read filter ≥200 bp	Subreads	CSS reads	refined CSS	High quality
Total bases (bp)	5973489121	5220676800	4980433680	398995709	295285938	21871124
Number of reads	5944869	5231567	1967020	128593	101179	7562
Longest length (bp)	101178	32068	83043	14917	14177	10453
Average length (bp)	1004.81	996	2532	3102.8	2918.5	2892.2
N50	1230	1220	2962	3349	3157	3165
Testis	Initial	Adapter trimming, quality and minimum size read filter ≥200 bp	Subreads	CSS reads	refined CSS	High quality
Total bases (bp)	10919623288	7969338794	4787150676	350613900	255216985	22151394
Number of reads	9223658	6716457	2081856	115099	89363	7517
Longest length (bp)	134477	27704	69606	14600	14095	14127
Average length (bp)	1183.87	1185.9	2299.5	3046.2	2856	2946.8
N50	1746	1797	3023	3314	3144	3263
Male hepatopancreas	Initial	Adapter trimming, quality and minimum size read filter ≥200 bp	Subreads	CSS reads	refined CSS	High quality
Total bases (bp)	8178068710	6019804147	5199201748	296169268	236147284	9835925
Number of reads	6570975	4923897	2701407	128954	110048	4248
Longest length (bp)	229346	28215	94062	14612	14408	14933
Average length (bp)	1244.57	1222	1924.6	2296.7	2145.9	2315.4
N50	1845	1866	2367	2348	2256	2723
Male intestine	Initial	Adapter trimming, quality and minimum size read filter ≥200 bp	Subreads	CSS reads	refined CSS	High quality
Total bases (bp)	5541576814	3998475586	4220583718	289236830	214485377	18719584
Number of reads	5344621	3880053	1949961	102921	81884	6792
Longest length (bp)	125069	28401	68780	14123	14030	9770
Average length (bp)	1036.85	1029.6	2164.4	2810.3	2619.4	2756.1
N50	1325	1281	2738	3167	2961	3206

## Sheet: statistics
Suppl. Table 1 Summary of statistics of final reads used in the study (ONT trimmed and filtered reads and refined CCS reads)
	FHP_ON	FIN_ON	FOV_ON	MHP_ON	MIN_ON	MTT_ON	FHP_PB	FIN_PB	FOV_PB	MHP_PB	MIN_PB	MTT_PB
Mean read length	1147.2	996.8	1719	1222.2	1029.6	1185.9	2471.2	2918.5	3575.7	2145.9	2619.4	2856
Mean read quality	10.2	10.1	10.6	10.3	10.2	10.4	20	20	20	20	20	20
Median read length	875	826	1038	953	867	916	2255	2699	3544	2189	2497	2775
Median read quality	10.3	10.1	10.6	10.4	10.2	10.5	20	20	20	20	20	20
Number of reads	7794835	5237429	5641133	4925279	3883617	6720316	70492	101179	89720	110048	81884	89363
Read length N50	1685	1220	2722	1866	1281	1797	2419	3157	3826	2256	2961	3144
Total bases	8942288510	5220676800	9697389407	6019804147	3998475586	7969338794	174197887	295285938	320808576	236147284	214485377	255216985
Number, percentage and megabases of reads above quality cutoffs
>Q7	7794426 (100.0%) 8941.7Mb	5237400 (100.0%) 5220.6Mb	5640882 (100.0%) 9696.9Mb	4925136 (100.0%) 6019.6Mb	3883592 (100.0%) 3998.4Mb	6720237 (100.0%) 7969.2Mb	70492 (100.0%) 174.2Mb	101179 (100.0%) 295.3Mb	89720 (100.0%) 320.8Mb	110048 (100.0%) 236.1Mb	81884 (100.0%) 214.5Mb	89363 (100.0%) 255.2Mb
>Q10	4553848 (58.4%) 5193.1Mb	2734184 (52.2%) 2659.3Mb	3623149 (64.2%) 6017.1Mb	3063978 (62.2%) 3778.2Mb	2212569 (57.0%) 2208.2Mb	4309961 (64.1%) 5093.9Mb	70492 (100.0%) 174.2Mb	101179 (100.0%) 295.3Mb	89720 (100.0%) 320.8Mb	110048 (100.0%) 236.1Mb	81884 (100.0%) 214.5Mb	89363 (100.0%) 255.2Mb
>Q12	273461 (3.5%) 290.0Mb	240091 (4.6%) 242.9Mb	997825 (17.7%) 1619.3Mb	232231 (4.7%) 267.7Mb	201670 (5.2%) 211.1Mb	506136 (7.5%) 532.0Mb	70492 (100.0%) 174.2Mb	101179 (100.0%) 295.3Mb	89720 (100.0%) 320.8Mb	110048 (100.0%) 236.1Mb	81884 (100.0%) 214.5Mb	89363 (100.0%) 255.2Mb
>Q15	801 (0.0%) 0.4Mb	1576 (0.0%) 0.7Mb	4210 (0.1%) 1.8Mb	569 (0.0%) 0.3Mb	982 (0.0%) 0.5Mb	4502 (0.1%) 1.7Mb	70492 (100.0%) 174.2Mb	101179 (100.0%) 295.3Mb	89720 (100.0%) 320.8Mb	110048 (100.0%) 236.1Mb	81884 (100.0%) 214.5Mb	89363 (100.0%) 255.2Mb
Top 5 highest mean basecall quality scores and their read lengths
1	18.5 (224)	20.2 (216)	19.8 (353)	19.1 (203)	21.4 (242)	21.5 (335)	20.0 (2257)	20.0 (2011)	20.0 (6470)	20.0 (2132)	20.0 (2763)	20.0 (3781)
2	18.3 (279)	19.5 (207)	19.7 (225)	18.3 (340)	19.1 (245)	21.2 (220)	20.0 (2427)	20.0 (2458)	20.0 (2466)	20.0 (2184)	20.0 (1666)	20.0 (1859)
3	18.3 (229)	19.0 (241)	19.4 (274)	18.0 (247)	18.7 (370)	20.7 (212)	20.0 (3401)	20.0 (2872)	20.0 (6519)	20.0 (2134)	20.0 (3440)	20.0 (10345)
4	18.1 (249)	18.4 (262)	19.4 (299)	17.8 (237)	18.5 (464)	20.1 (347)	20.0 (1701)	20.0 (2682)	20.0 (6515)	20.0 (2263)	20.0 (3671)	20.0 (1435)
5	18.0 (617)	18.3 (221)	19.2 (230)	17.8 (249)	18.3 (212)	20.0 (220)	20.0 (2255)	20.0 (4354)	20.0 (2112)	20.0 (2448)	20.0 (3862)	20.0 (2876)
Top 5 longest reads and their mean basecall quality score
1	28401 (8.3)	32068 (10.3)	32868 (8.4)	28215 (11.3)	28401 (9.6)	27704 (10.6)	14105 (20.0)	14177 (20.0)	13724 (20.0)	14408 (20.0)	14030 (20.0)	14095 (20.0)
2	27095 (8.4)	21557 (11.8)	27829 (10.8)	26017 (8.5)	26496 (10.3)	24204 (8.5)	13990 (20.0)	13999 (20.0)	13278 (20.0)	14395 (20.0)	14000 (20.0)	14076 (20.0)
3	26113 (8.4)	20824 (9.6)	25855 (11.4)	24826 (8.4)	26366 (8.6)	21897 (10.2)	13872 (20.0)	13892 (20.0)	12095 (20.0)	13974 (20.0)	13779 (20.0)	13418 (20.0)
4	25851 (10.9)	20263 (12.1)	24118 (9.8)	24386 (8.5)	25304 (8.7)	21203 (8.3)	13783 (20.0)	13286 (20.0)	11405 (20.0)	13932 (20.0)	13597 (20.0)	13285 (20.0)
5	25790 (11.8)	19635 (9.8)	23209 (8.8)	23357 (10.9)	24320 (12.8)	20940 (8.3)	13576 (20.0)	13206 (20.0)	11219 (20.0)	13635 (20.0)	13010 (20.0)	12921 (20.0)
