# Supplementary material for: Comparative Analysis of PacBio and Oxford Nanopore Sequencing Technologies for Transcriptomic Landscape Identification of Penaeus monodon
Source: Life (Basel). 2021 Aug 23;11(8):862. doi: 10.3390/life11080862 (PMC8399832; doi:10.3390/life11080862)
Supplement: Supplementary file 1 [file life-11-00862-s001.zip › Suppl_Material/Suppl_Table_1.xlsx]

## Sheet: Sheet1
BioSample	Description	260/280	260/230	RIN(qc from sequencing company)
SAMN20427249	Ovary of 4-month-old juvenile Penaeus monodon (female)	2	2.3	> 7
SAMN20427248	Hepatopancreas of 4-month-old juvenile Penaeus monodon (female)	1.93	2.34	> 7
SAMN20427247	Intestine of 4-month-old juvenile Penaeus monodon (female)	1.92	2.33	> 7
SAMN20427252	Testis of 4-month-old juvenile Penaeus monodon (male)	1.89	2.21	> 7
SAMN20427251	Hepatopancreas of 4-month-old juvenile Penaeus monodon (male)	1.97	2.31	> 7
SAMN20427250	Intestine of 4-month-old juvenile Penaeus monodon (male)	1.94	2.12	> 7
