# Supplementary material for: Comparative Analysis of PacBio and Oxford Nanopore Sequencing Technologies for Transcriptomic Landscape Identification of Penaeus monodon
Source: Life (Basel). 2021 Aug 23;11(8):862. doi: 10.3390/life11080862 (PMC8399832; doi:10.3390/life11080862)
Supplement: Supplementary file 1 [file life-11-00862-s001.zip › Suppl_Material/Suppl_Table_7.xlsx]

## Sheet: Sheet1
A. WEGO2.0 summary results					B. Pearson correlation analysis
		FHP_ON	FHP_PB			FHP	FIN	FOV	MHP	MIN	MTT	Pearson	Tstatistic	pvalue
Isoforms		15751	3996		ON total isoforms	15751	21074	21103	10525	15782	28643	0.546334	1.30457	0.262034
Annotated Isoforms		4826	2032		ON annotated isoforms	4826	5900	6487	3539	4886	4886
GO Terms	Biological	4263	1785
	Cellular	4557	1926		PB total isoforms	3996	7562	3730	4248	6792	7517	0.99383	17.92	5.69945e-05
	Function	4138	1794		PB annotated isoforms	2032	3445	2030	2005	3238	3450
	Total	12958	5505
		FIN_ON	FIN_PB
Isoforms		21074	7562
Annotated Isoforms		5900	3445
GO Terms	Biological	5227	3097
	Cellular	5609	3300
	Function	5026	2949
	Total	15862	9346
		FOV_ON	FOV_PB
Isoforms		21103	3730
Annotated Isoforms		6487	2030
GO Terms	Biological	5781	1848
	Cellular	6157	1942
	Function	5475	1740
	Total	17413	5530
		MHP_ON	MHP_PB
Isoforms		10525	4248
Annotated Isoforms		3539	2005
GO Terms	Biological	3102	1753
	Cellular	3332	1893
	Function	3053	1780
	Total	9487	5426
		MIN_ON	MIN_PB
Isoforms		15782	6792
Annotated Isoforms		4886	3238
GO Terms	Biological	4338	2885
	Cellular	4645	3098
	Function	4173	2802
	Total	13156	8785
		MTT_ON	MTT_PB
Isoforms		28643	7517
Annotated Isoforms		4886	3450
GO Terms	Biological	4338	3084
	Cellular	4645	3301
	Function	4173	2944
	Total	13156	9329
