# Supplementary material for: Comparative Analysis of PacBio and Oxford Nanopore Sequencing Technologies for Transcriptomic Landscape Identification of Penaeus monodon
Source: Life (Basel). 2021 Aug 23;11(8):862. doi: 10.3390/life11080862 (PMC8399832; doi:10.3390/life11080862)
Supplement: Supplementary file 1 [file life-11-00862-s001.zip › Suppl_Material/Suppl_Table_6.xlsx]

## Sheet: Sheet1
	Oxford Nanopore Technologies		PacBio
	Number of BUSCOs	Percentage	Number of BUSCOs	Percentage
Complete BUSCOs ©	722	71.3	353	34.8
Complete and single-copy BUSCOs (S)	60	5.9	284	28
Complete and duplicated BUSCOs (D)	662	65.4	69	6.8
Fragmented BUSCOs (F)	98	9.7	10	1
Missing BUSCOs (M)	193	19	650	64.2
Total BUSCO groups searched	1013	100	1013	100
